# Supplementary material for: TMEM16F regulates pathologic α‐synuclein secretion and spread in cellular and mouse models of Parkinson's disease
Source: Aging Cell. 2024 Nov 2;24(2):e14387. doi: 10.1111/acel.14387 (PMC11822650; doi:10.1111/acel.14387)
Supplement: Supplementary file 1 — Appendix S1. [file ACEL-24-e14387-s001.zip]

Archive with 2 entries (2 files):
- Cohen Adiv et al. Supplementary information.pdf
- Supplementary Table 1. Cellular pathway enrichment of DEGs in control vs. TMEM16F KD neurons.xls
