# Supplementary material for: TMEM16F regulates pathologic α‐synuclein secretion and spread in cellular and mouse models of Parkinson's disease
Source: Aging Cell. 2024 Nov 2;24(2):e14387. doi: 10.1111/acel.14387 (PMC11822650; doi:10.1111/acel.14387)
Supplement: Supplementary file 1 — Appendix S1. [file ACEL-24-e14387-s001.zip › Supplementary Table 1. Cellular pathway enrichment of DEGs in control vs. TMEM16F KD neurons.xls]

## Sheet: DAVID_ANOVA_p0.05_DEG proteomic
Table S1: Cellular pathway enrichment of DEGs in control vs. TMEM16F KD neurons
Annotation Cluster 1	Enrichment Score: 21.743834514110237
Category	Term	Count	%	PValue	Genes	List Total	Pop Hits	Pop Total	Fold Enrichment	Bonferroni	Benjamini	FDR
GOTERM_CC_ALL	GO:0005622~intracellular anatomical structure	595	91.5385	9.82475e-26	MAPKBP1, THYN1, BACH2, LIPE, LSM12, LIPG, NAMPT, FDXR, LUC7L, BBX, RPL38, MLYCD, CEP97, NFRKB, FNBP4, ENDOG, WSB2, GTPBP4, SND1, MED6, MED7, HCFC1, LARS1, TARS3, TSPYL4, SF1, SRCAP, PRKDC, MRPL16, NCAPG, XPC, ABCB8, MRPL15, THY1, ZNF24, SLC5A3, ANAPC10, FLRT2, BLOC1S3, RDH14, RSU1, ST3GAL1, ST3GAL2, ZNF143, NDFIP2, CDK19, AFAP1L2, ICMT, JUP, FZD7, FUCA1, CYP4F3, LARP7, H1-1, MRPL22, EIF1, H1-5, F…	638	16282	20791	1.19087	8.29209e-23	8.29209e-23	7.7812e-23
GOTERM_CC_ALL	GO:0043231~intracellular membrane-bounded organelle	525	80.7692	5.69674e-24	MAPKBP1, THYN1, BACH2, LIPG, NAMPT, FDXR, LUC7L, BBX, MLYCD, CEP97, NFRKB, FNBP4, ENDOG, GTPBP4, SND1, MED6, MED7, HCFC1, LARS1, TARS3, TSPYL4, SF1, SRCAP, PRKDC, MRPL16, NCAPG, XPC, ABCB8, MRPL15, THY1, ZNF24, ANAPC10, FLRT2, BLOC1S3, RDH14, ST3GAL1, ST3GAL2, ZNF143, NDFIP2, CDK19, ICMT, JUP, FZD7, FUCA1, CYP4F3, LARP7, H1-1, MRPL22, EIF1, H1-5, FIBP, PPP5C, BHMT, H2AC20, NMT2, PSME3IP1, ATG2B, …	638	13414	20791	1.27543	4.80805e-21	1.60268e-21	1.50394e-21
GOTERM_CC_ALL	GO:0043229~intracellular organelle	550	84.6154	4.25109e-22	MAPKBP1, THYN1, BACH2, LIPE, LIPG, NAMPT, FDXR, LUC7L, BBX, RPL38, MLYCD, CEP97, NFRKB, FNBP4, ENDOG, GTPBP4, SND1, MED6, MED7, HCFC1, LARS1, TARS3, TSPYL4, SF1, SRCAP, PRKDC, MRPL16, NCAPG, XPC, ABCB8, MRPL15, THY1, ZNF24, ANAPC10, FLRT2, BLOC1S3, RDH14, ST3GAL1, ST3GAL2, ZNF143, NDFIP2, CDK19, ICMT, JUP, FZD7, FUCA1, CYP4F3, LARP7, H1-1, MRPL22, EIF1, H1-5, FIBP, PPP5C, BHMT, H2AC20, NMT2, UNC1…	638	14598	20791	1.22779	3.58792e-19	8.9698e-20	8.41716e-20
GOTERM_CC_ALL	GO:0043226~organelle	570	87.6923	3.07999e-21	MAPKBP1, THYN1, BACH2, LIPE, LIPG, NAMPT, FDXR, LUC7L, BBX, RPL38, MLYCD, CEP97, NFRKB, FNBP4, ENDOG, GTPBP4, SND1, MED6, MED7, HCFC1, LARS1, TARS3, TSPYL4, SF1, TTYH3, SRCAP, PRKDC, MRPL16, NCAPG, XPC, ABCB8, MRPL15, THY1, ZNF24, ANAPC10, FLRT2, BLOC1S3, RDH14, RSU1, ST3GAL1, ST3GAL2, ZNF143, NDFIP2, CDK19, ICMT, JUP, FZD7, FUCA1, CYP4F3, LARP7, H1-1, MRPL22, EIF1, H1-5, FIBP, PPP5C, BHMT, H2AC2…	638	15528	20791	1.19623	2.59951e-18	5.19902e-19	4.87871e-19
GOTERM_CC_ALL	GO:0043227~membrane-bounded organelle	544	83.6923	2.60513e-19	MAPKBP1, THYN1, BACH2, LIPG, NAMPT, FDXR, LUC7L, BBX, MLYCD, CEP97, NFRKB, FNBP4, ENDOG, GTPBP4, SND1, MED6, MED7, HCFC1, LARS1, TARS3, TSPYL4, SF1, TTYH3, SRCAP, PRKDC, MRPL16, NCAPG, XPC, ABCB8, MRPL15, THY1, ZNF24, ANAPC10, FLRT2, BLOC1S3, RDH14, RSU1, ST3GAL1, ST3GAL2, ZNF143, NDFIP2, CDK19, ICMT, JUP, FZD7, FUCA1, CYP4F3, LARP7, H1-1, MRPL22, EIF1, H1-5, FIBP, PPP5C, BHMT, H2AC20, NMT2, PSME…	638	14629	20791	1.21182	2.19873e-16	3.14104e-17	2.94752e-17
Annotation Cluster 2	Enrichment Score: 15.850938543177987
Category	Term	Count	%	PValue	Genes	List Total	Pop Hits	Pop Total	Fold Enrichment	Bonferroni	Benjamini	FDR
GOTERM_BP_ALL	GO:0044238~primary metabolic process	350	53.8462	2.15601e-19	EPHB6, SMARCAL1, LPGAT1, CCNH, PNN, LIPE, KAT5, PPP2R1B, TRIM28, SNRPD1, LIPG, NAMPT, FDXR, LUC7L, RPL38, MLYCD, CEP97, NFRKB, SRRM2, PDHX, ENDOG, WSB2, ENTPD4, METTL3, GTPBP4, MED6, SND1, MED7, THAP4, PLPP6, LARS1, TARS3, STX1A, SF1, AARS1, DCUN1D5, PRKDC, MRPL16, XPC, TRMT2A, MRPL15, PLA2G7, ANAPC10, INPP5E, SCAP, B4GALNT1, RDH14, ASL, ST3GAL1, LYAR, RBM10, ST3GAL2, PCK2, TRAP1, CDK19, NDFIP2, …	611	7749	19554	1.4455	1.27119e-15	9.80763e-16	9.63463e-16
GOTERM_BP_ALL	GO:0044237~cellular metabolic process	312	48	3.32688e-19	EPHB6, MAPKBP1, RETREG3, LPGAT1, CCNH, PNN, LIPE, KAT5, PPP2R1B, SNRPD1, LIPG, NAMPT, FDXR, LUC7L, RPL38, MLYCD, CEP97, SRRM2, PDHX, ENTPD4, METTL3, GTPBP4, MED6, MED7, THAP4, PLPP6, LARS1, TARS3, SF1, AARS1, PRKDC, MRPL16, TRMT2A, TXN, MRPL15, PLA2G7, ANKH, INPP5E, SCAP, B4GALNT1, RDH14, ASL, ST3GAL1, LYAR, RBM10, ST3GAL2, PCK2, FIS1, TRAP1, CDK19, SURF1, ICMT, ADHFE1, FUCA1, PDE2A, CYP4F3, DCLK…	611	6615	19554	1.50945	1.96153e-15	9.80763e-16	9.63463e-16
GOTERM_BP_ALL	GO:0008152~metabolic process	385	59.2308	4.99859e-19	MAPKBP1, LIPE, LIPG, NAMPT, FDXR, LUC7L, RPL38, MLYCD, CEP97, NFRKB, ENDOG, WSB2, GTPBP4, SND1, MED6, MED7, LARS1, TARS3, SF1, PRKDC, MRPL16, XPC, MRPL15, SLC5A3, PLA2G7, ANAPC10, RDH14, ST3GAL1, ST3GAL2, NDFIP2, CDK19, ICMT, FUCA1, CYP4F3, LARP7, MRPL22, EIF1, UCK2, PPP5C, BHMT, NMT2, PLCH2, ATG2B, MOCS2, WDR47, SETD2, HEXB, PYGL, CSAD, MRPL34, FARS2, MRPL41, MED12, RPLP2, SPHK2, ACTL6A, LRRC41,…	611	8892	19554	1.38566	2.94717e-15	9.8239e-16	9.65062e-16
GOTERM_BP_ALL	GO:1901564~organonitrogen compound metabolic process	235	36.1538	4.21476e-14	EPHB6, LPGAT1, LIPE, KAT5, PPP2R1B, TRIM28, NAMPT, FDXR, RPL38, MLYCD, PDHX, WSB2, ENTPD4, MED6, MED7, THAP4, PLPP6, LARS1, TARS3, STX1A, AARS1, DCUN1D5, PRKDC, MRPL16, MRPL15, PLA2G7, ANAPC10, B4GALNT1, ASL, ST3GAL1, ST3GAL2, PCK2, TRAP1, CDK19, NDFIP2, ICMT, ADHFE1, FUCA1, PDE2A, PTK2, MRPL22, EIF1, BHMT, UCK2, PPP5C, NMT2, PTPRT, MOCS2, SETD2, UBXN1, HIBADH, HEXB, AATK, PTPRK, IDE, CSAD, MRPL3…	611	4855	19554	1.54908	2.48743e-10	6.21255e-11	6.10297e-11
GOTERM_BP_ALL	GO:0009058~biosynthetic process	220	33.8462	3.68128e-11	LPGAT1, CCNH, PNN, SNRPD1, LIPG, NAMPT, FDXR, LUC7L, RPL38, MLYCD, CEP97, SRRM2, PDHX, METTL3, GTPBP4, MED6, MED7, PLPP6, LARS1, TARS3, SF1, AARS1, PRKDC, MRPL16, TRMT2A, MRPL15, PLA2G7, ANKH, INPP5E, B4GALNT1, ASL, ST3GAL1, LYAR, RBM10, ST3GAL2, PCK2, TRAP1, LARP7, MRPL22, EIF1, BHMT, UCK2, PPP5C, NMT2, TRMT13, MOCS2, SETD2, INTS14, HEXB, PYGL, CSAD, MRPL34, FARS2, MRPL41, GYS1, RPLP2, GNPNAT1, …	611	4737	19554	1.48632	2.17048e-07	3.61747e-08	3.55366e-08
Annotation Cluster 3	Enrichment Score: 13.09534620859263
Category	Term	Count	%	PValue	Genes	List Total	Pop Hits	Pop Total	Fold Enrichment	Bonferroni	Benjamini	FDR
GOTERM_CC_ALL	GO:0005739~mitochondrion	128	19.6923	2.30388e-19	COX6A1, ALDH1L2, PPP1CC, FDXR, MLYCD, HADH, PDHX, BNIP3L, RALBP1, ENDOG, LIG1, BOLA1, TOMM34, TRAFD1, CFAP410, ILF3, ARMCX1, TMX1, SLC25A51, SLC27A3, SQSTM1, AARS1, ABHD4, CNP, MRPL16, CEND1, ABHD6, XPC, ABCB8, TXN, MRPL15, SEC14L1, ATP5MK, NDUFV3, CERT1, ATP5MG, ATP5ME, PCK2, DNAJC19, FIS1, TRAP1, PRNP, NDFIP2, SURF1, SMURF1, HSPA4, ADHFE1, PDE2A, UQCC4, ERAL1, COQ5, MRPL22, FIBP, GCLC, AMACR, P…	638	1814	20791	2.29947	1.94447e-16	3.14104e-17	2.94752e-17
GOTERM_CC_ALL	GO:0031967~organelle envelope	98	15.0769	3.37546e-15	COX6A1, PPP1CC, FDXR, BNIP3L, ENDOG, FBXW11, TOMM34, ANXA11, LMO7, GTPBP4, PLPP6, ARMCX1, TMX1, SLC25A51, MATR3, SLC27A3, STX1A, CNP, MRPL16, ABHD6, ABCB8, MRPL15, FXR1, SDCBP, SEC14L1, ATP5MK, NDUFV3, ATP5MG, ATP5ME, DNAJC19, RAP1GAP2, FIS1, TRAP1, OSBPL8, PRNP, SURF1, TOR1A, PDE2A, UQCC4, ERAL1, COQ5, MRPL22, UQCRQ, NDUFAF3, SPIRE1, CYCS, ALPL, DEGS1, RNF185, BCL2L2, SLC25A1, NRP1, MRPL34, BICD…	638	1357	20791	2.35343	2.81108e-12	3.56111e-13	3.3417e-13
GOTERM_CC_ALL	GO:0031966~mitochondrial membrane	71	10.9231	4.8523e-15	SLC25A1, NRP1, COX6A1, MRPL34, MRPL41, PPP1CC, FDXR, TIMM17B, BOK, BNIP3L, ENDOG, SPHK2, DCAKD, TOMM34, MRPS2, MRPS21, MRPS6, MRPL44, MRPL53, SMDT1, ARMCX1, TMX1, SLC25A19, SLC25A51, L2HGDH, SLC27A3, MICU1, STOML2, CNP, DMAC1, MRPL16, NDUFB1, ABCB8, ABHD6, MRPL15, UQCR10, PGRMC1, ATP5MK, NDUFV3, ATP5MG, ATP5ME, DNAJC19, TRAP1, FIS1, PRNP, SURF1, TIMMDC1, PET100, NDUFA5, BNIP3, NDUFA3, PDE2A, NDUF…	638	812	20791	2.84942	4.12292e-12	4.38975e-13	4.11929e-13
UP_KW_CELLULAR_COMPONENT	KW-0496~Mitochondrion	101	15.5385	1.73005e-14	COX6A1, ALDH1L2, PPP1CC, FDXR, MLYCD, HADH, PDHX, BNIP3L, RALBP1, ENDOG, BOLA1, TOMM34, CFAP410, ARMCX1, TMX1, SLC25A51, SLC27A3, MRPL16, ABHD6, ABCB8, MRPL15, ATP5MK, NDUFV3, ATP5MG, ATP5ME, PCK2, DNAJC19, FIS1, TRAP1, PRNP, SURF1, ADHFE1, PDE2A, UQCC4, ERAL1, COQ5, MRPL22, AMACR, UQCRQ, NDUFAF3, CYCS, ALPL, DEGS1, UBA1, RNF185, BCL2L2, SLC25A1, NRP1, HIBADH, MRPL34, FARS2, MRPL41, AUH, ALDH2, T…	589	1371	17942	2.24409	8.48654e-13	8.47724e-13	7.26621e-13
GOTERM_CC_ALL	GO:0005740~mitochondrial envelope	72	11.0769	3.43398e-14	SLC25A1, NRP1, COX6A1, MRPL34, MRPL41, PPP1CC, FDXR, TIMM17B, BOK, BNIP3L, ENDOG, SPHK2, DCAKD, TOMM34, MRPS2, MRPS21, MRPS6, MRPL44, MRPL53, SMDT1, ARMCX1, TMX1, SLC25A19, SLC25A51, L2HGDH, SLC27A3, MICU1, STOML2, CNP, DMAC1, MRPL16, NDUFB1, ABCB8, ABHD6, MRPL15, UQCR10, PGRMC1, SEC14L1, ATP5MK, NDUFV3, ATP5MG, ATP5ME, DNAJC19, TRAP1, FIS1, PRNP, SURF1, TIMMDC1, PET100, NDUFA5, BNIP3, NDUFA3, PD…	638	864	20791	2.71565	2.89542e-11	2.6348e-12	2.47246e-12
GOTERM_CC_ALL	GO:0005743~mitochondrial inner membrane	51	7.84615	1.95354e-12	SLC25A1, COX6A1, MRPL34, MRPL41, FDXR, TIMM17B, BOK, ENDOG, SPHK2, MRPS2, MRPS21, MRPS6, MRPL44, MRPL53, SMDT1, SLC25A19, SLC25A51, L2HGDH, MICU1, STOML2, CNP, DMAC1, MRPL16, NDUFB1, ABCB8, MRPL15, UQCR10, ATP5MK, NDUFV3, ATP5MG, ATP5ME, DNAJC19, TRAP1, SURF1, TIMMDC1, PET100, NDUFA5, NDUFA3, PDE2A, NDUFA1, UQCC4, ERAL1, EXOG, COX6C, MRPL22, COQ5, UQCRQ, NDUFAF3, CYCS, SLC25A32, SLC25A31	638	531	20791	3.1299	1.64879e-09	1.37399e-10	1.28934e-10
GOTERM_CC_ALL	GO:0019866~organelle inner membrane	53	8.15385	8.07701e-12	SLC25A1, COX6A1, MRPL34, MRPL41, FDXR, TIMM17B, BOK, ENDOG, SPHK2, MRPS2, MRPS21, MRPS6, MRPL44, MRPL53, PLPP6, SMDT1, SLC25A19, SLC25A51, MATR3, L2HGDH, MICU1, STOML2, CNP, DMAC1, MRPL16, NDUFB1, ABCB8, MRPL15, UQCR10, ATP5MK, NDUFV3, ATP5MG, ATP5ME, DNAJC19, TRAP1, SURF1, TIMMDC1, PET100, NDUFA5, NDUFA3, PDE2A, NDUFA1, UQCC4, ERAL1, EXOG, COX6C, MRPL22, COQ5, UQCRQ, NDUFAF3, CYCS, SLC25A32, SLC…	638	589	20791	2.93235	6.81697e-09	4.86928e-10	4.56928e-10
UP_KW_CELLULAR_COMPONENT	KW-0999~Mitochondrion inner membrane	34	5.23077	4.88159e-08	SLC25A1, STOML2, DMAC1, NDUFB1, ABCB8, UQCR10, COX6A1, FDXR, TIMM17B, NDUFV3, ATP5MG, ATP5ME, BOK, DNAJC19, TRAP1, SURF1, NDUFA5, PET100, SPHK2, NDUFA3, PDE2A, NDUFA1, EXOG, UQCC4, ERAL1, COX6C, COQ5, SMDT1, UQCRQ, SLC25A51, NDUFAF3, SLC25A32, SLC25A31, MICU1	589	348	17942	2.97615	2.39198e-06	1.19599e-06	1.02513e-06
Annotation Cluster 4	Enrichment Score: 9.393541330625903
Category	Term	Count	%	PValue	Genes	List Total	Pop Hits	Pop Total	Fold Enrichment	Bonferroni	Benjamini	FDR
UP_KW_CELLULAR_COMPONENT	KW-0496~Mitochondrion	101	15.5385	1.73005e-14	COX6A1, ALDH1L2, PPP1CC, FDXR, MLYCD, HADH, PDHX, BNIP3L, RALBP1, ENDOG, BOLA1, TOMM34, CFAP410, ARMCX1, TMX1, SLC25A51, SLC27A3, MRPL16, ABHD6, ABCB8, MRPL15, ATP5MK, NDUFV3, ATP5MG, ATP5ME, PCK2, DNAJC19, FIS1, TRAP1, PRNP, SURF1, ADHFE1, PDE2A, UQCC4, ERAL1, COQ5, MRPL22, AMACR, UQCRQ, NDUFAF3, CYCS, ALPL, DEGS1, UBA1, RNF185, BCL2L2, SLC25A1, NRP1, HIBADH, MRPL34, FARS2, MRPL41, AUH, ALDH2, T…	589	1371	17942	2.24409	8.48654e-13	8.47724e-13	7.26621e-13
UP_KW_DOMAIN	KW-0809~Transit peptide	45	6.92308	3.82019e-09	STOML2, HIBADH, MRPL16, ABCB8, MRPL15, TXN, MRPL34, COX6A1, ALDH1L2, MRM1, FARS2, MRPL41, ALDH2, AUH, DGLUCY, FDXR, NT5M, ME2, MLYCD, NDUFV3, HADH, ACADS, PCK2, TRAP1, PDHX, TSFM, ENDOG, PET100, MMAB, GLRX5, ADHFE1, EXOG, ERAL1, TRIT1, MRPL22, COQ5, MRPL44, ALDH4A1, MRPL53, SMDT1, PCCB, SARDH, L2HGDH, MICU1, FXN	423	576	14597	2.69596	1.10785e-07	1.10785e-07	1.03145e-07
GOTERM_CC_ALL	GO:0005759~mitochondrial matrix	44	6.76923	4.08128e-09	HIBADH, MRPL16, MRPL15, MRPL34, ALDH1L2, MRM1, FARS2, MRPL41, RIDA, ALDH2, AUH, DGLUCY, FDXR, NT5M, ME2, MLYCD, HADH, ACADS, CBR4, PCK2, DNAJC19, TRAP1, PDHX, TSFM, MMAB, GLRX5, ADHFE1, PDE2A, MRPS2, MRPS21, ERAL1, MRPS6, TRIT1, MRPL22, COQ5, MRPL44, ALDH4A1, MRPL53, SMDT1, LYRM4, SDHAF1, PCCB, SARDH, FXN	638	520	20791	2.75743	3.4446e-06	1.91367e-07	1.79576e-07
UP_SEQ_FEATURE	TRANSIT:Mitochondrion	43	6.61538	9.88313e-08	STOML2, HIBADH, MRPL16, ABCB8, MRPL15, MRPL34, COX6A1, MRM1, FARS2, MRPL41, ALDH2, AUH, DGLUCY, FDXR, NT5M, ME2, MLYCD, NDUFV3, HADH, ACADS, PCK2, TRAP1, PDHX, TSFM, ENDOG, PET100, MMAB, GLRX5, ADHFE1, EXOG, ERAL1, TRIT1, MRPL22, COQ5, MRPL44, ALDH4A1, MRPL53, SMDT1, PCCB, SARDH, L2HGDH, MICU1, FXN	635	557	20569	2.50065	0.000277974	0.000278013	0.000277617
Annotation Cluster 5	Enrichment Score: 7.88635038386877
Category	Term	Count	%	PValue	Genes	List Total	Pop Hits	Pop Total	Fold Enrichment	Bonferroni	Benjamini	FDR
GOTERM_BP_ALL	GO:0044281~small molecule metabolic process	109	16.7692	1.04709e-12	GDA, PLOD3, ALDH1L2, LIPE, NAMPT, LIPG, FDXR, MLYCD, HADH, PSPH, PDHX, ENTPD4, ALG11, PGD, ATP1B1, THAP4, ACLY, PLPP6, CACNB4, SLC27A3, CNP, NPR2, ABHD6, PLA2G7, SLC5A3, ANKH, ATP5MK, SCAP, RDH14, ASL, NDUFV3, ST3GAL1, ATP5MG, ATP5ME, PCK2, OSBPL9, ACBD5, ICMT, ADHFE1, FUCA1, EPHX1, PDE2A, CYP4F3, GGH, COQ5, BHMT, GCLC, UCK2, DLG1, AMACR, P4HA1, ALPL, DEGS1, SLC25A1, DAGLA, HIBADH, HEXB, VLDLR, C…	611	1718	19554	2.03048	6.17341e-09	1.23473e-09	1.21295e-09
KEGG_PATHWAY	hsa01100:Metabolic pathways	96	14.7692	8.6316e-08	SETD2, MOCS2, HIBADH, GDA, HEXB, PLOD3, PYGL, CSAD, COX6A1, ALDH1L2, GYS1, AUH, ALDH2, ABHD16A, NAMPT, LIPG, GNPNAT1, MLYCD, GUSB, HADH, ACADS, PSPH, PDHX, SPHK2, ENTPD4, DCXR, GPX8, ALG11, ACYP1, PGD, PGM2L1, ACLY, UGDH, DPYD, ALDH1A1, PCCB, ITPKA, ALDOC, L2HGDH, GART, ASAH1, NPR2, NDUFB1, ADCY2, UQCR10, ADCY8, PLA2G7, SELENOI, NSD3, CBS, DGLUCY, INPP5E, ATP6V1H, B4GALNT1, ASL, NT5M, NDUFV3, ATP…	324	1561	8840	1.67794	2.60671e-05	2.60674e-05	2.58948e-05
GOTERM_BP_ALL	GO:0019752~carboxylic acid metabolic process	56	8.61538	1.59219e-07	DAGLA, HIBADH, HEXB, PLOD3, CSAD, ALDH1L2, AUH, LIPG, ME2, MLYCD, HADH, ACADS, PSPH, PDHX, DCXR, PGD, THAP4, ACLY, UGDH, DPYD, ALDH1A1, PCCB, ALDOC, L2HGDH, SLC27A3, GART, ASAH1, ABHD6, RIDA, CBS, DGLUCY, ASL, ST3GAL1, CBR4, SNCA, PCK2, OSBPL9, ACBD5, ICMT, PTGES2, GAD1, ADHFE1, EPHX1, CYP4F3, GGH, GAD2, FMO1, ASS1, ALDH4A1, GCLC, BHMT, AMACR, P4HA1, SARDH, SLC25A32, DEGS1	611	837	19554	2.1412	0.000938312	5.52207e-05	5.42467e-05
REACTOME_PATHWAY	R-HSA-1430728~Metabolism	126	19.3846	1.97938e-06	LPGAT1, GDA, COX6A1, ALDH1L2, PPP1CC, LIPE, PPP2R1B, NAMPT, FDXR, RPL38, MLYCD, HADH, PSPH, PDHX, ENTPD4, PGD, MED6, MED7, ACLY, PLPP6, CACNB3, LARS1, SLC27A3, STX1A, ABHD4, TXN, INPP5E, SCAP, B4GALNT1, ASL, NDUFV3, ST3GAL1, CERT1, ATP5MG, ST3GAL2, ATP5ME, PCK2, OSBPL9, TRAP1, OSBPL8, CDK19, ACBD5, SURF1, ADHFE1, EPHX1, CYP4F3, COQ5, BHMT, GCLC, UCK2, AMACR, UQCRQ, NDUFAF3, CYCS, DEGS1, PLCH2, MO…	442	2145	11091	1.47398	0.00260148	0.00260487	0.00259299
Annotation Cluster 6	Enrichment Score: 7.114484627202049
Category	Term	Count	%	PValue	Genes	List Total	Pop Hits	Pop Total	Fold Enrichment	Bonferroni	Benjamini	FDR
GOTERM_CC_ALL	GO:0070013~intracellular organelle lumen	269	41.3846	2.50832e-10	SMARCAL1, MAPKBP1, CCNH, BACH2, GOLGA3, PNN, RASSF2, KAT5, TRIM28, SNRPD1, NAMPT, FDXR, MLYCD, NFRKB, FNBP4, SRRM2, PDHX, METTL3, PTOV1, GTPBP4, MED6, MED7, HCFC1, THAP4, LARS1, SF1, SRCAP, PRKDC, MRPL16, NCAPG, XPC, ABCB8, TXN, MRPL15, ZNF24, ANAPC10, FXR1, SEC14L2, SEC14L1, RDH14, RAB11FIP2, LYAR, RBM10, PCK2, ZNF143, TRAP1, CDK19, JUP, ADHFE1, FUCA1, PDE2A, KNOP1, LARP7, ERAL1, H1-1, MRPL22, H…	638	6346	20791	1.38136	2.11702e-07	1.24531e-08	1.16858e-08
GOTERM_CC_ALL	GO:0031974~membrane-enclosed lumen	269	41.3846	2.50832e-10	SMARCAL1, MAPKBP1, CCNH, BACH2, GOLGA3, PNN, RASSF2, KAT5, TRIM28, SNRPD1, NAMPT, FDXR, MLYCD, NFRKB, FNBP4, SRRM2, PDHX, METTL3, PTOV1, GTPBP4, MED6, MED7, HCFC1, THAP4, LARS1, SF1, SRCAP, PRKDC, MRPL16, NCAPG, XPC, ABCB8, TXN, MRPL15, ZNF24, ANAPC10, FXR1, SEC14L2, SEC14L1, RDH14, RAB11FIP2, LYAR, RBM10, PCK2, ZNF143, TRAP1, CDK19, JUP, ADHFE1, FUCA1, PDE2A, KNOP1, LARP7, ERAL1, H1-1, MRPL22, H…	638	6346	20791	1.38136	2.11702e-07	1.24531e-08	1.16858e-08
GOTERM_CC_ALL	GO:0043233~organelle lumen	269	41.3846	2.50832e-10	SMARCAL1, MAPKBP1, CCNH, BACH2, GOLGA3, PNN, RASSF2, KAT5, TRIM28, SNRPD1, NAMPT, FDXR, MLYCD, NFRKB, FNBP4, SRRM2, PDHX, METTL3, PTOV1, GTPBP4, MED6, MED7, HCFC1, THAP4, LARS1, SF1, SRCAP, PRKDC, MRPL16, NCAPG, XPC, ABCB8, TXN, MRPL15, ZNF24, ANAPC10, FXR1, SEC14L2, SEC14L1, RDH14, RAB11FIP2, LYAR, RBM10, PCK2, ZNF143, TRAP1, CDK19, JUP, ADHFE1, FUCA1, PDE2A, KNOP1, LARP7, ERAL1, H1-1, MRPL22, H…	638	6346	20791	1.38136	2.11702e-07	1.24531e-08	1.16858e-08
GOTERM_CC_ALL	GO:0005654~nucleoplasm	190	29.2308	5.23686e-08	SMARCAL1, MAPKBP1, CCNH, GTF2B, ALDH1L2, BACH2, PNN, PPP1CC, GOLGA3, RASSF2, KAT5, TRIM28, SNRPD1, NAMPT, HADH, NFRKB, FNBP4, SRRM2, PNISR, BNIP3L, RALBP1, LIG1, METTL3, PTOV1, ANXA11, ZBTB33, WBP11, GTF2F1, GTPBP4, MED6, MED7, HCFC1, THAP4, ACLY, ILF3, CACNB4, H4C16, LARS1, MORF4L2, SRSF3, AAGAB, STAMBP, STAM2, SQSTM1, HDGFL3, SF1, RAI14, FTO, KHDRBS3, NOTCH1, SRCAP, TUBGCP2, MINDY2, PRKDC, MAZ,…	638	4329	20791	1.43028	4.41982e-05	2.32627e-06	2.18295e-06
GOTERM_CC_ALL	GO:0005634~nucleus	328	50.4615	3.04804e-07	SMARCAL1, MAPKBP1, CCNH, THYN1, BACH2, GOLGA3, PNN, RASSF2, KAT5, PPP2R1B, TRIM28, SNRPD1, NAMPT, BBX, LUC7L, CEP97, NFRKB, FNBP4, SRRM2, ENDOG, METTL3, IFRD1, PTOV1, GTPBP4, MED6, SND1, MED7, HCFC1, THAP4, PLPP6, LARS1, ZNF711, TARS3, STX1A, TSPYL4, SF1, SRCAP, DCUN1D5, PRKDC, NCAPG, XPC, ABCB8, TXN, ZNF24, ANAPC10, FXR1, SEC14L2, SEC14L1, INPP5E, RDH14, RAB11FIP2, LYAR, RBM10, ZNF143, TRAP1, CD…	638	8648	20791	1.23598	0.000257221	1.28627e-05	1.20702e-05
GOTERM_CC_ALL	GO:0031981~nuclear lumen	200	30.7692	0.000135278	SMARCAL1, MAPKBP1, CCNH, BACH2, GOLGA3, PNN, RASSF2, KAT5, TRIM28, SNRPD1, NAMPT, NFRKB, FNBP4, SRRM2, METTL3, PTOV1, GTPBP4, MED6, MED7, HCFC1, THAP4, LARS1, SF1, SRCAP, PRKDC, NCAPG, XPC, ABCB8, TXN, ZNF24, ANAPC10, FXR1, SEC14L2, SEC14L1, RDH14, RAB11FIP2, LYAR, RBM10, ZNF143, TRAP1, CDK19, KNOP1, LARP7, H1-1, H1-5, FIBP, PPP5C, PSME3IP1, MOCS2, SETD2, INTS14, UBXN1, CTCF, OSBPL11, MED12, PEA1…	638	5174	20791	1.25967	0.107905	0.00407768	0.00382645
UP_KW_CELLULAR_COMPONENT	KW-0539~Nucleus	231	35.5385	0.000463596	SMARCAL1, MAPKBP1, CCNH, THYN1, BACH2, PNN, RASSF2, KAT5, TRIM28, SNRPD1, NAMPT, BBX, NFRKB, SRRM2, METTL3, PTOV1, GTPBP4, MED6, SND1, MED7, HCFC1, THAP4, PLPP6, ZNF711, TARS3, SF1, SRCAP, DCUN1D5, PRKDC, NCAPG, XPC, TXN, ZNF24, FXR1, SEC14L2, INPP5E, LYAR, RBM10, ZNF143, CDK19, JUP, KNOP1, LARP7, H1-1, PTK2, H1-5, FIBP, BHMT, PPP5C, H2AC20, NDUFAF3, DCP1A, PSME3IP1, SETD2, INTS14, CTCF, MED12, Q…	589	5858	17942	1.20121	0.0224653	0.00757207	0.00649035
Annotation Cluster 7	Enrichment Score: 5.975943411824376
Category	Term	Count	%	PValue	Genes	List Total	Pop Hits	Pop Total	Fold Enrichment	Bonferroni	Benjamini	FDR
GOTERM_CC_ALL	GO:0031090~organelle membrane	203	31.2308	5.20112e-15	RETREG3, LPGAT1, PLEKHB2, GOLGA3, FDXR, PTGFRN, SEC62, ENDOG, ENTPD4, GTPBP4, PLPP6, STX1A, MRPL16, ABCB8, MRPL15, SYNGR1, FLRT2, INPP5E, SCAP, B4GALNT1, RDH14, RAB11FIP2, ST3GAL1, ST3GAL2, FIS1, TRAP1, SURF1, NDFIP2, ICMT, SYNRG, FZD7, PDE2A, CYP4F3, ERAL1, MRPL22, NDUFAF3, ATG2B, NRP1, UBXN1, ARHGAP1, VLDLR, OSBPL11, MRPL34, AP2A2, MRPL41, GLIPR2, GNPNAT1, SEC61B, QSOX2, CLIC1, SPHK2, ANXA4, AN…	638	3953	20791	1.67349	4.40403e-12	4.38975e-13	4.11929e-13
GOTERM_CC_ALL	GO:0016020~membrane	368	56.6154	0.000246363	EPHB6, RETREG3, LPGAT1, PLEKHB2, CPNE5, OGFOD3, GOLGA3, PNN, LIPE, RASSF2, PPP2R1B, FDXR, PTGFRN, SEC62, ENDOG, ENTPD4, PTOV1, GTPBP4, MED6, SND1, HCFC1, PLPP6, KCTD12, STX1A, AARS1, TBC1D9B, TTYH3, DCUN1D5, PRKDC, MRPL16, CEND1, NCAPG, XPC, ABCB8, THY1, MRPL15, SLC5A3, FXR1, SYNGR1, FLRT2, ANKH, INPP5E, SCAP, B4GALNT1, RDH14, RAB11FIP2, ST3GAL1, ST3GAL2, FIS1, TRAP1, AFAP1L2, SURF1, NDFIP2, ICMT…	638	10552	20791	1.1365	0.187757	0.00667076	0.00625976
UP_KW_CELLULAR_COMPONENT	KW-0472~Membrane	258	39.6923	0.921506	EPHB6, RETREG3, LPGAT1, PLEKHB2, OGFOD3, GOLGA3, LIPE, FDXR, PTGFRN, SEC62, ENTPD4, PTOV1, PLPP6, KCTD12, STX1A, TBC1D9B, TTYH3, DCUN1D5, CEND1, ABCB8, THY1, SLC5A3, SYNGR1, FLRT2, ANKH, INPP5E, SCAP, B4GALNT1, RAB11FIP2, ST3GAL1, ST3GAL2, FIS1, TRAP1, SURF1, NDFIP2, ICMT, JUP, CADM2, SYNRG, FZD7, PDE2A, CYP4F3, ERAL1, PTK2, FIBP, PPP5C, NMT2, NDUFAF3, FXYD6, PLCH2, ATG2B, PTPRT, NRP1, INTS14, DI…	589	8340	17942	0.942343	1	1	0.921506
Annotation Cluster 8	Enrichment Score: 5.072382986106443
Category	Term	Count	%	PValue	Genes	List Total	Pop Hits	Pop Total	Fold Enrichment	Bonferroni	Benjamini	FDR
GOTERM_BP_ALL	GO:0071840~cellular component organization or biogenesis	253	38.9231	1.43374e-06	EPHB6, SMARCAL1, RETREG3, KAT5, TRIM28, SNRPD1, LIPG, LUC7L, RPL38, PTGFRN, CEP97, NFRKB, ENDOG, METTL3, IFRD1, BOLA1, GTPBP4, MED6, MED7, HCFC1, LARS1, KCTD12, STX1A, TSPYL4, SF1, SRCAP, PRKDC, NCAPG, ABCB8, THY1, PLA2G7, FXR1, SYNGR1, FLRT2, BLOC1S3, SCAP, B4GALNT1, LYAR, FIS1, SURF1, JUP, DCLK2, KLHDC8B, ERAL1, H1-1, PTK2, H1-5, H2AC20, PSMG3, NDUFAF3, ATG2B, NRP1, WDR47, SETD2, HEXB, PTPRK, V…	611	6324	19554	1.28033	0.00841769	0.000338132	0.000332168
GOTERM_BP_ALL	GO:0016043~cellular component organization	243	37.3846	4.04436e-06	EPHB6, SMARCAL1, RETREG3, KAT5, TRIM28, SNRPD1, LIPG, LUC7L, RPL38, PTGFRN, CEP97, NFRKB, ENDOG, METTL3, IFRD1, BOLA1, MED6, MED7, HCFC1, LARS1, KCTD12, STX1A, TSPYL4, SF1, SRCAP, PRKDC, NCAPG, ABCB8, THY1, PLA2G7, FXR1, SYNGR1, FLRT2, BLOC1S3, SCAP, B4GALNT1, FIS1, SURF1, JUP, DCLK2, KLHDC8B, ERAL1, H1-1, PTK2, H1-5, H2AC20, PSMG3, NDUFAF3, ATG2B, NRP1, WDR47, SETD2, HEXB, PTPRK, VLDLR, CTCF, BM…	611	6099	19554	1.27509	0.0235635	0.000851626	0.000836604
GOTERM_BP_ALL	GO:0006996~organelle organization	141	21.6923	0.0001046	SMARCAL1, RETREG3, UBXN2B, GTF2B, KAT5, RPL38, PTGFRN, NFRKB, USP8, BNIP3L, ENDOG, EIF1AX, FBXW11, STX7, CFAP410, H4C16, HGS, STAM2, SQSTM1, HDGFL3, STX1A, SF1, TSG101, NOTCH1, CNP, TUBGCP2, ARL6, PRKDC, NPR2, NCAPG, THY1, FXR1, SDCBP, VCPIP1, ATG101, BLOC1S3, ATP6V1H, SCAP, B4GALNT1, CERT1, MARK1, OSBPL9, FIS1, SURF1, TOR1A, SMURF1, HSPA4, TRAPPC4, TRAPPC5, KLHL22, DCLK2, TDRD7, KLHDC8B, UQCC4, …	611	3345	19554	1.34902	0.460307	0.0106331	0.0104456
Annotation Cluster 9	Enrichment Score: 4.747921914672887
Category	Term	Count	%	PValue	Genes	List Total	Pop Hits	Pop Total	Fold Enrichment	Bonferroni	Benjamini	FDR
GOTERM_BP_ALL	GO:0019752~carboxylic acid metabolic process	56	8.61538	1.59219e-07	DAGLA, HIBADH, HEXB, PLOD3, CSAD, ALDH1L2, AUH, LIPG, ME2, MLYCD, HADH, ACADS, PSPH, PDHX, DCXR, PGD, THAP4, ACLY, UGDH, DPYD, ALDH1A1, PCCB, ALDOC, L2HGDH, SLC27A3, GART, ASAH1, ABHD6, RIDA, CBS, DGLUCY, ASL, ST3GAL1, CBR4, SNCA, PCK2, OSBPL9, ACBD5, ICMT, PTGES2, GAD1, ADHFE1, EPHX1, CYP4F3, GGH, GAD2, FMO1, ASS1, ALDH4A1, GCLC, BHMT, AMACR, P4HA1, SARDH, SLC25A32, DEGS1	611	837	19554	2.1412	0.000938312	5.52207e-05	5.42467e-05
GOTERM_BP_ALL	GO:0043436~oxoacid metabolic process	57	8.76923	1.91795e-07	DAGLA, HIBADH, HEXB, PLOD3, CSAD, ALDH1L2, AUH, LIPG, ME2, MLYCD, HADH, ACADS, PSPH, PDHX, DCXR, PGD, THAP4, ACLY, UGDH, DPYD, ALDH1A1, PCCB, ALDOC, L2HGDH, SLC27A3, GART, ASAH1, ABHD6, RIDA, ANKH, CBS, DGLUCY, ASL, ST3GAL1, CBR4, SNCA, PCK2, OSBPL9, ACBD5, ICMT, PTGES2, GAD1, ADHFE1, EPHX1, CYP4F3, GGH, GAD2, FMO1, ASS1, ALDH4A1, GCLC, BHMT, AMACR, P4HA1, SARDH, SLC25A32, DEGS1	611	864	19554	2.11133	0.00113018	5.9517e-05	5.84672e-05
GOTERM_BP_ALL	GO:0006082~organic acid metabolic process	57	8.76923	2.79714e-07	DAGLA, HIBADH, HEXB, PLOD3, CSAD, ALDH1L2, AUH, LIPG, ME2, MLYCD, HADH, ACADS, PSPH, PDHX, DCXR, PGD, THAP4, ACLY, UGDH, DPYD, ALDH1A1, PCCB, ALDOC, L2HGDH, SLC27A3, GART, ASAH1, ABHD6, RIDA, ANKH, CBS, DGLUCY, ASL, ST3GAL1, CBR4, SNCA, PCK2, OSBPL9, ACBD5, ICMT, PTGES2, GAD1, ADHFE1, EPHX1, CYP4F3, GGH, GAD2, FMO1, ASS1, ALDH4A1, GCLC, BHMT, AMACR, P4HA1, SARDH, SLC25A32, DEGS1	611	874	19554	2.08717	0.00164784	7.85331e-05	7.71478e-05
GOTERM_BP_ALL	GO:0044248~cellular catabolic process	52	8	4.52377e-06	WDR47, DAGLA, RETREG3, UBXN2B, HIBADH, HEXB, ECE1, IDE, CSAD, ALDH1L2, LIPE, AUH, ALDH2, ABHD16A, LIPG, MLYCD, GUSB, HADH, ACADS, DCXR, PGD, PLPP6, HGS, PCCB, CHMP7, STAM2, SQSTM1, ASAH1, TSG101, ABHD6, SNX30, PLA2G7, RIDA, ATG101, CBS, PCK2, FIS1, ACBD5, SMURF1, GAD1, ADHFE1, BNIP3, TRAPPC4, FUCA1, CYP4F3, GAD2, FMO1, ALDH4A1, AMACR, SARDH, RNF185, ATG2B	611	840	19554	1.98116	0.0263197	0.000889072	0.000873389
GOTERM_BP_ALL	GO:0044283~small molecule biosynthetic process	35	5.38462	1.6613e-05	SLC25A1, ASAH1, PLOD3, CSAD, DNPH1, CBS, LIPG, FDXR, ASL, MLYCD, CBR4, PSPH, PCK2, OSBPL9, PTGES2, SPHK2, GAD1, GAD2, APOA1, FMO1, PGD, ASS1, COQ5, ACLY, PLPP6, UGDH, BHMT, AMACR, SLC25A19, DPYD, ALDH1A1, PCCB, ITPKA, ALDOC, DEGS1	611	496	19554	2.2583	0.0933068	0.00264731	0.00260061
GOTERM_BP_ALL	GO:0016054~organic acid catabolic process	21	3.23077	9.12449e-05	HIBADH, HEXB, GAD1, DCXR, ADHFE1, CYP4F3, GAD2, FMO1, PGD, CSAD, ALDH1L2, ALDH4A1, RIDA, AMACR, AUH, CBS, PCCB, SARDH, HADH, ACADS, PCK2	611	245	19554	2.74314	0.416088	0.00943825	0.00927177
GOTERM_BP_ALL	GO:0046395~carboxylic acid catabolic process	21	3.23077	9.12449e-05	HIBADH, HEXB, GAD1, DCXR, ADHFE1, CYP4F3, GAD2, FMO1, PGD, CSAD, ALDH1L2, ALDH4A1, RIDA, AMACR, AUH, CBS, PCCB, SARDH, HADH, ACADS, PCK2	611	245	19554	2.74314	0.416088	0.00943825	0.00927177
GOTERM_BP_ALL	GO:0016053~organic acid biosynthetic process	22	3.38462	0.000341107	OSBPL9, PTGES2, GAD1, GAD2, FMO1, PLOD3, CSAD, ASS1, ACLY, UGDH, BHMT, AMACR, CBS, PCCB, LIPG, DPYD, ALDH1A1, DEGS1, ASL, MLYCD, CBR4, PSPH	611	291	19554	2.41949	0.866214	0.0300174	0.029488
GOTERM_BP_ALL	GO:0044282~small molecule catabolic process	25	3.84615	0.000986097	HIBADH, GDA, HEXB, CSAD, ALDH1L2, RIDA, ALDH2, AUH, CBS, HADH, ACADS, PCK2, ENTPD4, GAD1, ADHFE1, DCXR, CYP4F3, GAD2, FMO1, PGD, ALDH4A1, AMACR, DPYD, PCCB, SARDH	611	382	19554	2.09446	0.997023	0.0684003	0.0671938
GOTERM_BP_ALL	GO:0046394~carboxylic acid biosynthetic process	20	3.07692	0.00184526	OSBPL9, PTGES2, GAD1, GAD2, PLOD3, ASS1, ACLY, UGDH, BHMT, AMACR, CBS, PCCB, LIPG, DPYD, ALDH1A1, DEGS1, ASL, MLYCD, CBR4, PSPH	611	288	19554	2.22245	0.999981	0.107291	0.105399
Annotation Cluster 10	Enrichment Score: 4.544534010574352
Category	Term	Count	%	PValue	Genes	List Total	Pop Hits	Pop Total	Fold Enrichment	Bonferroni	Benjamini	FDR
GOTERM_BP_ALL	GO:0009058~biosynthetic process	220	33.8462	3.68128e-11	LPGAT1, CCNH, PNN, SNRPD1, LIPG, NAMPT, FDXR, LUC7L, RPL38, MLYCD, CEP97, SRRM2, PDHX, METTL3, GTPBP4, MED6, MED7, PLPP6, LARS1, TARS3, SF1, AARS1, PRKDC, MRPL16, TRMT2A, MRPL15, PLA2G7, ANKH, INPP5E, B4GALNT1, ASL, ST3GAL1, LYAR, RBM10, ST3GAL2, PCK2, TRAP1, LARP7, MRPL22, EIF1, BHMT, UCK2, PPP5C, NMT2, TRMT13, MOCS2, SETD2, INTS14, HEXB, PYGL, CSAD, MRPL34, FARS2, MRPL41, GYS1, RPLP2, GNPNAT1, …	611	4737	19554	1.48632	2.17048e-07	3.61747e-08	3.55366e-08
GOTERM_BP_ALL	GO:0006139~nucleobase-containing compound metabolic process	160	24.6154	1.4924e-08	SMARCAL1, CCNH, GDA, GTF2B, ALDH1L2, PNN, KAT5, TRIM28, SNRPD1, NAMPT, FDXR, LUC7L, MLYCD, CEP97, NFRKB, SRRM2, PDHX, ENDOG, LIG1, ENTPD4, METTL3, WBP11, PGD, GTF2F1, ATP1B1, GTPBP4, MED6, SND1, MED7, ACLY, CACNB4, LARS1, MORF4L2, SRSF3, TARS3, SQSTM1, SF1, FTO, AARS1, KHDRBS3, NOTCH1, CNP, PRKDC, NPR2, MAZ, XPC, TRMT2A, VCPIP1, ATP5MK, RPRD1B, NDUFV3, LYAR, ATP5MG, RBM10, ATP5ME, PCK2, SMAD2, CP…	611	3363	19554	1.52261	8.7988e-05	7.5276e-06	7.39482e-06
GOTERM_BP_ALL	GO:0044249~cellular biosynthetic process	189	29.0769	6.34019e-08	LPGAT1, CCNH, GTF2B, PLOD3, PLAT, PNN, SNRPD1, LIPG, NFATC2IP, FDXR, LUC7L, RPL38, MLYCD, CEP97, PSPH, SRRM2, PDHX, LIG1, EIF1AX, METTL3, ALG11, WBP11, GTF2F1, GTPBP4, MED6, MED7, EEF1A1, ACLY, LARS1, SRSF3, FKBP9, TARS3, SQSTM1, SF1, FTO, AARS1, FKBP2, KHDRBS3, NOTCH1, ABHD4, PRKDC, MAZ, MRPL16, TRMT2A, MRPL15, PLA2G7, ANKH, INPP5E, B4GALNT1, RPRD1B, ASL, ST3GAL1, LYAR, RBM10, ST3GAL2, PCK2, DNA…	611	4246	19554	1.42455	0.000373748	2.49212e-05	2.44816e-05
GOTERM_BP_ALL	GO:0034654~nucleobase-containing compound biosynthetic process	112	17.2308	4.34064e-06	CCNH, GTF2B, PNN, SNRPD1, NAMPT, LUC7L, MLYCD, CEP97, SRRM2, PDHX, LIG1, METTL3, WBP11, GTF2F1, GTPBP4, MED6, MED7, ACLY, SRSF3, SQSTM1, SF1, FTO, AARS1, KHDRBS3, NOTCH1, PRKDC, NPR2, MAZ, TRMT2A, ATP5MK, RPRD1B, NDUFV3, LYAR, ATP5MG, RBM10, ATP5ME, SMAD2, CPSF7, LSM1, LARP7, TDRD7, DNAJC17, CHERP, CDK9, PPP5C, UCK2, TRMT13, NOP10, SLC25A1, SETD2, RBM26, INTS14, DDX46, LDB1, NVL, DNPH1, FARS2, SN…	611	2349	19554	1.52591	0.0252677	0.000882496	0.00086693
GOTERM_BP_ALL	GO:0010467~gene expression	135	20.7692	9.1005e-05	CCNH, GTF2B, PLAT, PNN, SNRPD1, NFATC2IP, LUC7L, RPL38, CEP97, SRRM2, EIF1AX, METTL3, WBP11, GTF2F1, GTPBP4, MED6, MED7, EEF1A1, LARS1, SRSF3, FKBP9, TARS3, SQSTM1, SF1, FTO, AARS1, FKBP2, KHDRBS3, NOTCH1, PRKDC, MAZ, MRPL16, TRMT2A, MRPL15, PLA2G7, ANKH, RPRD1B, LYAR, RBM10, DNAJC19, SMAD2, TRAP1, CPSF7, TOR1A, HSPA4, LSM1, LARP7, TBCC, TDRD7, EEF2, DNAJC17, CHERP, GFAP, MRPL22, EIF1, CDK9, PPP5…	611	3164	19554	1.3655	0.415261	0.00943825	0.00927177
GOTERM_BP_ALL	GO:0009059~macromolecule biosynthetic process	151	23.2308	0.000107707	CCNH, GTF2B, PLOD3, PLAT, PNN, SNRPD1, NFATC2IP, LUC7L, RPL38, CEP97, SRRM2, LIG1, EIF1AX, METTL3, ALG11, WBP11, GTF2F1, GTPBP4, MED6, MED7, EEF1A1, LARS1, SRSF3, FKBP9, TARS3, SQSTM1, SF1, FTO, AARS1, FKBP2, KHDRBS3, NOTCH1, PRKDC, MAZ, MRPL16, TRMT2A, MRPL15, PLA2G7, ANKH, RPRD1B, ST3GAL1, LYAR, RBM10, ST3GAL2, DNAJC19, SMAD2, TRAP1, CPSF7, TOR1A, HSPA4, LSM1, LARP7, TBCC, TDRD7, EEF2, DNAJC17,…	611	3634	19554	1.3298	0.470105	0.0107634	0.0105736
GOTERM_BP_ALL	GO:0016070~RNA metabolic process	92	14.1538	0.00108065	SETD2, INTS14, RBM26, DDX46, LDB1, CCNH, NVL, GTF2B, FARS2, PNN, SNAPC1, SNRPD1, LUC7L, DGCR8, RBM7, CEP97, RBM5, DIS3L2, SRRM2, KLF13, SPHK2, METTL3, PRPF40B, TFIP11, WBP11, GTF2F1, GTPBP4, MED6, SND1, MRPL44, MED7, NSA2, LARS1, POLR1D, SRSF3, TARS3, SQSTM1, SF1, FTO, GTF2A1, GTF3C2, AARS1, HDAC3, KHDRBS3, NOTCH1, PRKDC, SF3B6, MAZ, DDX23, TRMT2A, MRM1, ATAD2B, U2AF1L4, RIDA, ARVCF, TCOF1, ABLIM…	611	2126	19554	1.3849	0.998296	0.0740872	0.0727803
GOTERM_BP_ALL	GO:0090304~nucleic acid metabolic process	115	17.6923	0.00123724	SMARCAL1, CCNH, GTF2B, PNN, KAT5, TRIM28, SNRPD1, LUC7L, CEP97, NFRKB, SRRM2, ENDOG, LIG1, METTL3, WBP11, GTF2F1, GTPBP4, MED6, SND1, MED7, LARS1, MORF4L2, SRSF3, TARS3, SQSTM1, SF1, FTO, AARS1, KHDRBS3, NOTCH1, PRKDC, MAZ, XPC, TRMT2A, VCPIP1, RPRD1B, LYAR, RBM10, SMAD2, CPSF7, LSM1, LARP7, TDRD7, DNAJC17, CHERP, CDK9, CNOT6, PPP5C, CNOT11, TRMT13, DCP1A, CNOT9, NOP10, SETD2, RBM26, INTS14, MCM7…	611	2786	19554	1.32103	0.999324	0.0819638	0.0805181
GOTERM_BP_ALL	GO:0141187~nucleic acid biosynthetic process	86	13.2308	0.00420688	SETD2, INTS14, RBM26, DDX46, LDB1, CCNH, NVL, GTF2B, FARS2, PNN, SNAPC1, SNRPD1, LUC7L, DGCR8, CEP97, RBM5, SRRM2, KLF13, LIG1, SPHK2, METTL3, PRPF40B, TFIP11, WBP11, GTF2F1, GTPBP4, MED6, MRPL44, MED7, NSA2, POLR1D, SRSF3, TERF2IP, SQSTM1, SF1, FTO, GTF2A1, GTF3C2, AARS1, HDAC3, KHDRBS3, NOTCH1, PRKDC, SF3B6, MAZ, DDX23, TRMT2A, MRM1, ATAD2B, U2AF1L4, POLD3, ARVCF, TCOF1, ABLIM3, POLD2, POLR2D, …	611	2055	19554	1.33931	1	0.169108	0.166126
GOTERM_BP_ALL	GO:0032774~RNA biosynthetic process	82	12.6154	0.0053679	SETD2, INTS14, RBM26, DDX46, LDB1, CCNH, NVL, GTF2B, FARS2, PNN, SNAPC1, SNRPD1, LUC7L, DGCR8, CEP97, RBM5, SRRM2, KLF13, SPHK2, METTL3, PRPF40B, TFIP11, WBP11, GTF2F1, GTPBP4, MED6, MRPL44, MED7, NSA2, POLR1D, SRSF3, SQSTM1, SF1, FTO, GTF2A1, GTF3C2, AARS1, HDAC3, KHDRBS3, NOTCH1, PRKDC, SF3B6, MAZ, DDX23, TRMT2A, MRM1, ATAD2B, U2AF1L4, ARVCF, TCOF1, ABLIM3, POLR2D, ATXN1L, RPRD1B, EXOSC3, LYAR,…	611	1962	19554	1.33755	1	0.193026	0.189621
GOTERM_BP_ALL	GO:0006396~RNA processing	51	7.84615	0.228756	INTS14, RBM26, DDX46, NVL, FARS2, PNN, SNRPD1, LUC7L, DGCR8, CEP97, RBM5, SRRM2, METTL3, PRPF40B, TFIP11, WBP11, GTPBP4, MRPL44, NSA2, SRSF3, SF1, FTO, AARS1, KHDRBS3, PRKDC, SF3B6, DDX23, TRMT2A, MRM1, U2AF1L4, ARVCF, RPRD1B, EXOSC3, LYAR, RBM10, NOP56, SMAD2, UTP6, CPSF7, KRR1, LSM1, LARP7, TDRD7, TRIT1, DNAJC17, CHERP, NOVA1, NOVA2, TRMT13, FAM98A, NOP10	611	1436	19554	1.13661	1	1	0.982528
Annotation Cluster 11	Enrichment Score: 4.11401331229121
Category	Term	Count	%	PValue	Genes	List Total	Pop Hits	Pop Total	Fold Enrichment	Bonferroni	Benjamini	FDR
GOTERM_MF_ALL	GO:0060090~molecular adaptor activity	70	10.7692	7.22387e-06	KDM5B, RETREG3, LDB1, WWC1, CTCF, IDE, AP2A2, BICD2, MED12, HPF1, SIN3B, KAT5, TRIM28, AP1G1, DGCR8, FBXW11, ACTL6A, STX7, GAB1, ATP1B1, MED6, MID2, SND1, MED7, HCFC1, EEF1A1, SMDT1, VAMP7, SRSF3, SQSTM1, STX1A, SF1, CSTPP1, ASAH1, HDAC3, TSG101, NOTCH1, SRCAP, XPC, FXR1, POLD3, SDCBP, TCOF1, FLRT2, SAP30L, IGF2BP1, IGF2BP3, IGF2BP2, SNCA, RUNX1T1, RNF20, FIS1, PRNP, JUP, CBX4, KLHL22, NMNAT2, CN…	620	1242	19144	1.74027	0.00976924	0.00163621	0.00162055
GOTERM_MF_ALL	GO:0030674~protein-macromolecule adaptor activity	62	9.53846	1.70185e-05	KDM5B, RETREG3, LDB1, WWC1, IDE, AP2A2, BICD2, MED12, HPF1, SIN3B, KAT5, TRIM28, AP1G1, DGCR8, FBXW11, ACTL6A, STX7, GAB1, ATP1B1, MED6, MID2, SND1, MED7, HCFC1, SMDT1, VAMP7, SRSF3, SQSTM1, STX1A, SF1, CSTPP1, ASAH1, HDAC3, TSG101, NOTCH1, SRCAP, XPC, FXR1, POLD3, SDCBP, TCOF1, FLRT2, SAP30L, IGF2BP1, IGF2BP3, IGF2BP2, RUNX1T1, RNF20, PRNP, JUP, CBX4, KLHL22, NMNAT2, CNOT6, NMNAT1, APEX1, CTNNB1…	620	1083	19144	1.76768	0.022863	0.00330403	0.00327242
GOTERM_MF_ALL	GO:0003712~transcription coregulator activity	31	4.76923	0.00370057	KDM5B, ASAH1, HDAC3, TSG101, NOTCH1, LDB1, SRCAP, WWC1, XPC, MED12, SIN3B, KAT5, TRIM28, SAP30L, RUNX1T1, RNF20, JUP, CBX4, ACTL6A, MED6, MID2, SND1, MED7, HCFC1, CNOT6, APEX1, CTNNB1, CEBPZ, SSBP3, CNOT9, SF1	620	548	19144	1.74672	0.993516	0.219396	0.217297
Annotation Cluster 12	Enrichment Score: 3.631254677914653
Category	Term	Count	%	PValue	Genes	List Total	Pop Hits	Pop Total	Fold Enrichment	Bonferroni	Benjamini	FDR
GOTERM_CC_ALL	GO:1902494~catalytic complex	90	13.8462	9.85954e-06	MOCS2, UBE3C, CCNH, NVL, HEXB, GTF2B, CHD5, CHD3, COX6A1, IGF1R, MED12, PNN, PPP1CC, SIN3B, PPP2R1B, KAT5, PPP2R5E, SNRPD1, DGCR8, NFRKB, KDM6A, SRRM2, PDHX, RFC2, FBXW11, METTL3, ACTL6A, UBE4B, LMO7, TFIP11, GTF2F1, MED6, MRPL44, MED7, HCFC1, MORF4L2, LARS1, PCCB, POLR1D, FXN, GTF2A1, CAMK2D, HDAC3, DCUN1D5, SRCAP, PRKDC, SF3B6, DDX23, UBR3, UQCR10, ACVR1B, ANAPC10, POLD3, ATG101, GNG4, SAP30L, …	638	1839	20791	1.59483	0.00828697	0.000332858	0.00031235
GOTERM_CC_ALL	GO:0140535~intracellular protein-containing complex	52	8	0.000191198	UBE3C, CCNH, GTF2B, MED12, KAT5, DGCR8, BORCS6, FBXW11, ACTL6A, UBE4B, LMO7, GTF2F1, MED6, MRPL44, MED7, HCFC1, MORF4L2, LARS1, POLR1D, GTF2A1, CAMK2D, DCUN1D5, PRKDC, UBR3, ANAPC10, POLD3, POLD2, POLR2D, BLOC1S3, IGF2BP1, CAMK2G, RNF20, ANKIB1, CBX4, TRAPPC4, TXNL1, TRAPPC5, FBXL18, KLHL22, GTF2H3, CNOT6, PPP5C, POLR3A, ERCC3, CNOT11, CTNNB1, LAMTOR2, NAA15, FAM98A, LAMTOR4, CNOT9, MON1B	638	987	20791	1.71688	0.149037	0.00556452	0.00522169
GOTERM_CC_ALL	GO:1990234~transferase complex	44	6.76923	0.00677479	GTF2A1, MOCS2, DCUN1D5, CCNH, PRKDC, GTF2B, UBR3, ACVR1B, ANAPC10, IGF1R, POLD3, MED12, KAT5, ATG101, SNRPD1, POLD2, POLR2D, KDM6A, RNF20, CDK19, ANKIB1, CBX4, FBXW11, METTL3, ACTL6A, ORMDL1, FBXL18, KLHL22, UBE4B, LMO7, GTF2F1, GTF2H3, MED6, MED7, HCFC1, CDK9, POLR3A, CDK6, ERCC3, LYRM4, MORF4L2, POLR1D, NAA15, FXN	638	947	20791	1.51411	0.996777	0.0910266	0.0854183
Annotation Cluster 13	Enrichment Score: 3.5297849732459228
Category	Term	Count	%	PValue	Genes	List Total	Pop Hits	Pop Total	Fold Enrichment	Bonferroni	Benjamini	FDR
UP_SEQ_FEATURE	CROSSLNK:Glycyl lysine isopeptide (Lys-Gly) (interchain with G-Cter in SUMO2)	70	10.7692	3.81163e-06	KDM5B, SETD2, RBM26, DDX46, MCM7, NVL, CTCF, CHD3, BACH2, PNN, TRIM28, ZIC2, SNRPD1, NFATC2IP, BBX, DGCR8, RPL38, NFRKB, FNBP4, SRRM2, PNISR, SLX4IP, ACTL6A, TOMM34, PRPF40B, LMO7, ZBTB33, PPHLN1, WBP11, GTPBP4, MED6, SND1, HCFC1, ILF3, NSA2, TERF2IP, ZNF711, MATR3, KHDRBS3, ZNF518B, DDX23, XPC, ZBTB44, ZNF24, RLF, FXR1, POLD3, NSD3, TCOF1, SAP30L, RPL13, IGF2BP3, EXOSC3, LYAR, NOP56, ZNF462, ZNF…	635	1277	20569	1.77561	0.0106648	0.00268053	0.00267671
UP_KW_PTM	KW-1017~Isopeptide bond	97	14.9231	0.00182352	UBE3C, BACH2, IGF1R, PNN, KAT5, TRIM28, SNRPD1, NFATC2IP, BBX, RPL38, NFRKB, FNBP4, SRRM2, PNISR, SLX4IP, METTL3, TOMM34, LMO7, ZBTB33, WBP11, GTPBP4, MED6, SND1, MED7, HCFC1, EEF1A1, ACLY, ILF3, H4C16, MATR3, ZNF711, SQSTM1, STX1A, KHDRBS3, NOTCH1, XPC, ZNF24, RLF, FXR1, SCAP, LYAR, ZNF143, CPSF7, CBX4, SMURF1, KNOP1, ZBTB10, LARP7, EEF2, PTK2, CHERP, H2AC20, ZNF532, KDM5B, SETD2, RBM26, MCM7, D…	549	1876	14252	1.34228	0.0463463	0.0123087	0.0123087
UP_KW_PTM	KW-0832~Ubl conjugation	130	20	0.00370361	UBE3C, BACH2, IGF1R, PNN, KAT5, TRIM28, SNRPD1, NFATC2IP, BBX, RPL38, NFRKB, FNBP4, SRRM2, PNISR, USP8, SLX4IP, METTL3, PTOV1, TOMM34, LMO7, ZBTB33, WBP11, GTPBP4, MED6, SND1, MED7, HCFC1, EEF1A1, ACLY, ILF3, H4C16, HGS, MATR3, ZNF711, STAMBP, NPTXR, SQSTM1, STX1A, AARS1, TSG101, TTYH3, KHDRBS3, NOTCH1, PRKDC, XPC, TXN, ZNF24, RLF, FXR1, SCAP, LYAR, SMAD2, ZNF143, FIS1, NDFIP2, UBE2H, CPSF7, CBX4…	549	2701	14252	1.24946	0.0919652	0.0199995	0.0199995
Annotation Cluster 14	Enrichment Score: 3.132911038477726
Category	Term	Count	%	PValue	Genes	List Total	Pop Hits	Pop Total	Fold Enrichment	Bonferroni	Benjamini	FDR
GOTERM_CC_ALL	GO:0098588~bounding membrane of organelle	111	17.0769	1.71521e-06	PLEKHB2, PPP1CC, GOLGA3, BORCS6, USP8, BNIP3L, ENTPD4, STX7, TOMM34, EEF1A1, ARMCX1, TMX3, STIM1, HGS, STAM2, STX1A, TSG101, NOTCH1, CNP, ARL6, ABHD6, SYNGR1, INPP5E, ATP6V1H, SCAP, B4GALNT1, RDH14, RAB11FIP2, ST3GAL1, ST3GAL2, OSBPL9, FIS1, PRNP, ACBD5, NDFIP2, SYNRG, FZD7, TRAPPC4, PDE2A, CHERP, GFAP, IFT27, SPIRE1, DEGS1, UBA1, RNF185, BCL2L2, DAGLA, USP32, ARHGAP1, ECE1, VLDLR, OSBPL11, AP2A2…	638	2314	20791	1.5632	0.00144659	6.58018e-05	6.17477e-05
GOTERM_CC_ALL	GO:0012506~vesicle membrane	66	10.1538	5.86164e-05	DAGLA, PLEKHB2, ARHGAP1, ECE1, OSBPL11, AP2A2, AP1G1, GNPNAT1, ITGAV, SCYL2, BOK, USP8, ANXA4, ANXA5, STX7, ANXA11, SYNGR3, COPZ1, EPN2, RABEP1, VAMP7, TMX3, HGS, CHMP7, STAM2, STX1A, CAMK2D, TSG101, NOTCH1, MOSPD2, ABHD6, ABHD17C, SNX30, ADCY8, SYNGR1, PGRMC1, VPS52, MVB12B, CLVS2, ATP6V1H, SCAP, SLC17A6, RAB11FIP2, CAMK2G, SNCA, OSBPL9, NDFIP2, TOR1A, FZD7, GAD1, SYNRG, WNT7B, DENND4C, GAD2, NM…	638	1295	20791	1.66084	0.0482698	0.00190278	0.00178555
GOTERM_CC_ALL	GO:0030659~cytoplasmic vesicle membrane	65	10	7.01887e-05	DAGLA, PLEKHB2, ARHGAP1, ECE1, OSBPL11, AP2A2, AP1G1, GNPNAT1, ITGAV, SCYL2, BOK, USP8, ANXA4, ANXA5, STX7, SYNGR3, COPZ1, EPN2, RABEP1, VAMP7, TMX3, HGS, CHMP7, STAM2, STX1A, CAMK2D, TSG101, NOTCH1, MOSPD2, ABHD6, ABHD17C, SNX30, ADCY8, SYNGR1, PGRMC1, VPS52, MVB12B, CLVS2, ATP6V1H, SCAP, SLC17A6, RAB11FIP2, CAMK2G, SNCA, OSBPL9, NDFIP2, TOR1A, FZD7, GAD1, SYNRG, WNT7B, DENND4C, GAD2, NMNAT2, SO…	638	1276	20791	1.66004	0.0575207	0.00219405	0.00205887
GOTERM_CC_ALL	GO:0010008~endosome membrane	35	5.38462	0.000460029	TSG101, DAGLA, NOTCH1, PLEKHB2, ARHGAP1, ECE1, ABHD6, ABHD17C, OSBPL11, SNX30, AP2A2, VPS52, MVB12B, CLVS2, GNPNAT1, ATP6V1H, RAB11FIP2, SCYL2, BOK, OSBPL9, USP8, NDFIP2, FZD7, STX7, SORL1, RAB11B, RABEP1, VAMP7, RAB15, HGS, UBA1, LAMTOR2, LAMTOR4, CHMP7, STAM2	638	600	20791	1.90095	0.321828	0.0107988	0.0101335
GOTERM_CC_ALL	GO:0005768~endosome	53	8.15385	0.00247826	NRP1, DAGLA, PLEKHB2, ARHGAP1, ECE1, OSBPL11, AP2A2, AP1G1, LIPG, GNPNAT1, SCYL2, BOK, USP8, STX7, APOA1, AP1AR, EPN2, RABEP1, VAMP7, HGS, KIFC1, STAMBP, CHMP7, STAM2, SQSTM1, TSG101, NOTCH1, ABHD6, ABHD17C, SNX30, VPS52, MVB12B, MICALL2, CLVS2, ATP6V1H, APBB2, RAB11FIP2, CERT1, OSBPL9, NDFIP2, FZD7, TRAPPC4, TRAPPC5, NMNAT2, SORL1, RAB11B, RNF149, RAB15, RAB18, UBA1, LAMTOR2, LAMTOR4, MON1B	638	1134	20791	1.52306	0.876837	0.0410127	0.0384859
GOTERM_CC_ALL	GO:0031410~cytoplasmic vesicle	106	16.3077	0.00301488	PLEKHB2, PLAT, SRP14, LIPG, USP8, ENTPD4, STX7, ANXA11, AP1AR, SND1, EEF1A1, ACLY, TMX3, HGS, STAMBP, STAM2, SQSTM1, SCG2, STX1A, TSG101, NOTCH1, CNP, ABHD6, SDCBP, SYNGR1, DPP7, BLOC1S3, ATP6V1H, SCAP, RAB11FIP2, CERT1, OSBPL9, NDFIP2, TOR1A, JUP, SYNRG, FZD7, TRAPPC4, FUCA1, TRAPPC5, DENND4C, GGH, EEF2, CLK3, SPIRE1, DEGS1, UBA1, MON1B, NRP1, DAGLA, HEXB, ARHGAP1, ECE1, PYGL, OSBPL11, AP2A2, BI…	638	2646	20791	1.30548	0.921794	0.0480106	0.0450526
GOTERM_CC_ALL	GO:0097708~intracellular vesicle	106	16.3077	0.00332666	PLEKHB2, PLAT, SRP14, LIPG, USP8, ENTPD4, STX7, ANXA11, AP1AR, SND1, EEF1A1, ACLY, TMX3, HGS, STAMBP, STAM2, SQSTM1, SCG2, STX1A, TSG101, NOTCH1, CNP, ABHD6, SDCBP, SYNGR1, DPP7, BLOC1S3, ATP6V1H, SCAP, RAB11FIP2, CERT1, OSBPL9, NDFIP2, TOR1A, JUP, SYNRG, FZD7, TRAPPC4, FUCA1, TRAPPC5, DENND4C, GGH, EEF2, CLK3, SPIRE1, DEGS1, UBA1, MON1B, NRP1, DAGLA, HEXB, ARHGAP1, ECE1, PYGL, OSBPL11, AP2A2, BI…	638	2654	20791	1.30155	0.939938	0.0501376	0.0470485
GOTERM_CC_ALL	GO:0005769~early endosome	23	3.53846	0.024586	OSBPL9, USP8, NRP1, DAGLA, TSG101, STX7, APOA1, ECE1, AP1AR, SNX30, SORL1, RABEP1, AP1G1, KIFC1, HGS, LIPG, MVB12B, CLVS2, APBB2, STAMBP, CERT1, STAM2, BOK	638	455	20791	1.64729	1	0.206316	0.193604
UP_KW_CELLULAR_COMPONENT	KW-0967~Endosome	33	5.07692	0.0320847	TSG101, DAGLA, PLEKHB2, ABHD6, ABHD17C, OSBPL11, SNX30, VPS52, MVB12B, MICALL2, CLVS2, GNPNAT1, APBB2, RAB11FIP2, CERT1, SCYL2, BOK, OSBPL9, USP8, NDFIP2, FZD7, STX7, AP1AR, SORL1, RAB11B, RABEP1, VAMP7, KIFC1, HGS, LAMTOR2, STAMBP, STAM2, SQSTM1	589	692	17942	1.45266	0.797684	0.224593	0.192508
Annotation Cluster 15	Enrichment Score: 2.8435226661518365
Category	Term	Count	%	PValue	Genes	List Total	Pop Hits	Pop Total	Fold Enrichment	Bonferroni	Benjamini	FDR
GOTERM_BP_ALL	GO:0019637~organophosphate metabolic process	66	10.1538	7.9469e-09	SLC25A1, MOCS2, LPGAT1, GDA, HEXB, PYGL, ALDH1L2, DNPH1, ABHD16A, NAMPT, LIPG, FDXR, MLYCD, PDHX, SPHK2, ENTPD4, DCAKD, DCXR, APOA1, ATP1B1, PGD, ACLY, PLPP6, CACNB4, SLC25A19, DPYD, ITPKA, ALDOC, SMPDL3A, GART, STOML2, ABHD4, CNP, NPR2, NDUFB1, ABHD6, ADCY2, ADCY8, PLA2G7, SELENOI, INPP5E, ATP5MK, NT5M, NDUFV3, ATP5MG, ATP5ME, SNCA, PCK2, NQO1, OSBPL8, NDUFA5, EFL1, NDUFA3, PDE2A, NDUFA1, ORMDL1…	611	981	19554	2.15313	4.68538e-05	5.2061e-06	5.11427e-06
GOTERM_BP_ALL	GO:0006793~phosphorus metabolic process	102	15.6923	1.53208e-08	EPHB6, MAPKBP1, LPGAT1, GDA, ALDH1L2, IGF1R, PPP1CC, LIPE, PPP2R1B, NAMPT, LIPG, FDXR, MLYCD, PSPH, PDHX, ENTPD4, FBXW11, ACYP1, PGD, ATP1B1, ACLY, PLPP6, ILF3, CACNB4, HGS, ABHD4, CNP, PRKDC, NPR2, ABHD6, PLA2G7, ANKH, INPP5E, ATP5MK, NDUFV3, ATP5MG, ATP5ME, MARK1, PCK2, OSBPL8, CDK19, PDE2A, DCLK2, PTK2, CLK3, CDK9, PTPRE, PPP5C, UCK2, DLG1, CDK6, ALPL, PLCH2, PTPRT, SLC25A1, MOCS2, HEXB, AATK,…	611	1850	19554	1.7645	9.03271e-05	7.5276e-06	7.39482e-06
GOTERM_BP_ALL	GO:0006796~phosphate-containing compound metabolic process	99	15.2308	5.22321e-08	EPHB6, MAPKBP1, LPGAT1, GDA, ALDH1L2, IGF1R, PPP1CC, LIPE, PPP2R1B, NAMPT, LIPG, FDXR, MLYCD, PSPH, PDHX, ENTPD4, FBXW11, ACYP1, PGD, ATP1B1, ACLY, PLPP6, ILF3, CACNB4, HGS, ABHD4, CNP, PRKDC, NPR2, ABHD6, PLA2G7, INPP5E, ATP5MK, NDUFV3, ATP5MG, ATP5ME, MARK1, PCK2, OSBPL8, CDK19, PDE2A, DCLK2, PTK2, CLK3, CDK9, PTPRE, PPP5C, UCK2, DLG1, CDK6, ALPL, PLCH2, PTPRT, SLC25A1, MOCS2, HEXB, AATK, PTPRK…	611	1820	19554	1.74084	0.000307913	2.19972e-05	2.16092e-05
GOTERM_BP_ALL	GO:0006753~nucleoside phosphate metabolic process	43	6.61538	1.23204e-07	SLC25A1, STOML2, CNP, GDA, NPR2, NDUFB1, ADCY2, ADCY8, DNPH1, ALDH1L2, NAMPT, FDXR, ATP5MK, NT5M, MLYCD, NDUFV3, ATP5MG, ATP5ME, PCK2, NQO1, PDHX, NDUFA5, ENTPD4, DCAKD, EFL1, NDUFA3, DCXR, PDE2A, NDUFA1, FMO1, NMNAT2, ATP1B1, PGD, ACLY, UCK2, DLG1, CACNB4, NMNAT1, IMPDH1, DPYD, ALDOC, SMPDL3A, GART	611	555	19554	2.47953	0.000726144	4.54005e-05	4.45997e-05
GOTERM_BP_ALL	GO:0055086~nucleobase-containing small molecule metabolic process	46	7.07692	1.89966e-07	SLC25A1, STOML2, CNP, GDA, NPR2, NDUFB1, ADCY2, ADCY8, DNPH1, ALDH1L2, NAMPT, FDXR, GNPNAT1, ATP5MK, NT5M, MLYCD, NDUFV3, ATP5MG, ATP5ME, PCK2, NQO1, PDHX, ICMT, NDUFA5, ENTPD4, DCAKD, EFL1, NDUFA3, DCXR, PDE2A, NDUFA1, FMO1, NMNAT2, ATP1B1, PGD, ACLY, UGDH, UCK2, DLG1, CACNB4, NMNAT1, IMPDH1, DPYD, ALDOC, SMPDL3A, GART	611	626	19554	2.35168	0.00111941	5.9517e-05	5.84672e-05
GOTERM_BP_ALL	GO:0009117~nucleotide metabolic process	42	6.46154	2.26145e-07	SLC25A1, STOML2, CNP, GDA, NPR2, NDUFB1, ADCY2, ADCY8, DNPH1, ALDH1L2, NAMPT, FDXR, ATP5MK, NT5M, MLYCD, NDUFV3, ATP5MG, ATP5ME, PCK2, NQO1, PDHX, NDUFA5, ENTPD4, DCAKD, EFL1, NDUFA3, DCXR, PDE2A, NDUFA1, FMO1, NMNAT2, ATP1B1, PGD, ACLY, UCK2, DLG1, CACNB4, NMNAT1, IMPDH1, DPYD, ALDOC, GART	611	547	19554	2.45729	0.00133246	6.66676e-05	6.54917e-05
GOTERM_BP_ALL	GO:0072521~purine-containing compound metabolic process	40	6.15385	3.61665e-07	SLC25A1, STOML2, GDA, NPR2, NDUFB1, ADCY2, ADCY8, DNPH1, ALDH1L2, NAMPT, FDXR, ATP5MK, MLYCD, NDUFV3, ATP5MG, ATP5ME, PCK2, NQO1, PDHX, ICMT, NDUFA5, ENTPD4, DCAKD, EFL1, NDUFA3, DCXR, PDE2A, NDUFA1, FMO1, NMNAT2, ATP1B1, PGD, ACLY, DLG1, CACNB4, NMNAT1, IMPDH1, DPYD, ALDOC, GART	611	516	19554	2.48087	0.0021301	9.69262e-05	9.52165e-05
GOTERM_BP_ALL	GO:0006163~purine nucleotide metabolic process	38	5.84615	5.77911e-07	SLC25A1, STOML2, GDA, NPR2, NDUFB1, ADCY2, ADCY8, DNPH1, ALDH1L2, NAMPT, FDXR, ATP5MK, MLYCD, NDUFV3, ATP5MG, ATP5ME, PCK2, NQO1, PDHX, NDUFA5, ENTPD4, DCAKD, EFL1, NDUFA3, DCXR, PDE2A, NDUFA1, FMO1, NMNAT2, ATP1B1, PGD, ACLY, DLG1, CACNB4, NMNAT1, IMPDH1, ALDOC, GART	611	485	19554	2.50747	0.00340156	0.000148146	0.000145533
GOTERM_BP_ALL	GO:0006119~oxidative phosphorylation	16	2.46154	1.00718e-05	STOML2, NDUFA5, NDUFA3, NDUFA1, NDUFB1, UQCR10, COX6C, COX6A1, UQCRQ, SLC25A51, CYCS, NDUFV3, ATP5MG, FXN, ATP5ME, SNCA	611	127	19554	4.03191	0.0576547	0.00185572	0.00182299
GOTERM_BP_ALL	GO:0006164~purine nucleotide biosynthetic process	22	3.38462	1.95694e-05	SLC25A1, PDHX, STOML2, NDUFA5, DCAKD, NPR2, NDUFA3, NDUFA1, NDUFB1, ADCY2, NMNAT2, ADCY8, ACLY, NMNAT1, IMPDH1, NAMPT, ATP5MK, MLYCD, NDUFV3, ATP5MG, GART, ATP5ME	611	238	19554	2.95829	0.108975	0.00303635	0.00298279
GOTERM_BP_ALL	GO:0090407~organophosphate biosynthetic process	38	5.84615	2.21797e-05	SLC25A1, MOCS2, STOML2, LPGAT1, ABHD4, HEXB, NPR2, NDUFB1, ADCY2, PYGL, ADCY8, SELENOI, NAMPT, INPP5E, ATP5MK, MLYCD, NDUFV3, ATP5MG, ATP5ME, PDHX, NDUFA5, SPHK2, DCAKD, NDUFA3, DCXR, NDUFA1, APOA1, ORMDL1, NMNAT2, ACLY, UCK2, NMNAT1, LPCAT4, IMPDH1, SLC25A19, ETNK1, ITPKA, GART	611	569	19554	2.1373	0.122583	0.00335311	0.00329397
GOTERM_BP_ALL	GO:0046390~ribose phosphate biosynthetic process	21	3.23077	2.42964e-05	SLC25A1, PDHX, STOML2, NDUFA5, DCAKD, NPR2, NDUFA3, NDUFA1, NDUFB1, ADCY2, PYGL, ADCY8, ACLY, UCK2, IMPDH1, ATP5MK, MLYCD, NDUFV3, ATP5MG, GART, ATP5ME	611	223	19554	3.01376	0.133465	0.00358129	0.00351812
GOTERM_BP_ALL	GO:0009060~aerobic respiration	18	2.76923	2.63859e-05	SURF1, STOML2, NDUFA5, NDUFA3, NDUFA1, NDUFB1, UQCR10, COX6C, COX6A1, ACLY, UQCRQ, SLC25A51, CYCS, NDUFV3, ATP5MG, FXN, ATP5ME, SNCA	611	171	19554	3.36877	0.144076	0.00379442	0.00372749
GOTERM_BP_ALL	GO:0072522~purine-containing compound biosynthetic process	22	3.38462	3.20002e-05	SLC25A1, PDHX, STOML2, NDUFA5, DCAKD, NPR2, NDUFA3, NDUFA1, NDUFB1, ADCY2, NMNAT2, ADCY8, ACLY, NMNAT1, IMPDH1, NAMPT, ATP5MK, MLYCD, NDUFV3, ATP5MG, GART, ATP5ME	611	246	19554	2.86208	0.171945	0.00449222	0.00441298
GOTERM_BP_ALL	GO:0019693~ribose phosphate metabolic process	31	4.76923	3.76191e-05	SLC25A1, STOML2, GDA, NPR2, NDUFB1, ADCY2, PYGL, ADCY8, ATP5MK, MLYCD, NDUFV3, ATP5MG, ATP5ME, PDHX, NDUFA5, ENTPD4, DCAKD, EFL1, NDUFA3, PDE2A, NDUFA1, ATP1B1, ACLY, UCK2, DLG1, CACNB4, NMNAT1, IMPDH1, DPYD, ALDOC, GART	611	430	19554	2.30721	0.19893	0.00515819	0.00506721
REACTOME_PATHWAY	R-HSA-1428517~Aerobic respiration and respiratory electron transport	23	3.53846	4.52631e-05	PDHX, TRAP1, SURF1, TIMMDC1, NDUFA5, ADHFE1, NDUFA3, NDUFA1, NDUFB1, UQCR10, COX6C, COX6A1, LYRM4, UQCRQ, SDHAF1, NDUFAF3, CYCS, ME2, L2HGDH, NDUFV3, ATP5MG, FXN, ATP5ME	442	215	11091	2.68434	0.0578282	0.0297831	0.0296473
GOTERM_BP_ALL	GO:0009260~ribonucleotide biosynthetic process	20	3.07692	5.01854e-05	SLC25A1, PDHX, STOML2, NDUFA5, DCAKD, NPR2, NDUFA3, NDUFA1, NDUFB1, ADCY2, ADCY8, ACLY, UCK2, IMPDH1, ATP5MK, MLYCD, NDUFV3, ATP5MG, GART, ATP5ME	611	216	19554	2.96327	0.256139	0.0062956	0.00618456
GOTERM_BP_ALL	GO:0009165~nucleotide biosynthetic process	23	3.53846	5.8812e-05	SLC25A1, PDHX, STOML2, NDUFA5, DCAKD, NPR2, NDUFA3, NDUFA1, NDUFB1, ADCY2, NMNAT2, ADCY8, ACLY, UCK2, NMNAT1, IMPDH1, NAMPT, ATP5MK, MLYCD, NDUFV3, ATP5MG, GART, ATP5ME	611	276	19554	2.66694	0.293029	0.00693511	0.00681279
GOTERM_BP_ALL	GO:0009152~purine ribonucleotide biosynthetic process	19	2.92308	6.21607e-05	SLC25A1, PDHX, STOML2, NDUFA5, DCAKD, NPR2, NDUFA3, NDUFA1, NDUFB1, ADCY2, ADCY8, ACLY, IMPDH1, ATP5MK, MLYCD, NDUFV3, ATP5MG, GART, ATP5ME	611	201	19554	3.02519	0.306852	0.00718627	0.00705951
GOTERM_BP_ALL	GO:0009259~ribonucleotide metabolic process	30	4.61538	6.54911e-05	SLC25A1, STOML2, GDA, NPR2, NDUFB1, ADCY2, ADCY8, ATP5MK, MLYCD, NDUFV3, ATP5MG, ATP5ME, PDHX, NDUFA5, ENTPD4, DCAKD, EFL1, NDUFA3, PDE2A, NDUFA1, ATP1B1, ACLY, UCK2, DLG1, CACNB4, NMNAT1, IMPDH1, DPYD, ALDOC, GART	611	422	19554	2.27511	0.32033	0.00718779	0.007061
GOTERM_BP_ALL	GO:1901293~nucleoside phosphate biosynthetic process	23	3.53846	6.58312e-05	SLC25A1, PDHX, STOML2, NDUFA5, DCAKD, NPR2, NDUFA3, NDUFA1, NDUFB1, ADCY2, NMNAT2, ADCY8, ACLY, UCK2, NMNAT1, IMPDH1, NAMPT, ATP5MK, MLYCD, NDUFV3, ATP5MG, GART, ATP5ME	611	278	19554	2.64775	0.321692	0.00718779	0.007061
GOTERM_BP_ALL	GO:0009150~purine ribonucleotide metabolic process	28	4.30769	0.000162667	SLC25A1, STOML2, GDA, NPR2, NDUFB1, ADCY2, ADCY8, ATP5MK, MLYCD, NDUFV3, ATP5MG, ATP5ME, PDHX, NDUFA5, ENTPD4, DCAKD, EFL1, NDUFA3, PDE2A, NDUFA1, ATP1B1, ACLY, DLG1, CACNB4, NMNAT1, IMPDH1, ALDOC, GART	611	401	19554	2.23464	0.616786	0.0154691	0.0151962
GOTERM_BP_ALL	GO:0045333~cellular respiration	18	2.76923	0.000236133	SURF1, STOML2, NDUFA5, NDUFA3, NDUFA1, NDUFB1, UQCR10, COX6C, COX6A1, ACLY, UQCRQ, SLC25A51, CYCS, NDUFV3, ATP5MG, FXN, ATP5ME, SNCA	611	204	19554	2.82382	0.751523	0.0217537	0.02137
GOTERM_BP_ALL	GO:0015980~energy derivation by oxidation of organic compounds	22	3.38462	0.000257727	SURF1, STOML2, NDUFA5, NDUFA3, NDUFA1, NDUFB1, UQCR10, PYGL, COX6C, COX6A1, ACLY, GYS1, PPP1CC, UQCRQ, SLC25A51, CYCS, NDUFV3, ATP5MG, FXN, ATP5ME, SNCA, ATG2B	611	285	19554	2.47043	0.781234	0.0230236	0.0226175
REACTOME_PATHWAY	R-HSA-163200~Respiratory electron transport, ATP synthesis by chemiosmotic coupling, and heat production by uncoupling proteins.	16	2.46154	0.000324499	TRAP1, SURF1, TIMMDC1, NDUFA5, NDUFA3, NDUFA1, NDUFB1, UQCR10, COX6C, COX6A1, UQCRQ, NDUFAF3, CYCS, NDUFV3, ATP5MG, ATP5ME	442	136	11091	2.95209	0.347608	0.128892	0.128304
GOTERM_MF_ALL	GO:0009055~electron transfer activity	13	2	0.000477068	SURF1, NDUFA5, NDUFA3, NDUFA1, NDUFB1, UQCR10, ALDH4A1, ALDH2, ASPH, CYCS, DEGS1, ME2, NDUFV3	620	119	19144	3.37316	0.477165	0.0405209	0.0401333
REACTOME_PATHWAY	R-HSA-611105~Respiratory electron transport	14	2.15385	0.000489711	TRAP1, SURF1, TIMMDC1, NDUFA5, NDUFA3, NDUFA1, NDUFB1, UQCR10, COX6C, COX6A1, UQCRQ, NDUFAF3, CYCS, NDUFV3	442	112	11091	3.1366	0.475137	0.128892	0.128304
UP_KW_BIOLOGICAL_PROCESS	KW-0249~Electron transport	13	2	0.000527948	NDUFA5, NDUFA3, TXNL1, NDUFA1, NDUFB1, UQCR10, UQCC4, TXN, TMX1, UQCRQ, FDXR, CYCS, NDUFV3	401	112	11450	3.31426	0.0638794	0.0659935	0.0659935
GOTERM_BP_ALL	GO:0019646~aerobic electron transport chain	11	1.69231	0.000640075	NDUFA5, UQCRQ, NDUFA3, NDUFA1, NDUFB1, CYCS, SLC25A51, UQCR10, NDUFV3, COX6C, COX6A1	611	93	19554	3.78533	0.977065	0.0503184	0.0494308
GOTERM_BP_ALL	GO:0006091~generation of precursor metabolites and energy	26	4	0.000666092	STOML2, NDUFB1, PYGL, UQCR10, COX6A1, ALDH1L2, GYS1, PPP1CC, FDXR, NDUFV3, ATP5MG, ATP5ME, SNCA, SURF1, NDUFA5, NDUFA3, NDUFA1, COX6C, PGD, ACLY, UQCRQ, SLC25A51, CYCS, ALDOC, FXN, ATG2B	611	394	19554	2.11189	0.980329	0.0516747	0.0507632
GOTERM_BP_ALL	GO:1901135~carbohydrate derivative metabolic process	52	8	0.00092898	SLC25A1, GDA, HEXB, PLOD3, PYGL, DNPH1, GNPNAT1, MLYCD, GUSB, PDHX, ENTPD4, DCAKD, DCXR, ALG11, ATP1B1, PGD, ACLY, UGDH, CACNB4, DPYD, ALDH1A1, CHST1, ALDOC, GART, STOML2, NPR2, NDUFB1, ABHD6, ADCY2, ADCY8, ATP5MK, B4GALNT1, NT5M, NDUFV3, ATP5MG, ST3GAL1, CBR4, ST3GAL2, ATP5ME, ICMT, NDUFA5, EFL1, FUCA1, NDUFA3, B3GAT2, PDE2A, NDUFA1, HS3ST1, UCK2, DLG1, NMNAT1, IMPDH1	611	1039	19554	1.6017	0.99583	0.0676782	0.0664844
GOTERM_BP_ALL	GO:0042773~ATP synthesis coupled electron transport	11	1.69231	0.000965972	NDUFA5, UQCRQ, NDUFA3, NDUFA1, NDUFB1, CYCS, UQCR10, NDUFV3, COX6C, COX6A1, SNCA	611	98	19554	3.5922	0.996648	0.067802	0.0666061
GOTERM_BP_ALL	GO:0042775~mitochondrial ATP synthesis coupled electron transport	11	1.69231	0.000965972	NDUFA5, UQCRQ, NDUFA3, NDUFA1, NDUFB1, CYCS, UQCR10, NDUFV3, COX6C, COX6A1, SNCA	611	98	19554	3.5922	0.996648	0.067802	0.0666061
GOTERM_BP_ALL	GO:0022904~respiratory electron transport chain	12	1.84615	0.00152986	NDUFA5, UQCRQ, NDUFA3, NDUFA1, NDUFB1, CYCS, SLC25A51, UQCR10, NDUFV3, COX6C, COX6A1, SNCA	611	122	19554	3.14786	0.99988	0.0956237	0.093937
GOTERM_CC_ALL	GO:0098800~inner mitochondrial membrane protein complex	12	1.84615	0.00172502	DNAJC19, SURF1, SMDT1, UQCRQ, ATP5MK, TIMM17B, UQCR10, COX6C, COX6A1, MICU1, ATP5MG, ATP5ME	638	126	20791	3.1036	0.767106	0.0316503	0.0297003
GOTERM_BP_ALL	GO:0009141~nucleoside triphosphate metabolic process	17	2.61538	0.00185612	STOML2, NDUFA5, ENTPD4, EFL1, NDUFA3, NDUFA1, NDUFB1, ATP1B1, UCK2, NMNAT1, IMPDH1, ATP5MK, ALDOC, NDUFV3, ATP5MG, SMPDL3A, ATP5ME	611	224	19554	2.42882	0.999983	0.107291	0.105399
UP_SEQ_FEATURE	TOPO_DOM:Mitochondrial intermembrane	13	2	0.00191322	DNAJC19, FIS1, ABCB8, UQCR10, UQCC4, COX6C, COX6A1, SMDT1, ARMCX1, UQCRQ, SLC25A31, MICU1, RNF185	635	146	20569	2.88423	0.995424	0.373109	0.372578
GOTERM_BP_ALL	GO:0009201~ribonucleoside triphosphate biosynthetic process	11	1.69231	0.00202552	STOML2, UCK2, NDUFA5, IMPDH1, NDUFA3, NDUFA1, ATP5MK, NDUFB1, NDUFV3, ATP5MG, ATP5ME	611	108	19554	3.25959	0.999994	0.112665	0.110678
GOTERM_BP_ALL	GO:0009199~ribonucleoside triphosphate metabolic process	16	2.46154	0.00221267	STOML2, NDUFA5, ENTPD4, EFL1, NDUFA3, NDUFA1, NDUFB1, ATP1B1, UCK2, NMNAT1, IMPDH1, ATP5MK, ALDOC, NDUFV3, ATP5MG, ATP5ME	611	207	19554	2.47368	0.999998	0.118599	0.116507
UP_KW_BIOLOGICAL_PROCESS	KW-0679~Respiratory chain	9	1.38462	0.0022224	NDUFA5, UQCRQ, NDUFA3, NDUFA1, NDUFB1, CYCS, UQCR10, UQCC4, NDUFV3	401	67	11450	3.83556	0.242786	0.1389	0.1389
GOTERM_BP_ALL	GO:0015986~proton motive force-driven ATP synthesis	9	1.38462	0.00294984	STOML2, NDUFA5, NDUFA3, NDUFA1, ATP5MK, NDUFB1, NDUFV3, ATP5MG, ATP5ME	611	78	19554	3.69269	1	0.141401	0.138906
GOTERM_BP_ALL	GO:0022900~electron transport chain	12	1.84615	0.00321064	NDUFA5, UQCRQ, NDUFA3, NDUFA1, NDUFB1, CYCS, SLC25A51, UQCR10, NDUFV3, COX6C, COX6A1, SNCA	611	134	19554	2.86596	1	0.143736	0.141201
GOTERM_BP_ALL	GO:0009142~nucleoside triphosphate biosynthetic process	11	1.69231	0.00342234	STOML2, UCK2, NDUFA5, IMPDH1, NDUFA3, NDUFA1, ATP5MK, NDUFB1, NDUFV3, ATP5MG, ATP5ME	611	116	19554	3.03479	1	0.148369	0.145752
GOTERM_MF_ALL	GO:0016655~oxidoreductase activity, acting on NAD(P)H, quinone or similar compound as acceptor	8	1.23077	0.00343228	NQO1, NDUFA5, NDUFA3, DCXR, NDUFA1, NDUFB1, NDUFV3, CBR4	620	61	19144	4.0495	0.990651	0.219396	0.217297
KEGG_PATHWAY	hsa00190:Oxidative phosphorylation	13	2	0.00455031	NDUFA5, NDUFA3, NDUFA1, NDUFB1, UQCR10, COX6C, COX6A1, UQCRQ, ATP6V1H, CYCS, NDUFV3, ATP5MG, ATP5ME	324	138	8840	2.57023	0.747749	0.274839	0.273019
GOTERM_BP_ALL	GO:0009206~purine ribonucleoside triphosphate biosynthetic process	10	1.53846	0.00460621	STOML2, NDUFA5, IMPDH1, NDUFA3, NDUFA1, ATP5MK, NDUFB1, NDUFV3, ATP5MG, ATP5ME	611	102	19554	3.13758	1	0.178005	0.174865
GOTERM_BP_ALL	GO:1901137~carbohydrate derivative biosynthetic process	33	5.07692	0.00461919	SLC25A1, STOML2, NPR2, PLOD3, NDUFB1, ADCY2, PYGL, ADCY8, DNPH1, GNPNAT1, ATP5MK, B4GALNT1, MLYCD, NDUFV3, ATP5MG, ST3GAL1, ST3GAL2, ATP5ME, PDHX, NDUFA5, DCAKD, NDUFA3, DCXR, B3GAT2, NDUFA1, ALG11, HS3ST1, ACLY, UGDH, UCK2, IMPDH1, CHST1, GART	611	628	19554	1.6817	1	0.178005	0.174865
GOTERM_BP_ALL	GO:0042776~proton motive force-driven mitochondrial ATP synthesis	8	1.23077	0.00478439	STOML2, NDUFA5, NDUFA3, NDUFA1, NDUFB1, NDUFV3, ATP5MG, ATP5ME	611	67	19554	3.82129	1	0.180825	0.177636
GOTERM_BP_ALL	GO:0009145~purine nucleoside triphosphate biosynthetic process	10	1.53846	0.00491157	STOML2, NDUFA5, IMPDH1, NDUFA3, NDUFA1, ATP5MK, NDUFB1, NDUFV3, ATP5MG, ATP5ME	611	103	19554	3.10711	1	0.183507	0.18027
GOTERM_BP_ALL	GO:0006754~ATP biosynthetic process	9	1.38462	0.00660465	STOML2, NDUFA5, NDUFA3, NDUFA1, ATP5MK, NDUFB1, NDUFV3, ATP5MG, ATP5ME	611	89	19554	3.23629	1	0.216339	0.212523
GOTERM_CC_ALL	GO:0070469~respirasome	7	1.07692	0.00779417	SURF1, UQCRQ, CYCS, UQCR10, UQCC4, COX6C, COX6A1	638	57	20791	4.00201	0.998645	0.0996708	0.09353
GOTERM_BP_ALL	GO:0033108~mitochondrial respiratory chain complex assembly	10	1.53846	0.00890272	SURF1, DMAC1, NDUFA5, PET100, NDUFA3, SDHAF1, NDUFA1, NDUFB1, NDUFAF3, UQCC4	611	113	19554	2.83215	1	0.259854	0.25527
GOTERM_BP_ALL	GO:0009205~purine ribonucleoside triphosphate metabolic process	14	2.15385	0.0102221	STOML2, NDUFA5, EFL1, NDUFA3, NDUFA1, NDUFB1, ATP1B1, NMNAT1, IMPDH1, ATP5MK, ALDOC, NDUFV3, ATP5MG, ATP5ME	611	200	19554	2.24023	1	0.289758	0.284646
UP_SEQ_FEATURE	TOPO_DOM:Mitochondrial matrix	9	1.38462	0.0121329	DNAJC19, SMDT1, UQCRQ, ABCB8, UQCR10, SLC25A31, UQCC4, COX6C, COX6A1	635	100	20569	2.91529	1	1	0.998933
GOTERM_BP_ALL	GO:0009144~purine nucleoside triphosphate metabolic process	14	2.15385	0.0133961	STOML2, NDUFA5, EFL1, NDUFA3, NDUFA1, NDUFB1, ATP1B1, NMNAT1, IMPDH1, ATP5MK, ALDOC, NDUFV3, ATP5MG, ATP5ME	611	207	19554	2.16447	1	0.351331	0.345134
KEGG_PATHWAY	hsa05022:Pathways of neurodegeneration - multiple diseases	28	4.30769	0.017794	DCTN5, CAMK2D, NDUFB1, UQCR10, COX6A1, ATG101, ATXN1L, NDUFV3, CAMK2G, SNCA, TRAP1, PRNP, NDUFA5, FZD7, NDUFA3, WNT7B, NDUFA1, GPX8, COX6C, CCS, UQCRQ, CTNNB1, CYCS, UBA1, SLC25A31, SQSTM1, STX1A, ATG2B	324	483	8840	1.58168	0.995582	0.521699	0.518245
KEGG_PATHWAY	hsa05415:Diabetic cardiomyopathy	15	2.30769	0.0179819	SMAD2, CAMK2D, NDUFA5, NDUFA3, NDUFA1, NDUFB1, UQCR10, COX6C, COX6A1, GYS1, PPP1CC, UQCRQ, SLC25A31, NDUFV3, CAMK2G	324	205	8840	1.99639	0.995831	0.521699	0.518245
GOTERM_BP_ALL	GO:0046034~ATP metabolic process	12	1.84615	0.0208302	STOML2, NMNAT1, NDUFA5, NDUFA3, NDUFA1, ATP5MK, NDUFB1, ALDOC, NDUFV3, ATP1B1, ATP5MG, ATP5ME	611	174	19554	2.20712	1	0.466976	0.458739
GOTERM_MF_ALL	GO:0015453~oxidoreduction-driven active transmembrane transporter activity	7	1.07692	0.0239583	SURF1, NDUFA5, NDUFA3, NDUFA1, NDUFB1, UQCR10, NDUFV3	620	69	19144	3.13249	1	0.60295	0.597182
REACTOME_PATHWAY	R-HSA-6799198~Complex I biogenesis	7	1.07692	0.02504	TIMMDC1, NDUFA5, NDUFA3, NDUFA1, NDUFB1, NDUFAF3, NDUFV3	442	57	11091	3.08157	1	0.523058	0.520673
KEGG_PATHWAY	hsa04714:Thermogenesis	16	2.46154	0.0252734	NDUFA5, NDUFA3, ACTL6A, NDUFA1, NDUFB1, ADCY2, UQCR10, COX6C, ADCY8, COX6A1, LIPE, UQCRQ, NDUFAF3, NDUFV3, ATP5MG, ATP5ME	324	235	8840	1.85763	0.999561	0.545184	0.541574
GOTERM_MF_ALL	GO:0016651~oxidoreductase activity, acting on NAD(P)H	8	1.23077	0.0360068	NQO1, NDUFA5, NDUFA3, DCXR, NDUFA1, NDUFB1, NDUFV3, CBR4	620	96	19144	2.57312	1	0.732977	0.725965
KEGG_PATHWAY	hsa04260:Cardiac muscle contraction	8	1.23077	0.0394329	CACNB3, CACNB4, ASPH, UQCRQ, UQCR10, COX6C, ATP1B1, COX6A1	324	87	8840	2.50887	0.999995	0.634016	0.629817
KEGG_PATHWAY	hsa05012:Parkinson disease	17	2.61538	0.0400879	TRAP1, CAMK2D, NDUFA5, NDUFA3, NDUFA1, NDUFB1, UQCR10, TXN, COX6C, COX6A1, UQCRQ, CYCS, UBA1, SLC25A31, NDUFV3, CAMK2G, SNCA	324	271	8840	1.71154	0.999996	0.634016	0.629817
UP_KW_LIGAND	KW-0830~Ubiquinone	5	0.769231	0.0433673	NDUFA5, NDUFA3, NDUFA1, NDUFV3, COQ5	267	35	6947	3.71696	0.797312	0.520408	0.520408
GOTERM_CC_ALL	GO:0005746~mitochondrial respirasome	5	0.769231	0.0451312	SURF1, UQCRQ, UQCR10, COX6C, COX6A1	638	44	20791	3.70316	1	0.293005	0.274953
KEGG_PATHWAY	hsa04723:Retrograde endocannabinoid signaling	11	1.69231	0.0461866	DAGLA, NDUFA5, GNG4, NDUFA3, NDUFA1, NDUFB1, SLC17A6, ADCY2, ABHD6, NDUFV3, ADCY8	324	149	8840	2.01425	0.999999	0.634016	0.629817
GOTERM_MF_ALL	GO:0008137~NADH dehydrogenase (ubiquinone) activity	5	0.769231	0.0494852	NDUFA5, NDUFA3, NDUFA1, NDUFB1, NDUFV3	620	43	19144	3.5904	1	0.851271	0.843128
GOTERM_MF_ALL	GO:0015399~primary active transmembrane transporter activity	11	1.69231	0.0515006	RALBP1, SURF1, NDUFA5, NDUFA3, NDUFA1, NDUFB1, ATP6V1H, ABCB8, UQCR10, NDUFV3, ATP1B1	620	171	19144	1.98627	1	0.874866	0.866497
GOTERM_BP_ALL	GO:0006120~mitochondrial electron transport, NADH to ubiquinone	5	0.769231	0.054617	NDUFA5, NDUFA3, NDUFA1, NDUFB1, NDUFV3	611	46	19554	3.47862	1	0.782183	0.768386
GOTERM_BP_ALL	GO:0010257~NADH dehydrogenase complex assembly	6	0.923077	0.0578493	DMAC1, NDUFA5, NDUFA3, NDUFA1, NDUFB1, NDUFAF3	611	67	19554	2.86596	1	0.796994	0.782936
GOTERM_BP_ALL	GO:0032981~mitochondrial respiratory chain complex I assembly	6	0.923077	0.0578493	DMAC1, NDUFA5, NDUFA3, NDUFA1, NDUFB1, NDUFAF3	611	67	19554	2.86596	1	0.796994	0.782936
KEGG_PATHWAY	hsa05016:Huntington disease	18	2.76923	0.0630473	DCTN5, NDUFA5, NDUFA3, GPX8, NDUFA1, NDUFB1, UQCR10, COX6C, COX6A1, AP2A2, ATG101, UQCRQ, POLR2D, CYCS, SLC25A31, NDUFV3, STX1A, ATG2B	324	311	8840	1.57914	1	0.802649	0.797333
GOTERM_MF_ALL	GO:0015078~proton transmembrane transporter activity	11	1.69231	0.0968872	SURF1, NDUFA5, NDUFA3, NDUFA1, NDUFB1, ATP6V1H, SLC17A6, UQCR10, NDUFV3, ATP5MG, ATP5ME	620	193	19144	1.75985	1	1	0.991163
GOTERM_CC_ALL	GO:1990204~oxidoreductase complex	7	1.07692	0.110785	PDHX, P4HA1, UQCRQ, UQCR10, COX6C, COX6A1, CBR4	638	107	20791	2.13191	1	0.49306	0.462682
KEGG_PATHWAY	hsa04932:Non-alcoholic fatty liver disease	10	1.53846	0.120883	NDUFA5, UQCRQ, NDUFA3, NDUFA1, NDUFB1, CYCS, UQCR10, NDUFV3, COX6C, COX6A1	324	157	8840	1.73783	1	0.970856	0.964426
KEGG_PATHWAY	hsa05208:Chemical carcinogenesis - reactive oxygen species	13	2	0.122161	NQO1, NDUFA5, NDUFA3, EPHX1, NDUFA1, NDUFB1, UQCR10, COX6C, COX6A1, PTK2, UQCRQ, SLC25A31, NDUFV3	324	226	8840	1.56943	1	0.970856	0.964426
GOTERM_CC_ALL	GO:0098803~respiratory chain complex	4	0.615385	0.1301	UQCRQ, UQCR10, COX6C, COX6A1	638	41	20791	3.1793	1	0.522327	0.490146
KEGG_PATHWAY	hsa05014:Amyotrophic lateral sclerosis	19	2.92308	0.133726	DCTN5, NDUFA5, NDUFA3, GPX8, NDUFA1, NDUFB1, ANXA11, UQCR10, COX6C, COX6A1, CCS, ATG101, UQCRQ, SRSF3, CYCS, MATR3, NDUFV3, SQSTM1, ATG2B	324	371	8840	1.39729	1	0.998444	0.991832
GOTERM_CC_ALL	GO:0070069~cytochrome complex	4	0.615385	0.144239	UQCRQ, UQCR10, COX6C, COX6A1	638	43	20791	3.03142	1	0.541056	0.507721
GOTERM_CC_ALL	GO:0005753~mitochondrial proton-transporting ATP synthase complex	3	0.461538	0.188749	ATP5MK, ATP5MG, ATP5ME	638	26	20791	3.76013	1	0.639775	0.600358
GOTERM_CC_ALL	GO:0045259~proton-transporting ATP synthase complex	3	0.461538	0.199965	ATP5MK, ATP5MG, ATP5ME	638	27	20791	3.62086	1	0.662958	0.622112
KEGG_PATHWAY	hsa05010:Alzheimer disease	18	2.76923	0.257663	NDUFA5, FZD7, WNT7B, NDUFA3, NDUFA1, NDUFB1, UQCR10, IDE, COX6C, COX6A1, ATG101, UQCRQ, CTNNB1, CYCS, SLC25A31, NDUFV3, SNCA, ATG2B	324	391	8840	1.25604	1	1	0.996678
KEGG_PATHWAY	hsa05020:Prion disease	13	2	0.318712	PRNP, NOTCH1, NDUFA5, NDUFA3, NDUFA1, NDUFB1, UQCR10, COX6C, COX6A1, UQCRQ, CYCS, SLC25A31, NDUFV3	324	278	8840	1.27587	1	1	0.996678
GOTERM_MF_ALL	GO:0022853~active monoatomic ion transmembrane transporter activity	11	1.69231	0.474096	SURF1, NDUFA5, NDUFA3, NDUFA1, NDUFB1, ATP6V1H, SLC17A6, UQCR10, NDUFV3, ATP1B1, SLC5A3	620	292	19144	1.16319	1	1	0.991163
Annotation Cluster 16	Enrichment Score: 2.8152841321716595
Category	Term	Count	%	PValue	Genes	List Total	Pop Hits	Pop Total	Fold Enrichment	Bonferroni	Benjamini	FDR
GOTERM_BP_ALL	GO:0043933~protein-containing complex organization	103	15.8462	6.41639e-05	SMARCAL1, GTF2B, KAT5, TRIM28, SNRPD1, LIPG, LUC7L, RPL38, NFRKB, METTL3, CFAP410, MED6, MED7, HCFC1, H4C16, MORF4L2, KCTD12, HDGFL3, TSPYL4, SF1, TSG101, SRCAP, TUBGCP2, ARL6, PRKDC, PLA2G7, FXR1, PRNP, SURF1, CPSF7, CBX4, HSPA4, TRAPPC4, TRAPPC5, TBCC, UQCC4, ERAL1, H1-1, PTK2, DNAJC17, CDK9, H1-5, DLG1, LHX2, H2AC20, PSMG3, NDUFAF3, SPIRE1, FGF13, KDM5B, SETD2, DDX46, CHD5, CHD3, CTCF, HPF1, B…	611	2252	19554	1.46374	0.31499	0.00718779	0.007061
GOTERM_BP_ALL	GO:0044085~cellular component biogenesis	121	18.6154	0.00198954	SMARCAL1, UBXN2B, GTF2B, PLOD3, SNRPD1, LUC7L, RPL38, EIF1AX, STX7, BOLA1, WBP11, CFAP410, GTPBP4, MED6, MED7, H4C16, HGS, KCTD12, STAM2, SQSTM1, HDGFL3, TSPYL4, SF1, TSG101, NOTCH1, ARHGEF26, TUBGCP2, ARL6, PRKDC, THY1, FXR1, SDCBP, VCPIP1, ATG101, LYAR, PRNP, SURF1, CPSF7, JUP, SMURF1, HSPA4, TRAPPC4, TRAPPC5, TBCC, TDRD7, UQCC4, ERAL1, H1-1, PTK2, H1-5, DLG1, PSMG3, IFT27, NDUFAF3, SPIRE1, FGF…	611	2998	19554	1.29166	0.999992	0.112665	0.110678
GOTERM_BP_ALL	GO:0022607~cellular component assembly	109	16.7692	0.00536912	SMARCAL1, UBXN2B, GTF2B, PLOD3, SNRPD1, LUC7L, RPL38, EIF1AX, STX7, BOLA1, CFAP410, MED6, MED7, H4C16, HGS, KCTD12, STAM2, SQSTM1, HDGFL3, TSPYL4, SF1, TSG101, NOTCH1, ARHGEF26, TUBGCP2, ARL6, PRKDC, THY1, FXR1, SDCBP, VCPIP1, ATG101, PRNP, SURF1, CPSF7, JUP, SMURF1, HSPA4, TRAPPC4, TRAPPC5, TBCC, TDRD7, UQCC4, ERAL1, H1-1, PTK2, H1-5, DLG1, PSMG3, IFT27, NDUFAF3, SPIRE1, FGF13, LSM14A, ATG2B, NR…	611	2738	19554	1.27405	1	0.193026	0.189621
GOTERM_BP_ALL	GO:0065003~protein-containing complex assembly	62	9.53846	0.00799682	DDX46, GTF2B, SNRPD1, LUC7L, RPL38, RBM5, BOK, APOA1, CFAP410, MED6, MED7, UGDH, H4C16, SDHAF1, ITGB1BP1, KCTD12, MICU1, TSPYL4, HDGFL3, SF1, GTF2A1, CDC123, STOML2, DMAC1, ARL6, PRKDC, TUBGCP2, SF3B6, DDX23, MOSPD2, NDUFB1, ADCY8, CENPA, ATAD2B, FXR1, MICALL2, CBR4, SNCA, MPP2, PRNP, SURF1, CPSF7, PET100, NDUFA5, HSPA4, TRAPPC4, NDUFA3, TRAPPC5, NDUFA1, TBCC, UQCC4, ERAL1, H1-1, PTK2, H1-5, DLG1…	611	1431	19554	1.38658	1	0.246855	0.2425
Annotation Cluster 17	Enrichment Score: 2.758726537241051
Category	Term	Count	%	PValue	Genes	List Total	Pop Hits	Pop Total	Fold Enrichment	Bonferroni	Benjamini	FDR
GOTERM_MF_ALL	GO:1901363~heterocyclic compound binding	113	17.3846	2.77202e-05	EPHB6, SMARCAL1, OGFOD3, PLOD3, IGF1R, HADH, RALBP1, LIG1, ENTPD4, ZBTB33, PGD, GTPBP4, EEF1A1, ACLY, LARS1, TARS3, SLC27A3, AARS1, SRCAP, CNP, ARL6, PRKDC, NPR2, ABCB8, SEC14L2, MARK1, PCK2, TRAP1, CDK19, ACBD5, UBE2H, TOR1A, HSPA4, PDE2A, DCLK2, ERAL1, EEF2, PTK2, CLK3, CDK9, PPP5C, GCLC, UCK2, CDK6, P4HA1, IFT27, UBA1, MOCS2, MCM7, HIBADH, DDX46, NVL, DIRAS1, AATK, CHD5, CHD3, IDE, PYGL, CSAD,…	620	2389	19144	1.46051	0.0369715	0.00470897	0.00466393
GOTERM_MF_ALL	GO:0000166~nucleotide binding	105	16.1538	9.75575e-05	EPHB6, SMARCAL1, IGF1R, HADH, RALBP1, LIG1, ENTPD4, ZBTB33, PGD, GTPBP4, EEF1A1, ACLY, LARS1, TARS3, SLC27A3, AARS1, SRCAP, CNP, ARL6, PRKDC, NPR2, ABCB8, MARK1, PCK2, TRAP1, CDK19, ACBD5, UBE2H, TOR1A, HSPA4, PDE2A, DCLK2, ERAL1, EEF2, PTK2, CLK3, CDK9, PPP5C, GCLC, UCK2, CDK6, IFT27, UBA1, MOCS2, MCM7, HIBADH, DDX46, NVL, DIRAS1, AATK, CHD5, CHD3, IDE, PYGL, FARS2, ALDH2, ME2, ACADS, SCYL2, SPH…	620	2249	19144	1.44159	0.124173	0.0117226	0.0116105
GOTERM_MF_ALL	GO:1901265~nucleoside phosphate binding	105	16.1538	0.000100282	EPHB6, SMARCAL1, IGF1R, HADH, RALBP1, LIG1, ENTPD4, ZBTB33, PGD, GTPBP4, EEF1A1, ACLY, LARS1, TARS3, SLC27A3, AARS1, SRCAP, CNP, ARL6, PRKDC, NPR2, ABCB8, MARK1, PCK2, TRAP1, CDK19, ACBD5, UBE2H, TOR1A, HSPA4, PDE2A, DCLK2, ERAL1, EEF2, PTK2, CLK3, CDK9, PPP5C, GCLC, UCK2, CDK6, IFT27, UBA1, MOCS2, MCM7, HIBADH, DDX46, NVL, DIRAS1, AATK, CHD5, CHD3, IDE, PYGL, FARS2, ALDH2, ME2, ACADS, SCYL2, SPH…	620	2250	19144	1.44095	0.127411	0.0117226	0.0116105
GOTERM_MF_ALL	GO:0030554~adenyl nucleotide binding	82	12.6154	0.000255441	EPHB6, SMARCAL1, DDX46, MCM7, HIBADH, NVL, AATK, CHD5, PYGL, CHD3, IDE, IGF1R, FARS2, ALDH2, ME2, HADH, SCYL2, RALBP1, LIG1, SPHK2, RFC2, ENTPD4, DCAKD, NAV2, PGD, LATS1, ACLY, UGDH, KIFC1, LARS1, DPYD, ALDH1A1, PCCB, ITPKA, MCM5, TARS3, SLC27A3, GART, AARS1, CDC123, CAMK2D, PNCK, SRCAP, PRKDC, NPR2, DDX23, ABCB8, ADCY2, ACVR1B, ADCY8, HSPA13, ATAD2B, ABCF2, CAMK2G, CBR4, MARK1, TRAP1, UBE2H, CDK…	620	1701	19144	1.48851	0.293328	0.0267034	0.026448
GOTERM_MF_ALL	GO:0017076~purine nucleotide binding	96	14.7692	0.000288901	EPHB6, SMARCAL1, DDX46, MCM7, HIBADH, NVL, DIRAS1, AATK, CHD5, PYGL, CHD3, IDE, IGF1R, FARS2, ALDH2, ME2, HADH, SCYL2, RALBP1, LIG1, SPHK2, RFC2, ENTPD4, DCAKD, NAV2, PGD, GTPBP4, LATS1, EEF1A1, ACLY, UGDH, MRAS, KIFC1, LARS1, DPYD, ALDH1A1, PCCB, ITPKA, MCM5, TARS3, SLC27A3, GART, AARS1, CDC123, CAMK2D, PNCK, SRCAP, ARL6, PRKDC, NPR2, DDX23, ABCB8, ADCY2, ACVR1B, ADCY8, HSPA13, ATAD2B, ABCF2, CA…	620	2074	19144	1.42923	0.324751	0.028044	0.0277758
GOTERM_MF_ALL	GO:0043168~anion binding	108	16.6154	0.00195778	EPHB6, SMARCAL1, PLEKHB2, OGFOD3, PLOD3, IGF1R, HADH, RALBP1, LIG1, ENTPD4, GTPBP4, EEF1A1, ACLY, LARS1, TARS3, SLC27A3, AARS1, SRCAP, ARL6, PRKDC, NPR2, ABCB8, SDCBP, CERT1, MARK1, PCK2, TRAP1, CDK19, ACBD5, UBE2H, TOR1A, HSPA4, FZD7, PDE2A, DCLK2, ERAL1, EEF2, PTK2, CLK3, CDK9, PPP5C, GCLC, UCK2, CDK6, P4HA1, IFT27, UBA1, MCM7, DDX46, NVL, DIRAS1, AATK, CHD5, CHD3, IDE, PYGL, CSAD, FARS2, ACADS…	620	2530	19144	1.31809	0.930277	0.156507	0.15501
GOTERM_MF_ALL	GO:0032555~purine ribonucleotide binding	86	13.2308	0.0037131	EPHB6, SMARCAL1, DDX46, MCM7, NVL, DIRAS1, AATK, CHD5, PYGL, CHD3, IDE, IGF1R, FARS2, SCYL2, RALBP1, LIG1, SPHK2, RFC2, ENTPD4, DCAKD, NAV2, GTPBP4, LATS1, EEF1A1, ACLY, MRAS, KIFC1, LARS1, PCCB, ITPKA, MCM5, TARS3, SLC27A3, GART, AARS1, CDC123, CAMK2D, PNCK, SRCAP, ARL6, PRKDC, NPR2, DDX23, ABCB8, ADCY2, ACVR1B, ADCY8, HSPA13, ATAD2B, ABCF2, CAMK2G, MARK1, PCK2, TRAP1, UBE2H, CDK19, ACBD5, TOR1A…	620	1976	19144	1.34386	0.993626	0.219396	0.217297
GOTERM_MF_ALL	GO:0032559~adenyl ribonucleotide binding	72	11.0769	0.00406162	EPHB6, SMARCAL1, DDX46, MCM7, NVL, AATK, CHD5, PYGL, CHD3, IDE, IGF1R, FARS2, SCYL2, RALBP1, LIG1, SPHK2, RFC2, ENTPD4, DCAKD, NAV2, LATS1, ACLY, KIFC1, LARS1, PCCB, ITPKA, MCM5, TARS3, SLC27A3, GART, AARS1, CDC123, CAMK2D, PNCK, SRCAP, PRKDC, NPR2, DDX23, ABCB8, ADCY2, ACVR1B, ADCY8, HSPA13, ATAD2B, ABCF2, CAMK2G, MARK1, TRAP1, UBE2H, CDK19, ACBD5, TOR1A, MMAB, HSPA4, PDE2A, DCLK2, NMNAT2, TRIT1…	620	1604	19144	1.38602	0.996038	0.229989	0.227789
GOTERM_MF_ALL	GO:0035639~purine ribonucleoside triphosphate binding	83	12.7692	0.0044199	EPHB6, SMARCAL1, DDX46, MCM7, NVL, DIRAS1, AATK, CHD5, PYGL, CHD3, IDE, IGF1R, FARS2, SCYL2, RALBP1, LIG1, SPHK2, RFC2, ENTPD4, DCAKD, NAV2, GTPBP4, LATS1, EEF1A1, ACLY, MRAS, KIFC1, LARS1, PCCB, ITPKA, MCM5, TARS3, SLC27A3, GART, AARS1, CDC123, CAMK2D, PNCK, SRCAP, ARL6, PRKDC, NPR2, DDX23, ABCB8, ADCY2, ACVR1B, ADCY8, HSPA13, ATAD2B, ABCF2, CAMK2G, MARK1, PCK2, TRAP1, UBE2H, CDK19, TOR1A, MMAB,…	620	1907	19144	1.3439	0.99757	0.240266	0.237967
GOTERM_MF_ALL	GO:0032553~ribonucleotide binding	86	13.2308	0.00479334	EPHB6, SMARCAL1, DDX46, MCM7, NVL, DIRAS1, AATK, CHD5, PYGL, CHD3, IDE, IGF1R, FARS2, SCYL2, RALBP1, LIG1, SPHK2, RFC2, ENTPD4, DCAKD, NAV2, GTPBP4, LATS1, EEF1A1, ACLY, MRAS, KIFC1, LARS1, PCCB, ITPKA, MCM5, TARS3, SLC27A3, GART, AARS1, CDC123, CAMK2D, PNCK, SRCAP, ARL6, PRKDC, NPR2, DDX23, ABCB8, ADCY2, ACVR1B, ADCY8, HSPA13, ATAD2B, ABCF2, CAMK2G, MARK1, PCK2, TRAP1, UBE2H, CDK19, ACBD5, TOR1A…	620	1994	19144	1.33172	0.998541	0.241265	0.238957
GOTERM_MF_ALL	GO:0005524~ATP binding	69	10.6154	0.00517587	EPHB6, SMARCAL1, DDX46, MCM7, NVL, AATK, CHD5, PYGL, CHD3, IDE, IGF1R, FARS2, SCYL2, RALBP1, LIG1, SPHK2, RFC2, ENTPD4, DCAKD, NAV2, LATS1, ACLY, KIFC1, LARS1, PCCB, ITPKA, MCM5, TARS3, SLC27A3, GART, AARS1, CDC123, CAMK2D, PNCK, SRCAP, PRKDC, NPR2, DDX23, ABCB8, ADCY2, ACVR1B, ADCY8, HSPA13, ATAD2B, ABCF2, CAMK2G, MARK1, TRAP1, UBE2H, CDK19, TOR1A, MMAB, HSPA4, DCLK2, NMNAT2, TRIT1, CLK3, ASS1, …	620	1541	19144	1.38257	0.999135	0.242552	0.240232
GOTERM_MF_ALL	GO:0097367~carbohydrate derivative binding	96	14.7692	0.0164611	EPHB6, SMARCAL1, NRP1, DDX46, MCM7, NVL, DIRAS1, AATK, CHD5, PYGL, CHD3, IDE, IGF1R, FARS2, HPF1, ADAMTS3, LIPG, SCYL2, RALBP1, LIG1, SPHK2, RFC2, ENTPD4, DCAKD, NAV2, GTPBP4, LATS1, EEF1A1, ACLY, MRAS, KIFC1, LARS1, PCCB, ITPKA, MCM5, TARS3, SLC27A3, GART, AARS1, CDC123, CAMK2D, PNCK, SRCAP, ARL6, SERPINC1, PRKDC, NPR2, DDX23, ABCB8, ADCY2, THY1, ACVR1B, ADCY8, HSPA13, ATAD2B, SDCBP, ABCF2, CAMK…	620	2378	19144	1.24652	1	0.482275	0.477662
UP_KW_LIGAND	KW-0547~Nucleotide-binding	88	13.5385	0.021684	EPHB6, SMARCAL1, MOCS2, DDX46, MCM7, NVL, DIRAS1, AATK, CHD5, PYGL, CHD3, IDE, IGF1R, FARS2, RALBP1, LIG1, SPHK2, RFC2, ENTPD4, DCAKD, NAV2, GTPBP4, LATS1, EEF1A1, ACLY, MRAS, KIFC1, LARS1, DPYD, ALDH1A1, PCCB, ITPKA, MCM5, TARS3, SLC27A3, GART, AARS1, CDC123, CAMK2D, PNCK, SRCAP, ARL6, PRKDC, NPR2, DDX23, AKAP7, ABCB8, ADCY2, ACVR1B, ADCY8, HSPA13, ATAD2B, NT5M, ABCF2, CAMK2G, MARK1, PCK2, TRAP1…	267	1879	6947	1.21855	0.545797	0.390311	0.390311
UP_KW_LIGAND	KW-0067~ATP-binding	65	10	0.103199	EPHB6, SMARCAL1, DDX46, MCM7, NVL, AATK, CHD5, CHD3, IDE, IGF1R, FARS2, RALBP1, LIG1, SPHK2, RFC2, ENTPD4, DCAKD, NAV2, LATS1, ACLY, KIFC1, LARS1, PCCB, ITPKA, MCM5, TARS3, SLC27A3, GART, AARS1, CDC123, CAMK2D, PNCK, SRCAP, PRKDC, DDX23, ABCB8, ADCY2, ACVR1B, ADCY8, HSPA13, ATAD2B, ABCF2, CAMK2G, MARK1, TRAP1, UBE2H, CDK19, TOR1A, MMAB, HSPA4, DCLK2, NMNAT2, TRIT1, CLK3, ASS1, PTK2, CDK9, GCLC, U…	267	1443	6947	1.17201	0.980182	0.722539	0.722539
Annotation Cluster 18	Enrichment Score: 2.7494875602538507
Category	Term	Count	%	PValue	Genes	List Total	Pop Hits	Pop Total	Fold Enrichment	Bonferroni	Benjamini	FDR
GOTERM_BP_ALL	GO:0033036~macromolecule localization	115	17.6923	3.92842e-05	PLOD3, SRP14, LIPG, SEC62, STX7, TOMM34, AP1AR, ATP1B1, MID2, CACNB3, H4C16, HGS, SRSF3, AAGAB, SLC27A3, STAM2, SQSTM1, SCG2, STX1A, TSG101, NOTCH1, ARL6, ILDR2, TXN, THY1, FXR1, SDCBP, SYNGR1, BLOC1S3, B4GALNT1, RAB11FIP2, CERT1, DNAJC19, OSBPL9, SMAD2, FIS1, OSBPL8, TOR1A, ICMT, JUP, SMURF1, HSPA4, SYNRG, DENND4C, NBEAL1, DCLK2, GFAP, H1-5, DLG1, IFT27, SPIRE1, UNC119, FGF13, DCP1A, ATG2B, MON1…	611	2551	19554	1.44272	0.206756	0.00526409	0.00517124
GOTERM_BP_ALL	GO:0051179~localization	192	29.5385	4.22891e-05	UBXN2B, PLOD3, SRP14, BACH2, IGF1R, KAT5, LIPG, SEC62, BORCS6, TPD52, BNIP3L, RALBP1, FBXW11, STX7, TOMM34, ANXA11, AP1AR, ATP1B1, MID2, CACNB3, CACNB4, H4C16, STIM1, HGS, SRSF3, SLC25A51, AAGAB, KCTD12, SLC27A3, STAM2, SQSTM1, SCG2, STX1A, TSG101, TTYH3, NOTCH1, CNP, ARL6, ILDR2, ABCB8, TXN, THY1, SLC5A3, FXR1, SDCBP, SYNGR1, SEC14L1, ANKH, BLOC1S3, ATP6V1H, SCAP, B4GALNT1, NDUFV3, RAB11FIP2, CE…	611	4761	19554	1.29062	0.220686	0.00554081	0.00544308
GOTERM_BP_ALL	GO:0008104~protein localization	98	15.0769	4.36936e-05	PLOD3, SRP14, SEC62, STX7, TOMM34, AP1AR, ATP1B1, MID2, CACNB3, H4C16, HGS, AAGAB, STAM2, SQSTM1, SCG2, STX1A, TSG101, NOTCH1, ARL6, ILDR2, TXN, THY1, SDCBP, SYNGR1, BLOC1S3, RAB11FIP2, DNAJC19, SMAD2, FIS1, OSBPL8, TOR1A, ICMT, JUP, SMURF1, HSPA4, SYNRG, DENND4C, NBEAL1, DCLK2, GFAP, H1-5, DLG1, IFT27, SPIRE1, UNC119, FGF13, DCP1A, MON1B, NRP1, ARHGAP1, VLDLR, PTPRK, CTCF, AP2A2, BICD2, AP1G1, T…	611	2095	19554	1.49705	0.227114	0.00560038	0.0055016
GOTERM_BP_ALL	GO:0070727~cellular macromolecule localization	98	15.0769	5.12759e-05	PLOD3, SRP14, SEC62, STX7, TOMM34, AP1AR, ATP1B1, MID2, CACNB3, H4C16, HGS, AAGAB, STAM2, SQSTM1, SCG2, STX1A, TSG101, NOTCH1, ARL6, ILDR2, TXN, THY1, SDCBP, SYNGR1, BLOC1S3, RAB11FIP2, DNAJC19, SMAD2, FIS1, OSBPL8, TOR1A, ICMT, JUP, SMURF1, HSPA4, SYNRG, DENND4C, NBEAL1, DCLK2, GFAP, H1-5, DLG1, IFT27, SPIRE1, UNC119, FGF13, DCP1A, MON1B, NRP1, ARHGAP1, VLDLR, PTPRK, CTCF, AP2A2, BICD2, AP1G1, T…	611	2103	19554	1.49136	0.260906	0.00629839	0.00618729
GOTERM_BP_ALL	GO:0051641~cellular localization	123	18.9231	0.000160636	UBXN2B, PLOD3, SRP14, BACH2, KAT5, SEC62, BORCS6, FBXW11, STX7, TOMM34, AP1AR, ATP1B1, MID2, CACNB3, H4C16, HGS, SRSF3, AAGAB, STAM2, SQSTM1, SCG2, STX1A, TSG101, NOTCH1, ARL6, ILDR2, TXN, THY1, FXR1, SDCBP, SYNGR1, BLOC1S3, ATP6V1H, SCAP, RAB11FIP2, CERT1, DNAJC19, OSBPL9, SMAD2, FIS1, OSBPL8, NDFIP2, TOR1A, ICMT, JUP, SMURF1, HSPA4, SYNRG, TRAPPC4, TRAPPC5, DENND4C, NBEAL1, DCLK2, GFAP, H1-5, D…	611	2866	19554	1.37348	0.612169	0.0154691	0.0151962
GOTERM_BP_ALL	GO:0033365~protein localization to organelle	45	6.92308	0.000366607	NRP1, TSG101, NOTCH1, ARL6, ADAM22, CTCF, TXN, SRP14, CENPA, BICD2, DNAJB6, EMC2, MVB12B, TIMM17B, EMC4, SEC61B, SEC62, PEX16, CEP68, DNAJC19, OSBPL8, FIS1, TOR1A, SPRYD3, SMURF1, HSPA4, TOMM34, DCLK2, PEX10, PPHLN1, GDAP1, SORL1, MID2, H1-5, DLG1, H4C16, RABEP1, HGS, TERF2IP, LAMTOR4, DCP1A, CHMP7, STAM2, SQSTM1, MON1B	611	822	19554	1.752	0.884895	0.031787	0.0312263
GOTERM_BP_ALL	GO:0071705~nitrogen compound transport	74	11.3846	0.000893515	ARHGAP1, VLDLR, AP2A2, BICD2, AP1G1, TIMM17B, SEC61B, SEC62, RALBP1, TRPC4, STX7, AP1AR, ATP1B1, COPZ1, CACNB4, RABEP1, VAMP7, HGS, SLC25A19, EXOC4, SRSF3, SLC25A51, AAGAB, CHMP7, STAM2, SQSTM1, SCG2, STX1A, TSG101, NOTCH1, ARL6, ILDR2, ABCB8, SNX30, SLC7A1, FXR1, PGRMC2, SEC14L1, ANKH, VPS52, BLOC1S3, MVB12B, IGF2BP1, SLC17A6, IGF2BP3, IGF2BP2, RAB11FIP2, CAMK2G, CERT1, SNCA, DNAJC19, PEX16, SMA…	611	1618	19554	1.46368	0.994859	0.0675406	0.0663492
GOTERM_BP_ALL	GO:0045184~establishment of protein localization	64	9.84615	0.00192352	ARHGAP1, VLDLR, SRP14, AP2A2, BICD2, AP1G1, TIMM17B, SEC61B, SEC62, STX7, TOMM34, AP1AR, ATP1B1, COPZ1, RABEP1, VAMP7, HGS, EXOC4, AAGAB, CHMP7, STAM2, SQSTM1, SCG2, STX1A, TSG101, NOTCH1, ARL6, ILDR2, ZDHHC21, SNX30, SDCBP, SYNGR1, VPS52, BLOC1S3, EMC2, MVB12B, EMC4, RAB11FIP2, CAMK2G, DNAJC19, PEX16, SMAD2, MPP2, FIS1, ICMT, SPRYD3, SMURF1, HSPA4, SYNRG, DENND4C, PEX10, GDAP1, SORL1, RAB11B, GF…	611	1394	19554	1.4693	0.999988	0.110108	0.108165
GOTERM_BP_ALL	GO:0051234~establishment of localization	159	24.4615	0.0025452	UBXN2B, SRP14, BACH2, IGF1R, KAT5, LIPG, SEC62, BORCS6, TPD52, BNIP3L, RALBP1, FBXW11, STX7, TOMM34, ANXA11, AP1AR, ATP1B1, CACNB3, CACNB4, STIM1, HGS, SRSF3, SLC25A51, AAGAB, KCTD12, SLC27A3, STAM2, SQSTM1, SCG2, STX1A, TSG101, TTYH3, NOTCH1, CNP, ARL6, ILDR2, ABCB8, SLC5A3, FXR1, SDCBP, SYNGR1, SEC14L1, ANKH, BLOC1S3, ATP6V1H, SCAP, NDUFV3, RAB11FIP2, CERT1, ATP5MG, ATP5ME, MARK1, DNAJC19, OSBP…	611	4138	19554	1.22971	1	0.127174	0.124931
GOTERM_BP_ALL	GO:0015031~protein transport	53	8.15385	0.00610796	ARHGAP1, VLDLR, AP2A2, BICD2, AP1G1, TIMM17B, SEC61B, SEC62, STX7, AP1AR, ATP1B1, COPZ1, RABEP1, VAMP7, HGS, EXOC4, AAGAB, CHMP7, STAM2, SQSTM1, SCG2, STX1A, TSG101, NOTCH1, ARL6, ILDR2, SNX30, VPS52, BLOC1S3, MVB12B, RAB11FIP2, CAMK2G, DNAJC19, PEX16, SMAD2, MPP2, SPRYD3, SMURF1, HSPA4, SYNRG, DENND4C, PEX10, SORL1, RAB11B, GFAP, SEC23IP, XPOT, RAB15, RAB18, UNC119, IFT27, SPIRE1, MON1B	611	1166	19554	1.45469	1	0.211877	0.208139
GOTERM_BP_ALL	GO:0006886~intracellular protein transport	32	4.92308	0.00636262	TSG101, NOTCH1, ARL6, AP2A2, AP1G1, MVB12B, TIMM17B, SEC61B, SEC62, PEX16, DNAJC19, MPP2, SPRYD3, SMURF1, HSPA4, SYNRG, STX7, PEX10, ATP1B1, SORL1, COPZ1, RAB11B, GFAP, SEC23IP, XPOT, HGS, RAB18, IFT27, STAM2, SQSTM1, STX1A, MON1B	611	616	19554	1.66251	1	0.214803	0.211014
UP_KW_BIOLOGICAL_PROCESS	KW-0813~Transport	93	14.3077	0.0132756	SLC25A1, VLDLR, OSBPL11, AP2A2, BICD2, AP1G1, PEA15, FDXR, TIMM17B, TMEM109, SEC61B, SEC62, CLIC1, RALBP1, TRPC4, APOA1, AP1AR, ATP1B1, COPZ1, CACNB3, SMDT1, CACNB4, RABEP1, VAMP7, STIM1, TMX1, HGS, SLC25A19, EXOC4, SRSF3, SLC25A51, AAGAB, KCTD12, SLC27A3, MICU1, CHMP7, STAM2, FXN, STX1A, TSG101, TTYH3, ARL6, NDUFB1, ABCB8, UQCR10, TXN, SNX30, SLC7A1, SLC5A3, SEC14L2, ANKH, VPS52, MVB12B, IGF2BP1…	401	2124	11450	1.25023	0.811859	0.368233	0.368233
GOTERM_BP_ALL	GO:0046907~intracellular transport	56	8.61538	0.0149681	ARHGAP1, AP2A2, BICD2, BACH2, AP1G1, TIMM17B, SEC61B, SEC62, SCYL2, BORCS6, FBXW11, STX7, AP1AR, ATP1B1, COPZ1, VAMP7, HGS, SRSF3, CHMP7, STAM2, SQSTM1, STX1A, TSG101, NOTCH1, STAU1, ARL6, SNX30, VPS52, BLOC1S3, MVB12B, MICALL2, SCAP, ANKRD54, CERT1, DNAJC19, PEX16, OSBPL9, MPP2, NDFIP2, SPRYD3, SMURF1, HSPA4, SYNRG, TRAPPC4, TRAPPC5, PEX10, SORL1, RAB11B, GFAP, SEC23IP, FABP3, XPOT, RAB18, IFT27…	611	1309	19554	1.36912	1	0.380396	0.373686
GOTERM_BP_ALL	GO:0051649~establishment of localization in cell	71	10.9231	0.022086	UBXN2B, ARHGAP1, AP2A2, BICD2, BACH2, KAT5, AP1G1, TIMM17B, SEC61B, SEC62, SCYL2, BORCS6, FBXW11, STX7, AP1AR, ATP1B1, COPZ1, VAMP7, HGS, KIFC1, EXOC4, SRSF3, CHMP7, STAM2, SQSTM1, STX1A, HDAC3, TSG101, NOTCH1, STAU1, ARL6, SNX30, CENPA, VPS52, BLOC1S3, MVB12B, MICALL2, ATP6V1H, SCAP, ANKRD54, SLC17A6, RAB11FIP2, CERT1, SNCA, DNAJC19, PEX16, OSBPL9, MPP2, NDFIP2, SPRYD3, TOR1A, SMURF1, HSPA4, SYN…	611	1767	19554	1.28593	1	0.491393	0.482726
GOTERM_BP_ALL	GO:0006810~transport	140	21.5385	0.0283686	BACH2, IGF1R, LIPG, SEC62, BORCS6, TPD52, BNIP3L, RALBP1, FBXW11, STX7, ANXA11, AP1AR, ATP1B1, CACNB3, CACNB4, STIM1, HGS, SRSF3, SLC25A51, AAGAB, KCTD12, SLC27A3, STAM2, SQSTM1, SCG2, STX1A, TSG101, TTYH3, NOTCH1, CNP, ARL6, ILDR2, ABCB8, SLC5A3, FXR1, SYNGR1, SEC14L1, ANKH, BLOC1S3, ATP6V1H, SCAP, NDUFV3, RAB11FIP2, CERT1, ATP5MG, ATP5ME, DNAJC19, OSBPL9, SMAD2, OSBPL8, NDFIP2, SURF1, TOR1A, SM…	611	3842	19554	1.16618	1	0.56128	0.55138
GOTERM_BP_ALL	GO:0016192~vesicle-mediated transport	55	8.46154	0.0555711	ARHGAP1, VLDLR, AP2A2, BICD2, IGF1R, AP1G1, ITGAV, SCYL2, RALBP1, STX7, ANXA11, AP1AR, SYNGR3, COPZ1, EPN2, RABEP1, VAMP7, HGS, EXOC4, CHMP7, STAM2, SQSTM1, STX1A, TSG101, NOTCH1, ARL6, SNX30, CYTH3, SYNGR1, VPS52, MVB12B, MICALL2, ATP6V1H, SCAP, SLC17A6, RAB11FIP2, CERT1, SNCA, OSBPL9, SPRYD3, SYNRG, TRAPPC4, TRAPPC5, SORL1, PTK2, RAB11B, SEC23IP, RAB15, RAB18, UNC119, IFT27, CD9, SPIRE1, CTNNB1…	611	1390	19554	1.26632	1	0.782183	0.768386
UP_KW_BIOLOGICAL_PROCESS	KW-0653~Protein transport	31	4.76923	0.0703737	TSG101, ARL6, SNX30, AP2A2, BICD2, AP1G1, VPS52, MVB12B, TIMM17B, SEC61B, SEC62, RAB11FIP2, DNAJC19, SYNRG, DENND4C, PEX10, AP1AR, COPZ1, RAB11B, RABEP1, VAMP7, RAB15, HGS, RAB18, EXOC4, UNC119, SPIRE1, IFT27, AAGAB, CHMP7, STAM2	401	648	11450	1.36599	0.999891	0.807581	0.807581
Annotation Cluster 19	Enrichment Score: 2.581769329132778
Category	Term	Count	%	PValue	Genes	List Total	Pop Hits	Pop Total	Fold Enrichment	Bonferroni	Benjamini	FDR
GOTERM_BP_ALL	GO:0007163~establishment or maintenance of cell polarity	20	3.07692	0.000130319	MPP2, HDAC3, NOTCH1, UBXN2B, FBXW11, WNT7B, WWC1, CENPA, PTK2, IGF1R, CYTH3, DLG1, KAT5, LHX2, SPRY2, TAX1BP3, FGF13, RAB11FIP2, JAM3, MAD2L1	611	232	19554	2.7589	0.536251	0.012806	0.0125801
GOTERM_BP_ALL	GO:0030010~establishment of cell polarity	14	2.15385	0.000478995	HDAC3, UBXN2B, FBXW11, WWC1, CENPA, PTK2, IGF1R, CYTH3, KAT5, SPRY2, FGF13, RAB11FIP2, JAM3, MAD2L1	611	141	19554	3.17763	0.940681	0.0392034	0.0385119
GOTERM_BP_ALL	GO:0000132~establishment of mitotic spindle orientation	7	1.07692	0.00231533	HDAC3, KAT5, UBXN2B, FBXW11, SPRY2, CENPA, MAD2L1	611	44	19554	5.09143	0.999999	0.121885	0.119735
GOTERM_BP_ALL	GO:0040001~establishment of mitotic spindle localization	7	1.07692	0.00402333	HDAC3, KAT5, UBXN2B, FBXW11, SPRY2, CENPA, MAD2L1	611	49	19554	4.5719	1	0.163658	0.160771
GOTERM_BP_ALL	GO:0051293~establishment of spindle localization	8	1.23077	0.00478439	HDAC3, KAT5, UBXN2B, FBXW11, SPIRE1, SPRY2, CENPA, MAD2L1	611	67	19554	3.82129	1	0.180825	0.177636
GOTERM_BP_ALL	GO:0051294~establishment of spindle orientation	7	1.07692	0.0049176	HDAC3, KAT5, UBXN2B, FBXW11, SPRY2, CENPA, MAD2L1	611	51	19554	4.39261	1	0.183507	0.18027
GOTERM_BP_ALL	GO:0051653~spindle localization	8	1.23077	0.00657886	HDAC3, KAT5, UBXN2B, FBXW11, SPIRE1, SPRY2, CENPA, MAD2L1	611	71	19554	3.606	1	0.216339	0.212523
GOTERM_BP_ALL	GO:1902850~microtubule cytoskeleton organization involved in mitosis	11	1.69231	0.0246364	SETD2, HDAC3, KAT5, UBXN2B, KIFC1, FBXW11, SPRY2, TACC2, LSM14A, CENPA, MAD2L1	611	156	19554	2.25664	1	0.5141	0.505032
Annotation Cluster 20	Enrichment Score: 2.4507437492313673
Category	Term	Count	%	PValue	Genes	List Total	Pop Hits	Pop Total	Fold Enrichment	Bonferroni	Benjamini	FDR
UP_KW_MOLECULAR_FUNCTION	KW-0694~RNA-binding	46	7.07692	0.000110209	AARS1, KHDRBS3, RBM26, DDX46, CNP, STAU1, SF3B6, MAZ, TRMT2A, SRP14, U2AF1L4, FXR1, RIDA, AUH, IGF2BP1, DGCR8, IGF2BP3, IGF2BP2, NELFCD, EXOSC3, RBM7, RBM5, RBM10, DIS3L2, SRRM2, CPSF7, KRR1, EIF1AX, METTL3, LSM1, LARP7, TDRD7, ERAL1, DNAJC17, MRPL44, CNOT6, ILF3, XPOT, IMPDH1, NOVA1, APEX1, NOVA2, PDCD4, SRSF3, MATR3, SF1	401	751	11889	1.81601	0.00801343	0.00804526	0.00760443
GOTERM_BP_ALL	GO:1903311~regulation of mRNA metabolic process	26	4	0.00143873	FTO, KHDRBS3, FXR1, RIDA, IGF2BP1, IGF2BP3, IGF2BP2, EXOSC3, RBM7, RBM5, RBM10, DIS3L2, METTL3, LSM1, LARP7, EIF1, CDK9, CNOT6, CNOT11, NOVA1, APEX1, NOVA2, SRSF3, DCP1A, CNOT9, SF1	611	416	19554	2.0002	0.999794	0.0922041	0.0905777
GOTERM_MF_ALL	GO:0003729~mRNA binding	26	4	0.280266	KHDRBS3, STAU1, SF3B6, DDX23, FXR1, RIDA, AUH, IGF2BP1, LUC7L, IGF2BP3, IGF2BP2, RBM5, SRRM2, RNF20, CPSF7, CNBP, METTL3, LSM1, LARP7, TDRD7, ILF3, NOVA1, NOVA2, DCP1A, LSM14A, SF1	620	678	19144	1.18409	1	1	0.991163
Annotation Cluster 21	Enrichment Score: 2.375652337866187
Category	Term	Count	%	PValue	Genes	List Total	Pop Hits	Pop Total	Fold Enrichment	Bonferroni	Benjamini	FDR
GOTERM_BP_ALL	GO:0006520~amino acid metabolic process	29	4.46154	7.24143e-07	AARS1, HIBADH, PLOD3, CSAD, FARS2, RIDA, AUH, CBS, DGLUCY, ASL, PSPH, ICMT, GAD1, ADHFE1, GGH, GAD2, ASS1, THAP4, ALDH4A1, GCLC, BHMT, P4HA1, LARS1, DPYD, ALDH1A1, PCCB, SARDH, TARS3, GART	611	315	19554	2.94633	0.00426045	0.000177898	0.00017476
GOTERM_BP_ALL	GO:0170033~L-amino acid metabolic process	20	3.07692	1.38902e-05	ICMT, GAD1, ADHFE1, GGH, GAD2, PLOD3, CSAD, ASS1, THAP4, ALDH4A1, RIDA, GCLC, BHMT, AUH, P4HA1, CBS, DGLUCY, ASL, GART, PSPH	611	197	19554	3.24906	0.0786332	0.00238681	0.00234471
GOTERM_BP_ALL	GO:1901605~alpha-amino acid metabolic process	22	3.38462	1.41686e-05	ICMT, HIBADH, GAD1, ADHFE1, GGH, GAD2, PLOD3, CSAD, ASS1, THAP4, ALDH4A1, RIDA, GCLC, BHMT, AUH, P4HA1, CBS, DGLUCY, SARDH, ASL, GART, PSPH	611	233	19554	3.02177	0.0801446	0.00238681	0.00234471
GOTERM_BP_ALL	GO:0170041~non-proteinogenic amino acid metabolic process	12	1.84615	1.53065e-05	ALDH4A1, ICMT, P4HA1, CBS, GAD1, ALDH1A1, DPYD, SARDH, PLOD3, GAD2, ASL, ASS1	611	73	19554	5.26081	0.0862955	0.00250687	0.00246265
GOTERM_BP_ALL	GO:0170039~proteinogenic amino acid metabolic process	18	2.76923	5.84183e-05	GAD1, ADHFE1, GGH, GAD2, PLOD3, CSAD, ASS1, THAP4, ALDH4A1, RIDA, GCLC, BHMT, AUH, CBS, DGLUCY, ASL, GART, PSPH	611	182	19554	3.16516	0.291386	0.00693511	0.00681279
KEGG_PATHWAY	hsa00410:beta-Alanine metabolism	7	1.07692	0.000771382	ALDH2, GAD1, DPYD, GAD2, MLYCD, CSAD, ACADS	324	31	8840	6.16089	0.207884	0.0776524	0.0771382
GOTERM_BP_ALL	GO:0008652~amino acid biosynthetic process	10	1.53846	0.000932042	BHMT, CBS, GAD1, ALDH1A1, DPYD, PLOD3, GAD2, ASL, PSPH, ASS1	611	81	19554	3.95102	0.995905	0.0676782	0.0664844
GOTERM_BP_ALL	GO:0006575~cellular modified amino acid metabolic process	15	2.30769	0.00301963	OSBPL8, ICMT, GGH, PLOD3, ALDH1L2, ASS1, ALDH4A1, GCLC, BHMT, P4HA1, ABHD16A, LPCAT4, SARDH, SLC25A32, GART	611	193	19554	2.4873	1	0.14243	0.139918
GOTERM_MF_ALL	GO:0016829~lyase activity	16	2.46154	0.00465862	PTGES2, GAD1, NPR2, GAD2, ADCY2, ADCY8, CSAD, PLPP6, AUH, CBS, DGLUCY, ALDOC, ASL, ME2, MLYCD, PCK2	620	216	19144	2.28722	0.998246	0.241265	0.238957
UP_KW_MOLECULAR_FUNCTION	KW-0210~Decarboxylase	5	0.769231	0.00570658	GAD1, GAD2, MLYCD, CSAD, PCK2	401	22	11889	6.73827	0.341489	0.090863	0.0858842
GOTERM_BP_ALL	GO:1901606~alpha-amino acid catabolic process	10	1.53846	0.00592263	ALDH4A1, RIDA, AUH, HIBADH, CBS, ADHFE1, GAD1, SARDH, GAD2, CSAD	611	106	19554	3.01918	1	0.207856	0.20419
UP_KW_MOLECULAR_FUNCTION	KW-0456~Lyase	14	2.15385	0.0062235	GAD1, NPR2, GAD2, ADCY2, ADCY8, CSAD, PLPP6, AUH, CBS, DGLUCY, ALDOC, ASL, MLYCD, PCK2	401	175	11889	2.37187	0.366018	0.090863	0.0858842
GOTERM_MF_ALL	GO:0016830~carbon-carbon lyase activity	7	1.07692	0.00642455	GAD1, GAD2, ALDOC, ME2, MLYCD, CSAD, PCK2	620	52	19144	4.15658	0.999843	0.266585	0.264035
GOTERM_MF_ALL	GO:0016831~carboxy-lyase activity	6	0.923077	0.00722332	GAD1, GAD2, ME2, MLYCD, CSAD, PCK2	620	38	19144	4.87538	0.999947	0.285693	0.28296
GOTERM_BP_ALL	GO:0170040~proteinogenic amino acid catabolic process	8	1.23077	0.0116031	ALDH4A1, RIDA, AUH, CBS, ADHFE1, GAD1, GAD2, CSAD	611	79	19554	3.24084	1	0.319682	0.314043
GOTERM_BP_ALL	GO:0009063~amino acid catabolic process	10	1.53846	0.0129003	ALDH4A1, RIDA, AUH, HIBADH, CBS, ADHFE1, GAD1, SARDH, GAD2, CSAD	611	120	19554	2.66694	1	0.342612	0.336569
GOTERM_BP_ALL	GO:0170035~L-amino acid catabolic process	8	1.23077	0.0149552	ALDH4A1, RIDA, AUH, CBS, ADHFE1, GAD1, GAD2, CSAD	611	83	19554	3.08465	1	0.380396	0.373686
KEGG_PATHWAY	hsa00430:Taurine and hypotaurine metabolism	4	0.615385	0.0190023	GAD1, FMO1, GAD2, CSAD	324	16	8840	6.82099	0.996954	0.521699	0.518245
INTERPRO	IPR002129:PyrdxlP-dep_de-COase	3	0.461538	0.0374762	GAD1, GAD2, CSAD	648	10	20607	9.54028	1	1	1
GOTERM_MF_ALL	GO:0030170~pyridoxal phosphate binding	5	0.769231	0.117669	CBS, GAD1, GAD2, PYGL, CSAD	620	58	19144	2.66185	1	1	0.991163
GOTERM_MF_ALL	GO:0070279~vitamin B6 binding	5	0.769231	0.123198	CBS, GAD1, GAD2, PYGL, CSAD	620	59	19144	2.61673	1	1	0.991163
UP_KW_LIGAND	KW-0663~Pyridoxal phosphate	5	0.769231	0.220776	CBS, GAD1, GAD2, PYGL, CSAD	267	63	6947	2.06498	0.999874	0.722539	0.722539
REACTOME_PATHWAY	R-HSA-71291~Metabolism of amino acids and derivatives	17	2.61538	0.388086	NQO1, HIBADH, FMO1, CSAD, ASS1, ALDH4A1, RIDA, BHMT, AUH, CBS, LARS1, SARDH, RPLP2, RPL13, ASL, RPL38, PSPH	442	367	11091	1.16233	1	1	0.996198
INTERPRO	IPR015421:PyrdxlP-dep_Trfase_major	3	0.461538	0.392875	GAD1, GAD2, CSAD	648	43	20607	2.21867	1	1	1
INTERPRO	IPR015424:PyrdxlP-dep_Trfase	3	0.461538	0.415007	GAD1, GAD2, CSAD	648	45	20607	2.12006	1	1	1
Annotation Cluster 22	Enrichment Score: 2.315155739431782
Category	Term	Count	%	PValue	Genes	List Total	Pop Hits	Pop Total	Fold Enrichment	Bonferroni	Benjamini	FDR
GOTERM_BP_ALL	GO:0043648~dicarboxylic acid metabolic process	14	2.15385	7.79669e-06	GAD1, ADHFE1, GAD2, ALDH1L2, ASS1, ALDH4A1, ACLY, GCLC, DGLUCY, SLC25A32, ASL, ME2, L2HGDH, PCK2	611	95	19554	4.71627	0.0449289	0.00148288	0.00145672
GOTERM_BP_ALL	GO:0006536~glutamate metabolic process	7	1.07692	0.000485388	ALDH4A1, GCLC, ADHFE1, GAD1, DGLUCY, GAD2, ASL	611	33	19554	6.78857	0.942877	0.0392034	0.0385119
GOTERM_BP_ALL	GO:0009064~glutamine family amino acid metabolic process	9	1.38462	0.00271986	ALDH4A1, GCLC, ADHFE1, GAD1, DGLUCY, GGH, GAD2, ASL, ASS1	611	77	19554	3.74064	1	0.132531	0.130194
GOTERM_BP_ALL	GO:0170040~proteinogenic amino acid catabolic process	8	1.23077	0.0116031	ALDH4A1, RIDA, AUH, CBS, ADHFE1, GAD1, GAD2, CSAD	611	79	19554	3.24084	1	0.319682	0.314043
GOTERM_BP_ALL	GO:0170035~L-amino acid catabolic process	8	1.23077	0.0149552	ALDH4A1, RIDA, AUH, CBS, ADHFE1, GAD1, GAD2, CSAD	611	83	19554	3.08465	1	0.380396	0.373686
GOTERM_BP_ALL	GO:0043649~dicarboxylic acid catabolic process	4	0.615385	0.020174	ADHFE1, GAD1, GAD2, ALDH1L2	611	19	19554	6.73753	1	0.453992	0.445984
GOTERM_BP_ALL	GO:0006538~glutamate catabolic process	3	0.461538	0.0240121	ADHFE1, GAD1, GAD2	611	8	19554	12.0012	1	0.509879	0.500885
GOTERM_BP_ALL	GO:0009065~glutamine family amino acid catabolic process	4	0.615385	0.0375863	ALDH4A1, ADHFE1, GAD1, GAD2	611	24	19554	5.33388	1	0.65179	0.640293
KEGG_PATHWAY	hsa00250:Alanine, aspartate and glutamate metabolism	5	0.769231	0.0448163	ALDH4A1, GAD1, GAD2, ASL, ASS1	324	37	8840	3.68702	0.999999	0.634016	0.629817
Annotation Cluster 23	Enrichment Score: 2.3017761995195034
Category	Term	Count	%	PValue	Genes	List Total	Pop Hits	Pop Total	Fold Enrichment	Bonferroni	Benjamini	FDR
GOTERM_BP_ALL	GO:0019538~protein metabolic process	161	24.7692	3.57449e-06	EPHB6, UBXN2B, UBE3C, GTF2B, PLOD3, PLAT, IGF1R, PPP1CC, LIPE, KAT5, PPP2R1B, TRIM28, CAPN5, NFATC2IP, RPL38, USP8, BNIP3L, WSB2, EIF1AX, FBXW11, UBE4B, LMO7, ALG11, MED6, MID2, MED7, EEF1A1, PLPP6, ILF3, HGS, LARS1, FKBP9, STAMBP, TARS3, STAM2, SQSTM1, STX1A, AARS1, FKBP2, TSG101, NOTCH1, DCUN1D5, MINDY2, PRKDC, MRPL16, UBR3, MRPL15, PLA2G7, ANAPC10, VCPIP1, DPP7, ST3GAL1, ST3GAL2, MARK1, DNAJC1…	611	3690	19554	1.39635	0.0208547	0.000780563	0.000766794
GOTERM_BP_ALL	GO:0043412~macromolecule modification	96	14.7692	0.00313583	EPHB6, PTPRT, SETD2, UBE3C, USP32, GTF2B, AATK, PLOD3, PLAT, PTPRK, IGF1R, MED12, LIPE, PPP1CC, PPP2R1B, KAT5, TRIM28, PPP2R5E, SNRPD1, NFATC2IP, KDM6A, USP8, WSB2, FBXW11, METTL3, USP45, APOA1, UBE4B, LMO7, ALG11, UCHL3, MED6, MID2, LRRC41, MED7, LATS1, PLPP6, ILF3, ASPH, STAMBP, FXN, STX1A, FTO, AARS1, CAMK2D, HDAC3, PHLPP1, PNCK, TSG101, DCUN1D5, PRKDC, MINDY2, UBR3, ZDHHC21, ABHD17C, ACVR1B, …	611	2318	19554	1.32542	1	0.143736	0.141201
GOTERM_BP_ALL	GO:0036211~protein modification process	86	13.2308	0.00919309	EPHB6, PTPRT, SETD2, UBE3C, USP32, GTF2B, AATK, PLOD3, PLAT, PTPRK, IGF1R, MED12, LIPE, PPP1CC, PPP2R1B, KAT5, TRIM28, PPP2R5E, NFATC2IP, KDM6A, USP8, WSB2, FBXW11, USP45, APOA1, UBE4B, LMO7, ALG11, UCHL3, MED6, MID2, LRRC41, MED7, LATS1, PLPP6, ILF3, ASPH, STAMBP, FXN, STX1A, CAMK2D, HDAC3, PHLPP1, PNCK, TSG101, DCUN1D5, PRKDC, MINDY2, UBR3, ZDHHC21, ABHD17C, ACVR1B, ANAPC10, VCPIP1, ST3GAL1, ST…	611	2120	19554	1.29825	1	0.267007	0.262297
GOTERM_BP_ALL	GO:0070647~protein modification by small protein conjugation or removal	37	5.69231	0.0369561	UBE3C, DCUN1D5, MINDY2, USP32, UBR3, ANAPC10, MED12, VCPIP1, TRIM28, NFATC2IP, RNF20, NQO1, USP8, UBE2H, ANKIB1, TOR1A, WSB2, CBX4, SMURF1, FBXW11, USP45, KLHL22, PEX10, UBE4B, LMO7, UCHL3, MED6, MID2, LRRC41, MED7, RNF146, RNF149, CTNNB1, UBA1, STAMBP, RNF185, STX1A	611	845	19554	1.40133	1	0.64502	0.633643
GOTERM_BP_ALL	GO:0043687~post-translational protein modification	38	5.84615	0.0554306	UBE3C, DCUN1D5, MINDY2, USP32, UBR3, ANAPC10, MED12, VCPIP1, TRIM28, NFATC2IP, RNF20, NQO1, USP8, UBE2H, ANKIB1, TOR1A, ICMT, WSB2, CBX4, SMURF1, FBXW11, USP45, KLHL22, PEX10, UBE4B, LMO7, UCHL3, MED6, MID2, LRRC41, MED7, RNF146, RNF149, CTNNB1, UBA1, STAMBP, RNF185, STX1A	611	901	19554	1.34975	1	0.782183	0.768386
GOTERM_MF_ALL	GO:0140096~catalytic activity, acting on a protein	94	14.4615	0.073262	EPHB6, PTPRT, KDM5B, NRP1, SETD2, UBE3C, USP32, GTF2B, AATK, PLOD3, PLAT, ECE1, PTPRK, IDE, IGF1R, MED12, PPP1CC, ADAMTS3, RASSF2, KAT5, TRIM28, CAPN5, QSOX2, SCYL2, KDM6A, USP8, FBXW11, USP45, UBE4B, LMO7, UCHL3, MED6, MID2, MED7, LATS1, TMX3, ASPH, TMX1, PALLD, MMP17, ITPKA, FKBP9, STAMBP, CAMK2D, FKBP2, HDAC3, PHLPP1, PNCK, SRCAP, PRKDC, MINDY2, NPR2, ADAM22, UBR3, ZDHHC21, ABHD17C, TXN, ACVR1…	620	2488	19144	1.16659	1	1	0.991163
Annotation Cluster 24	Enrichment Score: 2.2958784510686545
Category	Term	Count	%	PValue	Genes	List Total	Pop Hits	Pop Total	Fold Enrichment	Bonferroni	Benjamini	FDR
GOTERM_CC_ALL	GO:0019867~outer membrane	19	2.92308	0.00169098	FIS1, PRNP, BNIP3L, CNP, DCAKD, BNIP3, PDE2A, TOMM34, GDAP1, ASS1, PPP1CC, PGRMC1, ARMCX1, ANKH, TMEM109, SPIRE1, RNF185, BCL2L2, BOK	638	269	20791	2.30174	0.760306	0.0316503	0.0297003
GOTERM_CC_ALL	GO:0005741~mitochondrial outer membrane	17	2.61538	0.00261954	FIS1, PRNP, BNIP3L, CNP, DCAKD, BNIP3, PDE2A, TOMM34, GDAP1, ASS1, PPP1CC, PGRMC1, ARMCX1, SPIRE1, RNF185, BCL2L2, BOK	638	236	20791	2.34742	0.890715	0.0425172	0.0398976
GOTERM_CC_ALL	GO:0031968~organelle outer membrane	18	2.76923	0.00374341	FIS1, PRNP, BNIP3L, CNP, DCAKD, BNIP3, PDE2A, TOMM34, GDAP1, ASS1, PPP1CC, PGRMC1, ARMCX1, TMEM109, SPIRE1, RNF185, BCL2L2, BOK	638	267	20791	2.19693	0.957801	0.0554288	0.0520137
UP_KW_CELLULAR_COMPONENT	KW-1000~Mitochondrion outer membrane	11	1.69231	0.0395235	FIS1, PRNP, BNIP3L, PGRMC1, ARMCX1, BNIP3, PDE2A, TOMM34, RNF185, GDAP1, BOK	589	161	17942	2.08124	0.861372	0.242081	0.207498
Annotation Cluster 25	Enrichment Score: 2.2916218155196892
Category	Term	Count	%	PValue	Genes	List Total	Pop Hits	Pop Total	Fold Enrichment	Bonferroni	Benjamini	FDR
GOTERM_CC_ALL	GO:0098798~mitochondrial protein-containing complex	25	3.84615	1.30087e-06	MRPL16, MRPL15, UQCR10, MRPL34, COX6A1, MRPL41, TIMM17B, ATP5MK, ATP5MG, ATP5ME, DNAJC19, SURF1, MRPS2, MRPS21, COX6C, MRPS6, MRPL22, MRPL44, MRPL53, SMDT1, LYRM4, UQCRQ, SLC25A31, MICU1, FXN	638	256	20791	3.1824	0.00109734	5.22827e-05	4.90615e-05
REACTOME_PATHWAY	R-HSA-5389840~Mitochondrial translation elongation	12	1.84615	0.000635387	MRPL41, TSFM, MRPL53, MRPL16, MRPS21, MRPS2, MRPL15, ERAL1, MRPL34, MRPS6, MRPL22, MRPL44	442	87	11091	3.46107	0.566747	0.139361	0.138726
REACTOME_PATHWAY	R-HSA-5368287~Mitochondrial translation	12	1.84615	0.00111752	MRPL41, TSFM, MRPL53, MRPL16, MRPS21, MRPS2, MRPL15, ERAL1, MRPL34, MRPS6, MRPL22, MRPL44	442	93	11091	3.23778	0.770415	0.186915	0.186063
GOTERM_CC_ALL	GO:0005761~mitochondrial ribosome	10	1.53846	0.00203627	MRPL41, MRPL53, MRPL16, MRPS21, MRPS2, MRPL15, MRPL34, MRPS6, MRPL22, MRPL44	638	92	20791	3.54215	0.820999	0.0343722	0.0322545
GOTERM_CC_ALL	GO:0000313~organellar ribosome	10	1.53846	0.00203627	MRPL41, MRPL53, MRPL16, MRPS21, MRPS2, MRPL15, MRPL34, MRPS6, MRPL22, MRPL44	638	92	20791	3.54215	0.820999	0.0343722	0.0322545
REACTOME_PATHWAY	R-HSA-5368286~Mitochondrial translation initiation	11	1.69231	0.00230503	MRPL41, MRPL53, MRPL16, MRPS21, MRPS2, MRPL15, ERAL1, MRPL34, MRPS6, MRPL22, MRPL44	442	87	11091	3.17265	0.952017	0.252785	0.251632
REACTOME_PATHWAY	R-HSA-5419276~Mitochondrial translation termination	11	1.69231	0.00230503	MRPL41, MRPL53, MRPL16, MRPS21, MRPS2, MRPL15, ERAL1, MRPL34, MRPS6, MRPL22, MRPL44	442	87	11091	3.17265	0.952017	0.252785	0.251632
GOTERM_BP_ALL	GO:0006412~translation	25	3.84615	0.00263633	AARS1, MRPL16, MRPL15, MRPL34, FARS2, MRPL41, RPLP2, RPL13, IGF2BP3, RPL38, TSFM, EIF1AX, EFL1, MRPS2, MRPS21, EEF2, MRPS6, EIF1, MRPL22, MRPL44, EEF1A1, MRPL53, LARS1, DRG1, TARS3	611	411	19554	1.94667	1	0.129532	0.127247
REACTOME_PATHWAY	R-HSA-72766~Translation	23	3.53846	0.003053	TSFM, AARS1, EIF1AX, MRPL16, MRPS2, MRPS21, MRPL15, ERAL1, SRP14, EEF2, MRPL34, MRPS6, MRPL22, FARS2, MRPL44, MRPL41, EEF1A1, MRPL53, LARS1, RPLP2, RPL13, RPL38, SEC61B	442	292	11091	1.97648	0.982117	0.292302	0.290969
GOTERM_BP_ALL	GO:0032543~mitochondrial translation	11	1.69231	0.00321463	MRPL41, TSFM, MRPL53, MRPL16, MRPS21, MRPS2, MRPL15, MRPL34, MRPS6, MRPL22, MRPL44	611	115	19554	3.06118	1	0.143736	0.141201
UP_KW_MOLECULAR_FUNCTION	KW-0687~Ribonucleoprotein	21	3.23077	0.00508028	NOP56, KRR1, MRPL16, LSM1, MRPS2, MRPS21, MRPL15, SRP14, MRPL34, MRPS6, MRPL22, MRPL44, MRPL41, MRPL53, NSA2, SNRPD1, RPLP2, RPL13, RPL38, LSM14A, NOP10	401	316	11889	1.9703	0.310512	0.090863	0.0858842
GOTERM_CC_ALL	GO:0005840~ribosome	18	2.76923	0.00520476	MRPL16, MRPS2, MRPS21, MRPL15, EEF2, MRPL34, MRPS6, MRPL22, MRPL44, MRPL41, FXR1, EEF1A1, MRPL53, APEX1, RPLP2, RPL13, RPL38, SF1	638	276	20791	2.12529	0.987775	0.0757382	0.0710719
GOTERM_BP_ALL	GO:0140053~mitochondrial gene expression	12	1.84615	0.00746769	MRPL41, TSFM, MRPL53, MRPL16, MRPS21, MRPS2, MRPL15, MRPL34, MRPS6, TRIT1, MRPL22, MRPL44	611	150	19554	2.56026	1	0.235452	0.231299
GOTERM_CC_ALL	GO:0005762~mitochondrial large ribosomal subunit	7	1.07692	0.00779417	MRPL41, MRPL53, MRPL16, MRPL15, MRPL34, MRPL22, MRPL44	638	57	20791	4.00201	0.998645	0.0996708	0.09353
GOTERM_CC_ALL	GO:0000315~organellar large ribosomal subunit	7	1.07692	0.00779417	MRPL41, MRPL53, MRPL16, MRPL15, MRPL34, MRPL22, MRPL44	638	57	20791	4.00201	0.998645	0.0996708	0.09353
GOTERM_CC_ALL	GO:0015934~large ribosomal subunit	10	1.53846	0.0128206	MRPL41, MRPL53, MRPL16, RPLP2, RPL13, RPL38, MRPL15, MRPL34, MRPL22, MRPL44	638	122	20791	2.67113	0.999981	0.140154	0.131519
GOTERM_CC_ALL	GO:0044391~ribosomal subunit	13	2	0.0221616	MRPL16, MRPS2, MRPS21, MRPL15, MRPL34, MRPS6, MRPL22, MRPL44, MRPL41, MRPL53, RPLP2, RPL13, RPL38	638	202	20791	2.09723	1	0.203309	0.190783
UP_KW_MOLECULAR_FUNCTION	KW-0689~Ribosomal protein	13	2	0.0343757	MRPL16, MRPS2, MRPS21, MRPL15, MRPL34, MRPS6, MRPL22, MRPL44, MRPL41, MRPL53, RPLP2, RPL13, RPL38	401	197	11889	1.95649	0.922197	0.277458	0.262255
GOTERM_MF_ALL	GO:0003735~structural constituent of ribosome	11	1.69231	0.0920158	MRPL41, MRPL16, RPLP2, RPL13, MRPS21, MRPS2, RPL38, MRPL15, MRPL34, MRPS6, MRPL22	620	191	19144	1.77828	1	1	0.991163
KEGG_PATHWAY	hsa03010:Ribosome	10	1.53846	0.177912	MRPL16, RPLP2, RPL13, MRPS21, MRPS2, RPL38, MRPL15, MRPL34, MRPS6, MRPL22	324	172	8840	1.58628	1	1	0.996678
GOTERM_MF_ALL	GO:0005198~structural molecule activity	27	4.15385	0.744196	MRPL16, MRPL15, MRPL34, CENPA, MRPL41, PNN, H2BC26, RPLP2, RPL13, RPL38, ABCF2, MPP2, JUP, MRPS2, MRPS21, LAMB1, H1-1, MRPS6, MRPL22, GFAP, H1-5, DLG1, H4C16, ASPH, H2AC20, KRT15, MATR3	620	896	19144	0.930458	1	1	0.991163
Annotation Cluster 26	Enrichment Score: 2.291322900603118
Category	Term	Count	%	PValue	Genes	List Total	Pop Hits	Pop Total	Fold Enrichment	Bonferroni	Benjamini	FDR
GOTERM_CC_ALL	GO:0070062~extracellular exosome	99	15.2308	0.000238211	CPNE5, PLOD3, PLAT, ALDH1L2, PPP2R1B, NAMPT, CAPN5, STX7, ANXA11, PGD, ATP1B1, MID2, SND1, EEF1A1, ACLY, TMEM256, H4C16, HGS, STAMBP, SQSTM1, AARS1, LRRC57, TSG101, TTYH3, CNP, ARL6, TXN, THY1, RLF, SEC14L2, EFNB1, SDCBP, DPP7, FLRT2, ATP6V1H, ASL, RSU1, ST3GAL1, PRNP, TOR1A, JUP, SMURF1, HSPA4, FUCA1, GGH, EEF2, BHMT, DLG1, H2AC20, ALPL, UBA1, SLC25A1, HEXB, ARHGAP1, ECE1, IDE, PYGL, DNPH1, ADAM…	638	2258	20791	1.42878	0.182148	0.00667076	0.00625976
GOTERM_CC_ALL	GO:0031982~vesicle	169	26	0.000400695	PLEKHB2, CPNE5, PLOD3, PLAT, SRP14, ALDH1L2, PPP2R1B, NAMPT, LIPG, CAPN5, USP8, ENTPD4, STX7, ANXA11, AP1AR, PGD, ATP1B1, MID2, SND1, EEF1A1, ACLY, TMEM256, H4C16, TMX3, HGS, STAMBP, STAM2, SQSTM1, SCG2, STX1A, AARS1, LRRC57, TSG101, TTYH3, NOTCH1, CNP, ARL6, CEND1, ABHD6, TXN, THY1, RLF, SEC14L2, EFNB1, SDCBP, SYNGR1, DPP7, FLRT2, BLOC1S3, ATP6V1H, SCAP, ASL, RSU1, RAB11FIP2, ST3GAL1, CERT1, OSB…	638	4334	20791	1.27073	0.286986	0.00994667	0.00933384
GOTERM_CC_ALL	GO:1903561~extracellular vesicle	99	15.2308	0.00105872	CPNE5, PLOD3, PLAT, ALDH1L2, PPP2R1B, NAMPT, CAPN5, STX7, ANXA11, PGD, ATP1B1, MID2, SND1, EEF1A1, ACLY, TMEM256, H4C16, HGS, STAMBP, SQSTM1, AARS1, LRRC57, TSG101, TTYH3, CNP, ARL6, TXN, THY1, RLF, SEC14L2, EFNB1, SDCBP, DPP7, FLRT2, ATP6V1H, ASL, RSU1, ST3GAL1, PRNP, TOR1A, JUP, SMURF1, HSPA4, FUCA1, GGH, EEF2, BHMT, DLG1, H2AC20, ALPL, UBA1, SLC25A1, HEXB, ARHGAP1, ECE1, IDE, PYGL, DNPH1, ADAM…	638	2361	20791	1.36645	0.590995	0.022745	0.0213437
GOTERM_CC_ALL	GO:0065010~extracellular membrane-bounded organelle	99	15.2308	0.00110491	CPNE5, PLOD3, PLAT, ALDH1L2, PPP2R1B, NAMPT, CAPN5, STX7, ANXA11, PGD, ATP1B1, MID2, SND1, EEF1A1, ACLY, TMEM256, H4C16, HGS, STAMBP, SQSTM1, AARS1, LRRC57, TSG101, TTYH3, CNP, ARL6, TXN, THY1, RLF, SEC14L2, EFNB1, SDCBP, DPP7, FLRT2, ATP6V1H, ASL, RSU1, ST3GAL1, PRNP, TOR1A, JUP, SMURF1, HSPA4, FUCA1, GGH, EEF2, BHMT, DLG1, H2AC20, ALPL, UBA1, SLC25A1, HEXB, ARHGAP1, ECE1, IDE, PYGL, DNPH1, ADAM…	638	2362	20791	1.36587	0.606652	0.022745	0.0213437
GOTERM_CC_ALL	GO:0043230~extracellular organelle	99	15.2308	0.00110491	CPNE5, PLOD3, PLAT, ALDH1L2, PPP2R1B, NAMPT, CAPN5, STX7, ANXA11, PGD, ATP1B1, MID2, SND1, EEF1A1, ACLY, TMEM256, H4C16, HGS, STAMBP, SQSTM1, AARS1, LRRC57, TSG101, TTYH3, CNP, ARL6, TXN, THY1, RLF, SEC14L2, EFNB1, SDCBP, DPP7, FLRT2, ATP6V1H, ASL, RSU1, ST3GAL1, PRNP, TOR1A, JUP, SMURF1, HSPA4, FUCA1, GGH, EEF2, BHMT, DLG1, H2AC20, ALPL, UBA1, SLC25A1, HEXB, ARHGAP1, ECE1, IDE, PYGL, DNPH1, ADAM…	638	2362	20791	1.36587	0.606652	0.022745	0.0213437
GOTERM_CC_ALL	GO:0005615~extracellular space	112	17.2308	0.760703	CPNE5, PLOD3, PLAT, ALDH1L2, PPP2R1B, NAMPT, LIPG, CAPN5, STX7, ANXA11, PGD, ATP1B1, MID2, SND1, EEF1A1, ACLY, TMEM256, H4C16, HGS, STAMBP, SQSTM1, SCG2, AARS1, LRRC57, TSG101, TTYH3, CNP, ARL6, TXN, THY1, PLA2G7, RLF, SEC14L2, EFNB1, SDCBP, DPP7, FLRT2, ATP6V1H, ASL, RSU1, ST3GAL1, PRNP, TOR1A, JUP, SMURF1, HSPA4, FUCA1, GGH, EEF2, BHMT, DLG1, BMP1, H2AC20, ALPL, UBA1, SLC25A1, NRP1, HEXB, ARHGA…	638	3831	20791	0.95271	1	1	0.939502
GOTERM_CC_ALL	GO:0005576~extracellular region	128	19.6923	0.973451	EPHB6, CPNE5, PLOD3, PLAT, SRP14, ALDH1L2, PPP2R1B, IGLON5, NAMPT, LIPG, CAPN5, STX7, ANXA11, PGD, ATP1B1, MID2, SND1, EEF1A1, ACLY, ILF3, TMEM256, H4C16, TMX1, HGS, STAMBP, SQSTM1, SCG2, HDGFL3, STX1A, AARS1, LRRC57, TSG101, TTYH3, NOTCH1, CNP, ARL6, TXN, THY1, PLA2G7, RLF, SEC14L2, EFNB1, SDCBP, DPP7, ANKH, FLRT2, ATP6V1H, ASL, RSU1, ST3GAL1, ST3GAL2, PRNP, TOR1A, JUP, SMURF1, HSPA4, FUCA1, GGH…	638	4781	20791	0.872461	1	1	0.973451
Annotation Cluster 27	Enrichment Score: 2.2891505632243496
Category	Term	Count	%	PValue	Genes	List Total	Pop Hits	Pop Total	Fold Enrichment	Bonferroni	Benjamini	FDR
INTERPRO	IPR036020:WW_dom_sf	8	1.23077	0.000794899	FNBP4, DRP2, SETD2, SMURF1, WWC1, PRPF40B, DGCR8, APBB2	648	49	20607	5.19199	0.781908	0.380558	0.380359
SMART	SM00456:WW	8	1.23077	0.00116465	FNBP4, DRP2, SETD2, SMURF1, WWC1, PRPF40B, DGCR8, APBB2	353	50	10692	4.84623	0.285101	0.160228	0.160228
INTERPRO	IPR001202:WW_dom	8	1.23077	0.00128031	FNBP4, DRP2, SETD2, SMURF1, WWC1, PRPF40B, DGCR8, APBB2	648	53	20607	4.80014	0.913996	0.490358	0.490102
UP_SEQ_FEATURE	DOMAIN:WW	7	1.07692	0.00379683	FNBP4, DRP2, SETD2, WWC1, PRPF40B, DGCR8, APBB2	635	49	20569	4.62745	0.999977	0.628264	0.627371
UP_SEQ_FEATURE	DOMAIN:WW 1	4	0.615385	0.0639627	FNBP4, SMURF1, WWC1, PRPF40B	635	30	20569	4.31895	1	1	0.998933
UP_SEQ_FEATURE	DOMAIN:WW 2	4	0.615385	0.0639627	FNBP4, SMURF1, WWC1, PRPF40B	635	30	20569	4.31895	1	1	0.998933
Annotation Cluster 28	Enrichment Score: 2.2000286170395635
Category	Term	Count	%	PValue	Genes	List Total	Pop Hits	Pop Total	Fold Enrichment	Bonferroni	Benjamini	FDR
GOTERM_BP_ALL	GO:0006605~protein targeting	22	3.38462	0.000245565	PEX16, DNAJC19, FIS1, ICMT, SMURF1, ARL6, HSPA4, TOMM34, ZDHHC21, SRP14, GDAP1, SORL1, SDCBP, SYNGR1, HGS, VPS52, EXOC4, TIMM17B, SEC61B, SEC62, SQSTM1, MON1B	611	284	19554	2.47913	0.764967	0.0222746	0.0218817
GOTERM_BP_ALL	GO:0090150~establishment of protein localization to membrane	15	2.30769	0.0290075	PEX16, ICMT, ARL6, HSPA4, ZDHHC21, ATP1B1, SRP14, SORL1, RAB11B, SDCBP, EMC2, EXOC4, EMC4, SEC61B, SEC62	611	254	19554	1.88996	1	0.569851	0.559799
GOTERM_BP_ALL	GO:0006612~protein targeting to membrane	8	1.23077	0.0352564	SDCBP, ICMT, ARL6, EXOC4, ZDHHC21, SEC61B, SRP14, SEC62	611	99	19554	2.58612	1	0.632824	0.621662
Annotation Cluster 29	Enrichment Score: 2.182664505903103
Category	Term	Count	%	PValue	Genes	List Total	Pop Hits	Pop Total	Fold Enrichment	Bonferroni	Benjamini	FDR
GOTERM_CC_ALL	GO:0005783~endoplasmic reticulum	94	14.4615	0.000569118	LPGAT1, UBXN1, RETREG3, UBXN2B, PLOD3, GNPNAT1, TMEM109, SEC61B, PTGFRN, SEC62, CLIC1, BOK, TPD52, BNIP3L, SPHK2, GPX8, APOA1, ALG11, COPZ1, PLPP6, VAMP7, TMX3, STIM1, ASPH, TMX1, TMEM259, LARS1, FKBP9, ITGA5, SLC27A3, SQSTM1, SCG2, CAMK2D, FKBP2, NOTCH1, ABHD4, STAU1, SERPINC1, MOSPD2, ILDR2, ZDHHC21, THY1, HSPA13, SELENOI, LMF1, SDCBP, VCPIP1, PGRMC1, PGRMC2, FLRT2, ATG101, EMC2, SCAP, EMC4, RP…	638	2177	20791	1.4071	0.381509	0.0126404	0.0118616
GOTERM_CC_ALL	GO:0042175~nuclear outer membrane-endoplasmic reticulum membrane network	56	8.61538	0.00851742	LPGAT1, UBXN1, RETREG3, PLOD3, BICD2, TMEM109, SEC61B, PTGFRN, SEC62, BOK, ALG11, COPZ1, PLPP6, VAMP7, TMX3, STIM1, ASPH, TMX1, TMEM259, SLC27A3, CAMK2D, FKBP2, NOTCH1, ABHD4, MOSPD2, ILDR2, SELENOI, LMF1, SDCBP, PGRMC1, FLRT2, ATG101, EMC2, SCAP, EMC4, RDH14, CAMK2G, CERT1, PEX16, OSBPL8, ICMT, TOR1A, EPHX1, CYP4F3, ORMDL1, FMO1, SORL1, CHERP, DLG1, LPCAT4, RAB18, UBA1, DEGS1, RNF185, MYORG, ATG…	638	1295	20791	1.4092	0.999268	0.107294	0.100684
GOTERM_CC_ALL	GO:0005789~endoplasmic reticulum membrane	55	8.46154	0.00937803	LPGAT1, UBXN1, RETREG3, PLOD3, TMEM109, SEC61B, PTGFRN, SEC62, BOK, ALG11, COPZ1, PLPP6, VAMP7, TMX3, STIM1, ASPH, TMX1, TMEM259, SLC27A3, CAMK2D, FKBP2, NOTCH1, ABHD4, MOSPD2, ILDR2, SELENOI, LMF1, SDCBP, PGRMC1, FLRT2, ATG101, EMC2, SCAP, EMC4, RDH14, CAMK2G, CERT1, PEX16, OSBPL8, ICMT, TOR1A, EPHX1, CYP4F3, ORMDL1, FMO1, SORL1, CHERP, DLG1, LPCAT4, RAB18, UBA1, DEGS1, RNF185, MYORG, ATG2B	638	1270	20791	1.41128	0.999648	0.116398	0.109226
GOTERM_CC_ALL	GO:0098827~endoplasmic reticulum subcompartment	55	8.46154	0.0100205	LPGAT1, UBXN1, RETREG3, PLOD3, TMEM109, SEC61B, PTGFRN, SEC62, BOK, ALG11, COPZ1, PLPP6, VAMP7, TMX3, STIM1, ASPH, TMX1, TMEM259, SLC27A3, CAMK2D, FKBP2, NOTCH1, ABHD4, MOSPD2, ILDR2, SELENOI, LMF1, SDCBP, PGRMC1, FLRT2, ATG101, EMC2, SCAP, EMC4, RDH14, CAMK2G, CERT1, PEX16, OSBPL8, ICMT, TOR1A, EPHX1, CYP4F3, ORMDL1, FMO1, SORL1, CHERP, DLG1, LPCAT4, RAB18, UBA1, DEGS1, RNF185, MYORG, ATG2B	638	1276	20791	1.40465	0.999797	0.12257	0.115018
GOTERM_CC_ALL	GO:0031984~organelle subcompartment	67	10.3077	0.0118472	LPGAT1, UBXN1, RETREG3, PLOD3, GOLGA3, AP1G1, TMEM109, SEC61B, PTGFRN, SEC62, BOK, ALG11, COPZ1, PLPP6, VAMP7, TMX3, STIM1, ASPH, TMX1, TMEM259, CHST1, SLC27A3, CAMK2D, FKBP2, NOTCH1, ABHD4, MOSPD2, ILDR2, SELENOI, LMF1, SDCBP, VCPIP1, PGRMC1, FLRT2, ATG101, VPS52, INPP5E, EMC2, CLVS2, SCAP, EMC4, RDH14, CAMK2G, ST3GAL1, CERT1, ST3GAL2, PEX16, OSBPL9, OSBPL8, ICMT, TOR1A, TRAPPC4, EPHX1, CYP4F3, …	638	1628	20791	1.34114	0.999957	0.137596	0.129118
UP_KW_CELLULAR_COMPONENT	KW-0256~Endoplasmic reticulum	61	9.38462	0.0148554	LPGAT1, RETREG3, UBXN2B, PLOD3, TMEM109, SEC61B, PTGFRN, SEC62, CLIC1, BOK, BNIP3L, SPHK2, ALG11, PLPP6, VAMP7, TMX3, STIM1, ASPH, TMX1, TMEM259, FKBP9, SQSTM1, FKBP2, STAU1, MOSPD2, ILDR2, HSPA13, SELENOI, LMF1, SDCBP, VCPIP1, PGRMC1, PGRMC2, FLRT2, EMC2, SCAP, EMC4, APBB2, CERT1, OSBPL8, ICMT, TOR1A, CNBP, TRAPPC4, EPHX1, TRAPPC5, CYP4F3, ORMDL1, FMO1, SORL1, CHERP, SEC23IP, DLG1, P4HA1, LPCAT4…	589	1380	17942	1.3465	0.519714	0.145583	0.124785
Annotation Cluster 30	Enrichment Score: 2.169195237216191
Category	Term	Count	%	PValue	Genes	List Total	Pop Hits	Pop Total	Fold Enrichment	Bonferroni	Benjamini	FDR
SMART	SM00516:SEC14	6	0.923077	0.00166904	SEC14L2, SEC14L1, ARHGAP1, MOSPD2, CLVS2, GDAP2	353	27	10692	6.73088	0.381888	0.160228	0.160228
UP_SEQ_FEATURE	DOMAIN:CRAL-TRIO	6	0.923077	0.002394	SEC14L2, SEC14L1, ARHGAP1, MOSPD2, CLVS2, GDAP2	635	31	20569	6.26944	0.99882	0.420895	0.420296
INTERPRO	IPR001251:CRAL-TRIO_dom	6	0.923077	0.00259353	SEC14L2, SEC14L1, ARHGAP1, MOSPD2, CLVS2, GDAP2	648	31	20607	6.15502	0.993078	0.717072	0.716697
INTERPRO	IPR036865:CRAL-TRIO_dom_sf	6	0.923077	0.0029956	SEC14L2, SEC14L1, ARHGAP1, MOSPD2, CLVS2, GDAP2	648	32	20607	5.96267	0.996802	0.717072	0.716697
INTERPRO	IPR036273:CRAL/TRIO_N_dom_sf	4	0.615385	0.00696314	SEC14L2, SEC14L1, MOSPD2, CLVS2	648	13	20607	9.7849	0.999998	1	1
INTERPRO	IPR011074:CRAL/TRIO_N_dom	3	0.461538	0.0527459	SEC14L2, SEC14L1, CLVS2	648	12	20607	7.95023	1	1	1
SMART	SM01100:CRAL_TRIO_N	3	0.461538	0.0573684	SEC14L2, SEC14L1, CLVS2	353	12	10692	7.57224	1	1	1
Annotation Cluster 31	Enrichment Score: 2.130011943942887
Category	Term	Count	%	PValue	Genes	List Total	Pop Hits	Pop Total	Fold Enrichment	Bonferroni	Benjamini	FDR
GOTERM_BP_ALL	GO:0170043~non-proteinogenic amino acid biosynthetic process	5	0.769231	0.0012653	GAD1, ALDH1A1, DPYD, PLOD3, GAD2	611	16	19554	10.001	0.999427	0.0828911	0.0814289
GOTERM_BP_ALL	GO:0009449~gamma-aminobutyric acid biosynthetic process	3	0.461538	0.0134073	GAD1, ALDH1A1, GAD2	611	6	19554	16.0016	1	0.351331	0.345134
GOTERM_BP_ALL	GO:0009448~gamma-aminobutyric acid metabolic process	3	0.461538	0.0240121	GAD1, ALDH1A1, GAD2	611	8	19554	12.0012	1	0.509879	0.500885
Annotation Cluster 32	Enrichment Score: 2.109851885820847
Category	Term	Count	%	PValue	Genes	List Total	Pop Hits	Pop Total	Fold Enrichment	Bonferroni	Benjamini	FDR
GOTERM_BP_ALL	GO:0019827~stem cell population maintenance	12	1.84615	0.00116607	MED12, WDR47, NOTCH1, LDB1, FZD7, METTL3, IGF2BP1, LSM1, CTNNB1, MED6, MED7, DIS3L2	611	118	19554	3.25457	0.998971	0.0790246	0.0776306
GOTERM_BP_ALL	GO:0098727~maintenance of cell number	12	1.84615	0.00152986	MED12, WDR47, NOTCH1, LDB1, FZD7, METTL3, IGF2BP1, LSM1, CTNNB1, MED6, MED7, DIS3L2	611	122	19554	3.14786	0.99988	0.0956237	0.093937
GOTERM_BP_ALL	GO:0035019~somatic stem cell population maintenance	4	0.615385	0.262464	MED12, LDB1, MED6, MED7	611	57	19554	2.24584	1	1	0.982528
Annotation Cluster 33	Enrichment Score: 2.0880031270013117
Category	Term	Count	%	PValue	Genes	List Total	Pop Hits	Pop Total	Fold Enrichment	Bonferroni	Benjamini	FDR
GOTERM_BP_ALL	GO:0007399~nervous system development	100	15.3846	0.000439315	EPHB6, GDA, PLOD3, IGF1R, PPP1CC, KAT5, FBXW11, METTL3, HDGFL3, AARS1, NOTCH1, CNP, TUBGCP2, PRKDC, NPR2, CEND1, THY1, ZNF24, SLC5A3, FXR1, EFNB1, SDCBP, FLRT2, BLOC1S3, B4GALNT1, MARK1, TOR1A, FZD7, TRAPPC4, LSM1, DCLK2, PTK2, CHERP, GFAP, DAB1, CDK6, LHX2, UQCRQ, IFT27, UNC119, DEGS1, FGF13, NRP1, WDR47, SETD2, DAGLA, LDB1, HEXB, AATK, CHD5, ECE1, VLDLR, MED12, ZIC2, BMERB1, SCYL2, BCAS1, BOK, …	611	2288	19554	1.39874	0.925038	0.0375392	0.036877
GOTERM_BP_ALL	GO:0021543~pallium development	17	2.61538	0.000473259	WDR47, BNIP3, DCLK2, LAMB1, IGF1R, FXR1, DAB1, CDK6, CCDC85C, LHX2, UQCRQ, IGF2BP1, CTNNB1, BMERB1, TACC2, FGF13, GART	611	197	19554	2.7617	0.93864	0.0392034	0.0385119
GOTERM_BP_ALL	GO:0007417~central nervous system development	51	7.84615	0.00154075	NRP1, SETD2, WDR47, LDB1, AATK, CHD5, VLDLR, IGF1R, MED12, ZIC2, BMERB1, SCYL2, BOK, SPHK2, TRPC4, FBXW11, METTL3, ACTL6A, NAV2, SYNGR3, GART, AARS1, NOTCH1, CNP, PRKDC, TUBGCP2, ADAM22, CEND1, FXR1, DRP2, CCDC85C, CBS, ADAM23, ATXN1L, IGF2BP1, BNIP3, WNT7B, DCLK2, LAMB1, MEIS2, GFAP, DAB1, CDK6, LHX2, UQCRQ, NOVA2, RAB18, CTNNB1, TACC2, FGF13, SSBP3	611	1038	19554	1.57242	0.999887	0.0956237	0.093937
GOTERM_BP_ALL	GO:0007420~brain development	40	6.15385	0.00185022	NRP1, AARS1, SETD2, WDR47, NOTCH1, LDB1, CNP, PRKDC, TUBGCP2, CEND1, AATK, CHD5, IGF1R, FXR1, CCDC85C, ZIC2, CBS, ATXN1L, IGF2BP1, BMERB1, SCYL2, SPHK2, FBXW11, BNIP3, WNT7B, METTL3, DCLK2, LAMB1, SYNGR3, MEIS2, DAB1, CDK6, LHX2, UQCRQ, RAB18, CTNNB1, TACC2, FGF13, SSBP3, GART	611	764	19554	1.67556	0.999982	0.107291	0.105399
GOTERM_BP_ALL	GO:0030900~forebrain development	25	3.84615	0.00321797	NRP1, SETD2, WDR47, NOTCH1, CNP, CHD5, IGF1R, FXR1, CCDC85C, IGF2BP1, BMERB1, SCYL2, BNIP3, WNT7B, METTL3, DCLK2, LAMB1, DAB1, CDK6, LHX2, UQCRQ, CTNNB1, TACC2, FGF13, GART	611	418	19554	1.91407	1	0.143736	0.141201
GOTERM_BP_ALL	GO:0060322~head development	41	6.30769	0.00327418	NRP1, AARS1, SETD2, WDR47, NOTCH1, LDB1, CNP, PRKDC, TUBGCP2, CEND1, AATK, CHD5, IGF1R, FXR1, CCDC85C, ZIC2, CBS, ATXN1L, IGF2BP1, BMERB1, SCYL2, SPHK2, FBXW11, BNIP3, WNT7B, METTL3, DCLK2, LAMB1, SYNGR3, MEIS2, DAB1, CDK6, ASPH, LHX2, UQCRQ, RAB18, CTNNB1, TACC2, FGF13, SSBP3, GART	611	814	19554	1.61196	1	0.144941	0.142384
GOTERM_BP_ALL	GO:0008347~glial cell migration	7	1.07692	0.00402333	WDR47, DAB1, HEXB, CD9, CTNNB1, BMERB1, LAMB1	611	49	19554	4.5719	1	0.163658	0.160771
GOTERM_BP_ALL	GO:0021987~cerebral cortex development	11	1.69231	0.00843792	WDR47, DAB1, CCDC85C, LHX2, BNIP3, CTNNB1, BMERB1, LAMB1, TACC2, FGF13, GART	611	132	19554	2.66694	1	0.25272	0.248262
GOTERM_BP_ALL	GO:0021801~cerebral cortex radial glia-guided migration	5	0.769231	0.0119895	WDR47, DAB1, CTNNB1, BMERB1, LAMB1	611	29	19554	5.51781	1	0.324266	0.318546
GOTERM_BP_ALL	GO:0022030~telencephalon glial cell migration	5	0.769231	0.0119895	WDR47, DAB1, CTNNB1, BMERB1, LAMB1	611	29	19554	5.51781	1	0.324266	0.318546
GOTERM_BP_ALL	GO:0021537~telencephalon development	17	2.61538	0.0160925	WDR47, BNIP3, DCLK2, LAMB1, IGF1R, FXR1, DAB1, CDK6, CCDC85C, LHX2, UQCRQ, IGF2BP1, CTNNB1, BMERB1, TACC2, FGF13, GART	611	282	19554	1.92928	1	0.398583	0.391552
GOTERM_BP_ALL	GO:0021795~cerebral cortex cell migration	6	0.923077	0.019401	WDR47, DAB1, CTNNB1, BMERB1, LAMB1, FGF13	611	50	19554	3.84039	1	0.445091	0.43724
GOTERM_BP_ALL	GO:0021799~cerebral cortex radially oriented cell migration	5	0.769231	0.0299429	WDR47, DAB1, CTNNB1, BMERB1, LAMB1	611	38	19554	4.21096	1	0.579612	0.569388
GOTERM_BP_ALL	GO:0022029~telencephalon cell migration	6	0.923077	0.0464935	WDR47, DAB1, CTNNB1, BMERB1, LAMB1, FGF13	611	63	19554	3.04793	1	0.735172	0.722204
GOTERM_BP_ALL	GO:0021761~limbic system development	9	1.38462	0.0510249	FXR1, NRP1, DAB1, CDK6, UQCRQ, DCLK2, CTNNB1, FGF13, IGF1R	611	130	19554	2.21561	1	0.762494	0.749044
GOTERM_BP_ALL	GO:0021885~forebrain cell migration	6	0.923077	0.0548742	WDR47, DAB1, CTNNB1, BMERB1, LAMB1, FGF13	611	66	19554	2.90939	1	0.782183	0.768386
GOTERM_BP_ALL	GO:0021766~hippocampus development	7	1.07692	0.0860452	FXR1, DAB1, CDK6, UQCRQ, DCLK2, FGF13, IGF1R	611	98	19554	2.28595	1	0.996658	0.979078
Annotation Cluster 34	Enrichment Score: 2.008653114532018
Category	Term	Count	%	PValue	Genes	List Total	Pop Hits	Pop Total	Fold Enrichment	Bonferroni	Benjamini	FDR
GOTERM_BP_ALL	GO:1903311~regulation of mRNA metabolic process	26	4	0.00143873	FTO, KHDRBS3, FXR1, RIDA, IGF2BP1, IGF2BP3, IGF2BP2, EXOSC3, RBM7, RBM5, RBM10, DIS3L2, METTL3, LSM1, LARP7, EIF1, CDK9, CNOT6, CNOT11, NOVA1, APEX1, NOVA2, SRSF3, DCP1A, CNOT9, SF1	611	416	19554	2.0002	0.999794	0.0922041	0.0905777
GOTERM_BP_ALL	GO:0048024~regulation of mRNA splicing, via spliceosome	11	1.69231	0.0064849	FXR1, KHDRBS3, NOVA1, NOVA2, LARP7, SRSF3, RBM7, RBM10, RBM5, SF1, EIF1	611	127	19554	2.77194	1	0.214803	0.211014
GOTERM_BP_ALL	GO:0050684~regulation of mRNA processing	12	1.84615	0.00711374	CDK9, FXR1, KHDRBS3, NOVA1, NOVA2, LARP7, SRSF3, RBM7, RBM10, RBM5, SF1, EIF1	611	149	19554	2.57744	1	0.227949	0.223928
GOTERM_BP_ALL	GO:0043484~regulation of RNA splicing	13	2	0.0277217	KHDRBS3, ILDR2, LARP7, CLK3, EIF1, FXR1, NOVA1, NOVA2, SRSF3, RBM7, RBM5, RBM10, SF1	611	205	19554	2.02948	1	0.555942	0.546135
GOTERM_BP_ALL	GO:0000381~regulation of alternative mRNA splicing, via spliceosome	6	0.923077	0.0491963	FXR1, KHDRBS3, NOVA1, NOVA2, RBM7, RBM5	611	64	19554	3.00031	1	0.755369	0.742045
Annotation Cluster 35	Enrichment Score: 1.9061426475558203
Category	Term	Count	%	PValue	Genes	List Total	Pop Hits	Pop Total	Fold Enrichment	Bonferroni	Benjamini	FDR
GOTERM_BP_ALL	GO:0007034~vacuolar transport	15	2.30769	0.00301963	NDFIP2, TSG101, SPRYD3, SMURF1, SORL1, VAMP7, AP1G1, HGS, VPS52, MVB12B, CHMP7, STAM2, SQSTM1, SCYL2, MON1B	611	193	19554	2.4873	1	0.14243	0.139918
GOTERM_CC_ALL	GO:0031902~late endosome membrane	12	1.84615	0.024009	OSBPL9, NDFIP2, TSG101, VAMP7, HGS, MVB12B, LAMTOR2, ABHD6, LAMTOR4, OSBPL11, CHMP7, SORL1	638	181	20791	2.16052	1	0.206316	0.193604
GOTERM_CC_ALL	GO:0005770~late endosome	18	2.76923	0.0263781	OSBPL9, NDFIP2, TSG101, STX7, AP1AR, ABHD6, NMNAT2, OSBPL11, SORL1, VAMP7, RNF149, HGS, MVB12B, LAMTOR2, LAMTOR4, CHMP7, SQSTM1, MON1B	638	330	20791	1.77751	1	0.209591	0.196678
Annotation Cluster 36	Enrichment Score: 1.8988843177782104
Category	Term	Count	%	PValue	Genes	List Total	Pop Hits	Pop Total	Fold Enrichment	Bonferroni	Benjamini	FDR
GOTERM_BP_ALL	GO:0044242~cellular lipid catabolic process	18	2.76923	0.000485109	ASAH1, DAGLA, HEXB, FUCA1, CYP4F3, ABHD6, PLA2G7, ALDH1L2, PLPP6, LIPE, AMACR, AUH, ABHD16A, PCCB, LIPG, HADH, ACADS, PCK2	611	217	19554	2.65465	0.942783	0.0392034	0.0385119
GOTERM_BP_ALL	GO:0044255~cellular lipid metabolic process	48	7.38462	0.00172805	ASAH1, LPGAT1, DAGLA, ABHD4, HEXB, ABHD6, PLA2G7, ALDH1L2, SELENOI, LMF1, LIPE, AUH, ABHD16A, LIPG, INPP5E, SCAP, RDH14, B4GALNT1, MLYCD, HADH, ST3GAL1, ACADS, CERT1, CBR4, ST3GAL2, SNCA, PCK2, OSBPL8, ACBD5, PTGES2, SPHK2, FUCA1, EPHX1, CYP4F3, APOA1, ORMDL1, ALG11, ACLY, PLPP6, AMACR, LPCAT4, ETNK1, ALDH1A1, PCCB, ITPKA, DEGS1, PLCH2, SLC27A3	611	965	19554	1.59187	0.999963	0.105037	0.103184
GOTERM_BP_ALL	GO:0072329~monocarboxylic acid catabolic process	11	1.69231	0.0038697	AMACR, AUH, HEXB, DCXR, CYP4F3, PCCB, HADH, PGD, ACADS, ALDH1L2, PCK2	611	118	19554	2.98336	1	0.160674	0.15784
GOTERM_BP_ALL	GO:0006631~fatty acid metabolic process	21	3.23077	0.00476555	ASAH1, ACBD5, DAGLA, PTGES2, EPHX1, CYP4F3, ABHD6, ALDH1L2, ACLY, AMACR, AUH, PCCB, LIPG, DEGS1, MLYCD, SLC27A3, HADH, ACADS, CBR4, PCK2, SNCA	611	337	19554	1.99427	1	0.180825	0.177636
GOTERM_BP_ALL	GO:0016042~lipid catabolic process	20	3.07692	0.00583148	ASAH1, DAGLA, ABHD4, HEXB, FUCA1, CYP4F3, ABHD6, PLA2G7, ALDH1L2, PLPP6, LIPE, AMACR, AUH, ABHD16A, PCCB, LIPG, PLCH2, HADH, ACADS, PCK2	611	320	19554	2.0002	1	0.206509	0.202866
GOTERM_BP_ALL	GO:0030258~lipid modification	12	1.84615	0.0232885	PLPP6, AMACR, AUH, CYP4F3, INPP5E, B4GALNT1, MLYCD, HADH, ACADS, PLA2G7, ALDH1L2, ST3GAL2	611	177	19554	2.16971	1	0.509879	0.500885
GOTERM_BP_ALL	GO:0034440~lipid oxidation	8	1.23077	0.0236272	AMACR, AUH, CYP4F3, MLYCD, HADH, ACADS, PLA2G7, ALDH1L2	611	91	19554	2.81347	1	0.509879	0.500885
GOTERM_BP_ALL	GO:0009062~fatty acid catabolic process	8	1.23077	0.0262431	AMACR, AUH, CYP4F3, PCCB, HADH, ACADS, ALDH1L2, PCK2	611	93	19554	2.75297	1	0.535395	0.525951
GOTERM_BP_ALL	GO:0019395~fatty acid oxidation	7	1.07692	0.0496773	AMACR, AUH, CYP4F3, MLYCD, HADH, ACADS, ALDH1L2	611	85	19554	2.63556	1	0.758801	0.745417
GOTERM_BP_ALL	GO:0006635~fatty acid beta-oxidation	5	0.769231	0.122486	AMACR, AUH, HADH, ACADS, ALDH1L2	611	61	19554	2.62322	1	1	0.982528
REACTOME_PATHWAY	R-HSA-8978868~Fatty acid metabolism	11	1.69231	0.163492	ACLY, ACBD5, AMACR, PTGES2, CYP4F3, PCCB, MLYCD, SLC27A3, HADH, ACADS, CBR4	442	176	11091	1.5683	1	1	0.996198
Annotation Cluster 37	Enrichment Score: 1.7445277025824506
Category	Term	Count	%	PValue	Genes	List Total	Pop Hits	Pop Total	Fold Enrichment	Bonferroni	Benjamini	FDR
GOTERM_MF_ALL	GO:0016614~oxidoreductase activity, acting on CH-OH group of donors	12	1.84615	0.00647337	UGDH, HIBADH, IMPDH1, ADHFE1, DCXR, CYP4F3, RDH14, ME2, L2HGDH, HADH, PGD, CBR4	620	142	19144	2.60936	0.999853	0.266585	0.264035
INTERPRO	IPR008927:6-PGluconate_DH-like_C_sf	4	0.615385	0.00865776	UGDH, HIBADH, HADH, PGD	648	14	20607	9.08598	1	1	1
GOTERM_MF_ALL	GO:0016616~oxidoreductase activity, acting on the CH-OH group of donors, NAD or NADP as acceptor	10	1.53846	0.0276749	UGDH, HIBADH, IMPDH1, ADHFE1, DCXR, RDH14, ME2, HADH, PGD, CBR4	620	132	19144	2.3392	1	0.653348	0.647098
INTERPRO	IPR036291:NAD(P)-bd_dom_sf	10	1.53846	0.0678059	UGDH, ACLY, HSDL2, HIBADH, DCXR, RDH14, ME2, HADH, PGD, CBR4	648	161	20607	1.97521	1	1	1
Annotation Cluster 38	Enrichment Score: 1.7349065174251697
Category	Term	Count	%	PValue	Genes	List Total	Pop Hits	Pop Total	Fold Enrichment	Bonferroni	Benjamini	FDR
GOTERM_BP_ALL	GO:0072524~pyridine-containing compound metabolic process	12	1.84615	0.00321064	NQO1, NMNAT1, DCXR, NAMPT, FDXR, FMO1, ALPL, ALDOC, NMNAT2, PGD, ALDH1L2, PCK2	611	134	19554	2.86596	1	0.143736	0.141201
GOTERM_BP_ALL	GO:0019362~pyridine nucleotide metabolic process	11	1.69231	0.0064849	NQO1, NMNAT1, DCXR, NAMPT, FDXR, FMO1, ALDOC, NMNAT2, PGD, ALDH1L2, PCK2	611	127	19554	2.77194	1	0.214803	0.211014
GOTERM_BP_ALL	GO:0046496~nicotinamide nucleotide metabolic process	11	1.69231	0.0064849	NQO1, NMNAT1, DCXR, NAMPT, FDXR, FMO1, ALDOC, NMNAT2, PGD, ALDH1L2, PCK2	611	127	19554	2.77194	1	0.214803	0.211014
GOTERM_BP_ALL	GO:0006739~NADP metabolic process	6	0.923077	0.00775938	NQO1, DCXR, FDXR, FMO1, PGD, ALDH1L2	611	40	19554	4.80049	1	0.241657	0.237395
GOTERM_BP_ALL	GO:0019674~NAD metabolic process	5	0.769231	0.139042	NQO1, NMNAT1, NAMPT, NMNAT2, PCK2	611	64	19554	2.50026	1	1	0.982528
UP_KW_LIGAND	KW-0521~NADP	10	1.53846	0.267417	NQO1, HSDL2, DCXR, DPYD, FDXR, FMO1, RDH14, PGD, ALDH1L2, CBR4	267	183	6947	1.42179	0.999986	0.802252	0.802252
Annotation Cluster 39	Enrichment Score: 1.7221462462542794
Category	Term	Count	%	PValue	Genes	List Total	Pop Hits	Pop Total	Fold Enrichment	Bonferroni	Benjamini	FDR
GOTERM_BP_ALL	GO:0001701~in utero embryonic development	23	3.53846	0.00972517	SMAD2, SETD2, ENDOG, HDAC3, NOTCH1, WNT7B, SF3B6, ACTL6A, UBR3, PLOD3, ACVR1B, LATS1, FLCN, PPP1CC, ADAMTS3, DNAJB6, TRIM28, RPL13, CTNNB1, MATR3, CERT1, PSPH, KDM6A	611	409	19554	1.7997	1	0.279705	0.274772
GOTERM_BP_ALL	GO:0009790~embryo development	48	7.38462	0.0161089	NRP1, SETD2, HDAC3, NOTCH1, LDB1, PRKDC, SF3B6, UBR3, PLOD3, ECE1, ACVR1B, MED12, FLCN, EFNB1, PPP1CC, ADAMTS3, DNAJB6, KAT5, TCOF1, TRIM28, VPS52, RPL13, RPL38, ITGAV, CERT1, PSPH, KDM6A, SMAD2, MPP2, ENDOG, WNT7B, ACTL6A, TDRD7, LAMB1, MEIS2, LATS1, UGDH, DLG1, ERCC3, LHX2, EXOC4, SPRY2, CTNNB1, TAX1BP3, MATR3, ITGA5, FXN, SSBP3	611	1092	19554	1.40674	1	0.398583	0.391552
GOTERM_BP_ALL	GO:0009792~embryo development ending in birth or egg hatching	32	4.92308	0.0272471	SETD2, HDAC3, NOTCH1, PRKDC, SF3B6, UBR3, PLOD3, ECE1, ACVR1B, MED12, FLCN, PPP1CC, ADAMTS3, DNAJB6, KAT5, TCOF1, TRIM28, RPL13, CERT1, PSPH, KDM6A, SMAD2, ENDOG, WNT7B, ACTL6A, LATS1, DLG1, LHX2, CTNNB1, MATR3, FXN, SSBP3	611	690	19554	1.48421	1	0.550167	0.540463
GOTERM_BP_ALL	GO:0043009~chordate embryonic development	31	4.76923	0.0302782	SETD2, HDAC3, NOTCH1, PRKDC, SF3B6, UBR3, PLOD3, ECE1, ACVR1B, MED12, FLCN, PPP1CC, ADAMTS3, DNAJB6, KAT5, TCOF1, TRIM28, RPL13, CERT1, PSPH, KDM6A, SMAD2, ENDOG, WNT7B, ACTL6A, LATS1, DLG1, LHX2, CTNNB1, MATR3, SSBP3	611	669	19554	1.48296	1	0.579612	0.569388
Annotation Cluster 40	Enrichment Score: 1.7045813742101799
Category	Term	Count	%	PValue	Genes	List Total	Pop Hits	Pop Total	Fold Enrichment	Bonferroni	Benjamini	FDR
GOTERM_BP_ALL	GO:0051640~organelle localization	32	4.92308	0.00367441	HDAC3, TSG101, UBXN2B, ARL6, CENPA, BICD2, FLCN, KAT5, AP1G1, BLOC1S3, BORCS6, SNCA, MARK1, TOR1A, FBXW11, TRAPPC4, STX7, TRAPPC5, AP1AR, RAB11B, CDK9, DLG1, DAB1, KIFC1, EXOC4, SPIRE1, SPRY2, CTNNB1, FAM98A, CHMP7, STX1A, MAD2L1	611	593	19554	1.72699	1	0.155859	0.153109
GOTERM_BP_ALL	GO:0051656~establishment of organelle localization	26	4	0.00516672	HDAC3, TSG101, UBXN2B, ARL6, CENPA, BICD2, KAT5, AP1G1, BLOC1S3, BORCS6, SNCA, MARK1, TOR1A, FBXW11, TRAPPC4, TRAPPC5, AP1AR, RAB11B, DLG1, KIFC1, EXOC4, SPIRE1, SPRY2, CTNNB1, CHMP7, MAD2L1	611	458	19554	1.81678	1	0.188842	0.185511
GOTERM_BP_ALL	GO:0051650~establishment of vesicle localization	13	2	0.0189373	TOR1A, TSG101, ARL6, FBXW11, TRAPPC4, TRAPPC5, AP1AR, RAB11B, AP1G1, BLOC1S3, EXOC4, CTNNB1, SNCA	611	194	19554	2.14455	1	0.439585	0.431831
GOTERM_BP_ALL	GO:0048489~synaptic vesicle transport	5	0.769231	0.0250792	TOR1A, AP1G1, BLOC1S3, CTNNB1, SNCA	611	36	19554	4.4449	1	0.517415	0.508289
GOTERM_BP_ALL	GO:0051648~vesicle localization	13	2	0.0305704	TOR1A, TSG101, ARL6, FBXW11, TRAPPC4, TRAPPC5, AP1AR, RAB11B, AP1G1, BLOC1S3, EXOC4, CTNNB1, SNCA	611	208	19554	2.0002	1	0.581429	0.571173
GOTERM_BP_ALL	GO:0097479~synaptic vesicle localization	5	0.769231	0.054617	TOR1A, AP1G1, BLOC1S3, CTNNB1, SNCA	611	46	19554	3.47862	1	0.782183	0.768386
GOTERM_MF_ALL	GO:0019894~kinesin binding	5	0.769231	0.0776724	TOR1A, AP1G1, AP1AR, DCP1A, SNCA	620	50	19144	3.08774	1	1	0.991163
Annotation Cluster 41	Enrichment Score: 1.695226016543927
Category	Term	Count	%	PValue	Genes	List Total	Pop Hits	Pop Total	Fold Enrichment	Bonferroni	Benjamini	FDR
GOTERM_MF_ALL	GO:0003713~transcription coactivator activity	21	3.23077	0.00230566	RNF20, NOTCH1, JUP, LDB1, SRCAP, WWC1, ACTL6A, XPC, MID2, MED6, MED7, HCFC1, MED12, CNOT6, TRIM28, KAT5, APEX1, CTNNB1, CEBPZ, SSBP3, CNOT9	620	305	19144	2.12599	0.956588	0.174077	0.172412
GOTERM_MF_ALL	GO:0003712~transcription coregulator activity	31	4.76923	0.00370057	KDM5B, ASAH1, HDAC3, TSG101, NOTCH1, LDB1, SRCAP, WWC1, XPC, MED12, SIN3B, KAT5, TRIM28, SAP30L, RUNX1T1, RNF20, JUP, CBX4, ACTL6A, MED6, MID2, SND1, MED7, HCFC1, CNOT6, APEX1, CTNNB1, CEBPZ, SSBP3, CNOT9, SF1	620	548	19144	1.74672	0.993516	0.219396	0.217297
GOTERM_MF_ALL	GO:0140110~transcription regulator activity	55	8.46154	0.962184	KDM5B, LDB1, WWC1, CTCF, BACH2, MED12, SIN3B, KAT5, TRIM28, ZIC2, BBX, KLF13, PEG3, ACTL6A, ZBTB33, MED6, MID2, SND1, MED7, HCFC1, ZNF711, SF1, ASAH1, HDAC3, TSG101, NOTCH1, SRCAP, ZNF518B, MAZ, XPC, ZNF24, RLF, PGRMC2, SAP30L, RUNX1T1, RNF20, SMAD2, ZNF462, ZNF143, JUP, CBX4, KLHL26, FOXJ3, ZBTB10, MEIS2, CDK9, CNOT6, LHX2, APEX1, CTNNB1, CEBPZ, ZNF532, CNOT9, SSBP3, ZNF652	620	2063	19144	0.823198	1	1	0.991163
Annotation Cluster 42	Enrichment Score: 1.6904456745730845
Category	Term	Count	%	PValue	Genes	List Total	Pop Hits	Pop Total	Fold Enrichment	Bonferroni	Benjamini	FDR
GOTERM_MF_ALL	GO:0016788~hydrolase activity, acting on ester bonds	40	6.15385	0.0102821	PTPRT, AARS1, PHLPP1, DAGLA, ABHD4, CNP, ABHD6, PTPRK, ABHD17C, PLA2G7, LIPE, PPP1CC, RIDA, ALDH2, ABHD16A, LIPG, INPP5E, NT5M, RPRD1B, EXOSC3, CAMK2G, PSPH, DIS3L2, ENDOG, PDE2A, EXOG, SND1, PTK2, MRPL44, PTPRE, PLPP6, CNOT6, DLG1, PPP5C, SEC23IP, LARS1, APEX1, ALPL, PLCH2, SMPDL3A	620	818	19144	1.5099	0.999999	0.349334	0.345992
GOTERM_MF_ALL	GO:0016787~hydrolase activity	104	16	0.0197385	SMARCAL1, GDA, PLAT, PPP1CC, LIPE, LIPG, CAPN5, PSPH, USP8, ENDOG, ENTPD4, ACYP1, GTPBP4, SND1, EEF1A1, PLPP6, LARS1, STAMBP, AARS1, SRCAP, ABHD4, CNP, MINDY2, ARL6, ABHD6, ABCB8, PLA2G7, VCPIP1, DPP7, INPP5E, ATP6V1H, RPRD1B, TRAP1, TOR1A, FUCA1, EPHX1, PDE2A, GGH, TBCC, EEF2, PTK2, PTPRE, CNOT6, PPP5C, DLG1, BMP1, IFT27, ALPL, PLCH2, DCP1A, PTPRT, DAGLA, MCM7, DDX46, NVL, USP32, HEXB, DIRAS1, C…	620	2623	19144	1.22427	1	0.547441	0.542204
UP_KW_MOLECULAR_FUNCTION	KW-0378~Hydrolase	75	11.5385	0.0418088	PTPRT, SMARCAL1, DAGLA, DDX46, MCM7, GDA, USP32, HEXB, CHD5, PLAT, ECE1, PTPRK, CHD3, IDE, DNPH1, LIPE, PPP1CC, ADAMTS3, ABHD16A, LIPG, CAPN5, GUSB, PSPH, DIS3L2, USP8, ENDOG, ENTPD4, USP45, NAV2, ACYP1, UCHL3, SND1, MRPL44, EEF1A1, PLPP6, MRAS, MMP17, MCM5, STAMBP, SMPDL3A, ASAH1, HDAC3, PHLPP1, ABHD4, SRCAP, CNP, MINDY2, DDX23, ABHD6, ABHD17C, PLA2G7, VCPIP1, RIDA, DPP7, INPP5E, NT5M, TOR1A, FU…	401	1815	11889	1.22514	0.95574	0.277458	0.262255
Annotation Cluster 43	Enrichment Score: 1.685247873066384
Category	Term	Count	%	PValue	Genes	List Total	Pop Hits	Pop Total	Fold Enrichment	Bonferroni	Benjamini	FDR
GOTERM_BP_ALL	GO:0044255~cellular lipid metabolic process	48	7.38462	0.00172805	ASAH1, LPGAT1, DAGLA, ABHD4, HEXB, ABHD6, PLA2G7, ALDH1L2, SELENOI, LMF1, LIPE, AUH, ABHD16A, LIPG, INPP5E, SCAP, RDH14, B4GALNT1, MLYCD, HADH, ST3GAL1, ACADS, CERT1, CBR4, ST3GAL2, SNCA, PCK2, OSBPL8, ACBD5, PTGES2, SPHK2, FUCA1, EPHX1, CYP4F3, APOA1, ORMDL1, ALG11, ACLY, PLPP6, AMACR, LPCAT4, ETNK1, ALDH1A1, PCCB, ITPKA, DEGS1, PLCH2, SLC27A3	611	965	19554	1.59187	0.999963	0.105037	0.103184
UP_KW_BIOLOGICAL_PROCESS	KW-0443~Lipid metabolism	39	6	0.0147293	ASAH1, LPGAT1, DAGLA, ABHD4, HEXB, ABHD6, VLDLR, PLA2G7, SELENOI, LIPE, RIDA, ABHD16A, LIPG, INPP5E, FDXR, SCAP, RDH14, B4GALNT1, MLYCD, HADH, ST3GAL1, ACADS, CBR4, ST3GAL2, PTGES2, SPHK2, ADHFE1, FUCA1, EPHX1, CYP4F3, APOA1, ACLY, PLPP6, LPCAT4, ETNK1, ALDH1A1, DEGS1, PLCH2, SLC27A3	401	757	11450	1.47106	0.843525	0.368233	0.368233
GOTERM_BP_ALL	GO:0006629~lipid metabolic process	54	8.30769	0.0239975	SLC25A1, LPGAT1, DAGLA, HEXB, VLDLR, ALDH1L2, LIPE, AUH, ABHD16A, LIPG, FDXR, MLYCD, HADH, ACADS, SPHK2, APOA1, ALG11, ACLY, PLPP6, ALDH1A1, PCCB, ITPKA, SLC27A3, ASAH1, ABHD4, ABHD6, PLA2G7, SELENOI, LMF1, RIDA, INPP5E, SCAP, B4GALNT1, RDH14, ST3GAL1, CERT1, CBR4, ST3GAL2, SNCA, PCK2, OSBPL9, OSBPL8, ACBD5, PTGES2, ADHFE1, FUCA1, EPHX1, CYP4F3, ORMDL1, AMACR, LPCAT4, ETNK1, DEGS1, PLCH2	611	1287	19554	1.34279	1	0.509879	0.500885
GOTERM_BP_ALL	GO:0008610~lipid biosynthetic process	29	4.46154	0.0401098	SLC25A1, ASAH1, LPGAT1, DAGLA, ABHD4, HEXB, SELENOI, LIPG, INPP5E, FDXR, B4GALNT1, MLYCD, ST3GAL1, CBR4, ST3GAL2, PCK2, OSBPL9, PTGES2, SPHK2, APOA1, ORMDL1, ACLY, PLPP6, AMACR, LPCAT4, ETNK1, PCCB, ITPKA, DEGS1	611	632	19554	1.4685	1	0.687464	0.675338
GOTERM_BP_ALL	GO:0006644~phospholipid metabolic process	19	2.92308	0.0555859	OSBPL8, LPGAT1, ABHD4, SPHK2, HEXB, APOA1, ORMDL1, ABHD6, PLA2G7, SELENOI, PLPP6, ABHD16A, LPCAT4, ETNK1, LIPG, INPP5E, ITPKA, PLCH2, SNCA	611	382	19554	1.59179	1	0.782183	0.768386
REACTOME_PATHWAY	R-HSA-556833~Metabolism of lipids	40	6.15385	0.0568058	ASAH1, LPGAT1, HDAC3, ABHD4, HEXB, SELENOI, MED12, LIPE, PPP1CC, SIN3B, INPP5E, FDXR, SCAP, B4GALNT1, MLYCD, HADH, ACADS, CERT1, CBR4, ST3GAL2, OSBPL9, OSBPL8, CDK19, ACBD5, PTGES2, SPHK2, CYP4F3, APOA1, ORMDL1, MED6, MED7, ACLY, PLPP6, FABP3, AMACR, LPCAT4, ETNK1, PCCB, DEGS1, SLC27A3	442	757	11091	1.32591	1	0.922919	0.918711
Annotation Cluster 44	Enrichment Score: 1.682373910903786
Category	Term	Count	%	PValue	Genes	List Total	Pop Hits	Pop Total	Fold Enrichment	Bonferroni	Benjamini	FDR
REACTOME_PATHWAY	R-HSA-5696399~Global Genome Nucleotide Excision Repair (GG-NER)	12	1.84615	0.000468897	POLD3, ERCC3, LIG1, CCNH, RFC2, RPA3, POLD2, USP45, ACTL6A, XPC, GTF2H3, NFRKB	442	84	11091	3.58468	0.460554	0.128892	0.128304
REACTOME_PATHWAY	R-HSA-5696398~Nucleotide Excision Repair	13	2	0.0012783	LIG1, CCNH, RFC2, USP45, ACTL6A, XPC, GTF2H3, POLD3, ERCC3, RPA3, POLD2, POLR2D, NFRKB	442	109	11091	2.99271	0.814242	0.186915	0.186063
REACTOME_PATHWAY	R-HSA-73894~DNA Repair	23	3.53846	0.0145547	FTO, UBXN1, LIG1, CCNH, PRKDC, RFC2, USP45, ACTL6A, XPC, GTF2H3, POLD3, PPP5C, H4C16, H2BC26, ERCC3, KAT5, RPA3, APEX1, H2AC20, POLD2, POLR2D, TERF2IP, NFRKB	442	335	11091	1.72279	1	0.415156	0.413263
GOTERM_BP_ALL	GO:0033554~cellular response to stress	68	10.4615	0.0283386	SMARCAL1, SETD2, MCM7, PTPRK, IGF1R, FLCN, HPF1, KAT5, TRIM28, DGCR8, TMEM109, SEC61B, NFRKB, BOK, KDM6A, BNIP3L, ENDOG, LIG1, RFC2, METTL3, USP45, ACTL6A, GPX8, UBE4B, TFIP11, CFAP410, TMX1, TMEM259, MORF4L2, LARS1, TERF2IP, MCM5, SQSTM1, FXN, FTO, STOML2, HDAC3, NOTCH1, DCUN1D5, STAU1, PRKDC, XPC, TXN, POLD3, VCPIP1, CBS, POLD2, IGF2BP1, SCAP, CERT1, SNCA, NQO1, TOR1A, BNIP3, GAD2, PEX10, GTF2H…	611	1702	19554	1.27863	1	0.56128	0.55138
GOTERM_BP_ALL	GO:0006974~DNA damage response	37	5.69231	0.0326716	FTO, SMARCAL1, SETD2, HDAC3, MCM7, DCUN1D5, PRKDC, XPC, POLD3, VCPIP1, HPF1, KAT5, TRIM28, POLD2, DGCR8, TMEM109, NFRKB, BOK, ENDOG, LIG1, RFC2, METTL3, USP45, ACTL6A, TFIP11, GTF2H3, CFAP410, CDK9, PPP5C, ERCC3, APEX1, RPA3, MORF4L2, TERF2IP, MCM5, UBA1, BCL2L2	611	837	19554	1.41472	1	0.606531	0.595832
GOTERM_BP_ALL	GO:0006259~DNA metabolic process	34	5.23077	0.0505691	FTO, SMARCAL1, SETD2, MCM7, PRKDC, XPC, POLD3, VCPIP1, HPF1, KAT5, TRIM28, CBS, POLD2, NT5M, EXOSC3, NFRKB, ENDOG, LIG1, RFC2, CNBP, USP45, ACTL6A, TFIP11, EXOG, GTF2H3, CDK9, PPP5C, ERCC3, APEX1, RPA3, MORF4L2, TERF2IP, MCM5, NOP10	611	781	19554	1.39323	1	0.762494	0.749044
GOTERM_BP_ALL	GO:0006281~DNA repair	25	3.84615	0.0651167	FTO, SMARCAL1, SETD2, MCM7, PRKDC, XPC, POLD3, VCPIP1, HPF1, KAT5, TRIM28, POLD2, NFRKB, LIG1, RFC2, USP45, ACTL6A, GTF2H3, CDK9, PPP5C, ERCC3, APEX1, RPA3, MORF4L2, MCM5	611	552	19554	1.44942	1	0.845657	0.83074
UP_KW_BIOLOGICAL_PROCESS	KW-0234~DNA repair	18	2.76923	0.137271	SETD2, LIG1, PRKDC, ACTL6A, XPC, GTF2H3, CDK9, POLD3, VCPIP1, PPP5C, HPF1, ERCC3, KAT5, RPA3, APEX1, MORF4L2, POLD2, NFRKB	401	364	11450	1.41199	1	1	1
UP_KW_BIOLOGICAL_PROCESS	KW-0227~DNA damage	20	3.07692	0.197796	SETD2, LIG1, PRKDC, METTL3, ACTL6A, XPC, CFAP410, GTF2H3, CDK9, POLD3, VCPIP1, PPP5C, HPF1, ERCC3, KAT5, RPA3, APEX1, MORF4L2, POLD2, NFRKB	401	439	11450	1.30085	1	1	1
Annotation Cluster 45	Enrichment Score: 1.63381617218461
Category	Term	Count	%	PValue	Genes	List Total	Pop Hits	Pop Total	Fold Enrichment	Bonferroni	Benjamini	FDR
GOTERM_BP_ALL	GO:0006338~chromatin remodeling	38	5.84615	0.00360359	KDM5B, SMARCAL1, SETD2, HDAC3, SRCAP, PRKDC, GTF2B, DDX23, CHD5, CHD3, CTCF, CENPA, ATAD2B, NSD3, HPF1, KAT5, TRIM28, NFRKB, KDM6A, RNF20, SPHK2, MBD1, METTL3, ACTL6A, PPHLN1, H1-1, GATAD2B, HCFC1, CDK9, H1-5, H4C16, LHX2, APEX1, H2AC20, MPHOSPH8, EEF1AKMT1, TSPYL4, HDGFL3	611	743	19554	1.63678	1	0.153962	0.151246
GOTERM_MF_ALL	GO:0003682~chromatin binding	38	5.84615	0.00368785	HDAC3, NOTCH1, LDB1, GTF2B, CHD5, CHD3, CTCF, CENPA, ATAD2B, MED12, HPF1, SIN3B, KAT5, TRIM28, ZIC2, SAP30L, KDM6A, SMAD2, RNF20, ZNF143, CBX4, MBD1, ACTL6A, H1-1, GTF2F1, GATAD2B, HCFC1, CDK9, H1-5, RBL2, POLR3A, ERCC3, LHX2, APEX1, H2AC20, CTNNB1, MPHOSPH8, TSPYL4	620	718	19144	1.63418	0.993402	0.219396	0.217297
GOTERM_BP_ALL	GO:0006325~chromatin organization	43	6.61538	0.00584922	KDM5B, SMARCAL1, SETD2, HDAC3, SRCAP, PRKDC, GTF2B, ZNF518B, DDX23, CHD5, CHD3, CTCF, CENPA, ATAD2B, NSD3, HPF1, KAT5, TRIM28, NFRKB, KDM6A, RNF20, ZNF462, CBX4, SPHK2, MBD1, METTL3, ACTL6A, PPHLN1, H1-1, GATAD2B, HCFC1, CDK9, H1-5, RBL2, H4C16, LHX2, APEX1, H2AC20, MORF4L2, MPHOSPH8, EEF1AKMT1, TSPYL4, HDGFL3	611	897	19554	1.53416	1	0.206509	0.202866
GOTERM_BP_ALL	GO:0071824~protein-DNA complex organization	46	7.07692	0.00729907	KDM5B, GTF2A1, SMARCAL1, SETD2, HDAC3, SRCAP, PRKDC, GTF2B, ZNF518B, DDX23, CHD5, CHD3, CTCF, CENPA, ATAD2B, NSD3, HPF1, KAT5, TRIM28, NFRKB, KDM6A, RNF20, ZNF462, CBX4, SPHK2, MBD1, METTL3, ACTL6A, PPHLN1, H1-1, MED6, GATAD2B, MED7, HCFC1, CDK9, H1-5, RBL2, H4C16, LHX2, APEX1, H2AC20, MORF4L2, MPHOSPH8, EEF1AKMT1, TSPYL4, HDGFL3	611	989	19554	1.48852	1	0.231373	0.227291
GOTERM_CC_ALL	GO:0032993~protein-DNA complex	60	9.23077	0.0563255	KDM5B, SMARCAL1, LDB1, MCM7, GTF2B, CHD5, CHD3, BACH2, HPF1, H2BC26, SIN3B, KAT5, TRIM28, BBX, NFRKB, KLF13, SPHK2, ACTL6A, ZBTB33, HCFC1, RBL2, H4C16, MORF4L2, TERF2IP, ZNF711, MCM5, CHMP7, TSPYL4, GTF2A1, HDAC3, SRCAP, PRKDC, DDX23, XPC, CENPA, POLD3, NSD3, SAP30L, POLD2, RPRD1B, EXOSC3, ABCF2, RNF20, SMAD2, JUP, MBD1, FOXJ3, GTF2H3, H1-1, MEIS2, GATAD2B, H1-5, ERCC3, NMNAT1, LHX2, H2AC20, RPA3…	638	1563	20791	1.25097	1	0.34197	0.320901
GOTERM_CC_ALL	GO:0005694~chromosome	71	10.9231	0.263449	KDM5B, SMARCAL1, SETD2, LDB1, MCM7, GTF2B, CHD5, CTCF, CHD3, BACH2, PPP1CC, HPF1, RASSF2, H2BC26, SIN3B, KAT5, TRIM28, BBX, DGCR8, NFRKB, KLF13, SPHK2, RFC2, FBXW11, ACTL6A, TFIP11, ZBTB33, PPHLN1, HCFC1, RBL2, H4C16, MORF4L2, TERF2IP, ZNF711, MCM5, CHMP7, TSPYL4, DCTN5, HDAC3, SRCAP, PRKDC, DDX23, NCAPG, XPC, CENPA, POLD3, NSD3, SAP30L, POLD2, EXOSC3, ABCF2, RNF20, SMAD2, UTP6, KRR1, MBD1, FOXJ3…	638	2114	20791	1.09448	1	0.777452	0.729552
GOTERM_CC_ALL	GO:0000785~chromatin	48	7.38462	0.434521	KDM5B, HDAC3, MCM7, LDB1, SRCAP, PRKDC, DDX23, CHD5, XPC, CHD3, CENPA, BACH2, NSD3, HPF1, H2BC26, SIN3B, KAT5, TRIM28, SAP30L, BBX, EXOSC3, ABCF2, NFRKB, SMAD2, RNF20, KLF13, SPHK2, MBD1, ACTL6A, FOXJ3, ZBTB33, H1-1, MEIS2, GATAD2B, HCFC1, H1-5, RBL2, H4C16, NMNAT1, LHX2, H2AC20, MORF4L2, CTNNB1, ZNF711, UBA1, CHMP7, MPHOSPH8, TSPYL4	638	1491	20791	1.0491	1	1	0.939502
Annotation Cluster 46	Enrichment Score: 1.6020490847951252
Category	Term	Count	%	PValue	Genes	List Total	Pop Hits	Pop Total	Fold Enrichment	Bonferroni	Benjamini	FDR
GOTERM_BP_ALL	GO:0051668~localization within membrane	33	5.07692	0.00262558	ARL6, ADAM22, ZDHHC21, THY1, SRP14, SNX30, FXR1, SDCBP, SLITRK3, VPS52, EMC2, MICALL2, EMC4, SEC61B, SEC62, PEX16, MPP2, ICMT, JUP, SMURF1, HSPA4, DENND4C, ATP1B1, SORL1, RAB11B, DLG1, CACNB3, RABEP1, HGS, EXOC4, TAX1BP3, ITGB1BP1, FGF13	611	604	19554	1.74852	1	0.129532	0.127247
GOTERM_BP_ALL	GO:0072657~protein localization to membrane	29	4.46154	0.00274731	ARL6, ADAM22, ZDHHC21, THY1, SRP14, SDCBP, SLITRK3, EMC2, EMC4, SEC61B, SEC62, PEX16, MPP2, ICMT, JUP, SMURF1, HSPA4, DENND4C, ATP1B1, SORL1, RAB11B, DLG1, CACNB3, RABEP1, HGS, EXOC4, TAX1BP3, ITGB1BP1, FGF13	611	508	19554	1.82696	1	0.132772	0.13043
GOTERM_BP_ALL	GO:0090150~establishment of protein localization to membrane	15	2.30769	0.0290075	PEX16, ICMT, ARL6, HSPA4, ZDHHC21, ATP1B1, SRP14, SORL1, RAB11B, SDCBP, EMC2, EXOC4, EMC4, SEC61B, SEC62	611	254	19554	1.88996	1	0.569851	0.559799
GOTERM_BP_ALL	GO:1990778~protein localization to cell periphery	12	1.84615	0.195161	CACNB3, DLG1, RABEP1, JUP, SMURF1, DENND4C, ADAM22, ITGB1BP1, ATP1B1, FGF13, SORL1, RAB11B	611	261	19554	1.47141	1	1	0.982528
GOTERM_BP_ALL	GO:0072659~protein localization to plasma membrane	10	1.53846	0.239177	CACNB3, DLG1, JUP, SMURF1, DENND4C, ITGB1BP1, ATP1B1, FGF13, SORL1, RAB11B	611	217	19554	1.47481	1	1	0.982528
Annotation Cluster 47	Enrichment Score: 1.592571265246478
Category	Term	Count	%	PValue	Genes	List Total	Pop Hits	Pop Total	Fold Enrichment	Bonferroni	Benjamini	FDR
GOTERM_BP_ALL	GO:0032784~regulation of DNA-templated transcription elongation	10	1.53846	0.00460621	CDK9, TSFM, INTS14, LDB1, LARP7, CTNNB1, NELFCD, GTF2F1, MED6, MED7	611	102	19554	3.13758	1	0.178005	0.174865
GOTERM_BP_ALL	GO:0034243~regulation of transcription elongation by RNA polymerase II	9	1.38462	0.00617487	CDK9, INTS14, LDB1, LARP7, CTNNB1, NELFCD, GTF2F1, MED6, MED7	611	88	19554	3.27306	1	0.211877	0.208139
GOTERM_BP_ALL	GO:0032968~positive regulation of transcription elongation by RNA polymerase II	6	0.923077	0.019401	CDK9, LDB1, CTNNB1, GTF2F1, MED6, MED7	611	50	19554	3.84039	1	0.445091	0.43724
GOTERM_BP_ALL	GO:0032786~positive regulation of DNA-templated transcription, elongation	6	0.923077	0.0365842	CDK9, LDB1, CTNNB1, GTF2F1, MED6, MED7	611	59	19554	3.25457	1	0.64502	0.633643
GOTERM_MF_ALL	GO:0001221~transcription coregulator binding	5	0.769231	0.539579	CDK9, HDAC3, CTNNB1, CTCF, MED6	620	119	19144	1.29737	1	1	0.991163
Annotation Cluster 48	Enrichment Score: 1.5778372885234406
Category	Term	Count	%	PValue	Genes	List Total	Pop Hits	Pop Total	Fold Enrichment	Bonferroni	Benjamini	FDR
GOTERM_BP_ALL	GO:0010821~regulation of mitochondrion organization	14	2.15385	0.000915222	FIS1, BNIP3L, RALBP1, ENDOG, BNIP3, PDE2A, GCLC, SPIRE1, SLC25A31, MICU1, SQSTM1, FXN, BCL2L2, BOK	611	151	19554	2.96719	0.995477	0.0676782	0.0664844
GOTERM_BP_ALL	GO:0006839~mitochondrial transport	16	2.46154	0.00094125	DNAJC19, SLC25A1, BNIP3L, CNP, HSPA4, BNIP3, ABCB8, SMDT1, GCLC, TIMM17B, SLC25A51, SLC25A32, SLC25A31, MICU1, BCL2L2, BOK	611	190	19554	2.69501	0.996121	0.0676782	0.0664844
GOTERM_BP_ALL	GO:0035795~negative regulation of mitochondrial membrane permeability	5	0.769231	0.0043845	GCLC, BNIP3, SLC25A31, BCL2L2, BOK	611	22	19554	7.27347	1	0.174669	0.171588
GOTERM_BP_ALL	GO:1905709~negative regulation of membrane permeability	5	0.769231	0.00704295	GCLC, BNIP3, SLC25A31, BCL2L2, BOK	611	25	19554	6.40065	1	0.226914	0.222911
GOTERM_BP_ALL	GO:0090559~regulation of membrane permeability	8	1.23077	0.00822176	BNIP3L, GCLC, CNP, BNIP3, SLC25A31, BCL2L2, JAM3, BOK	611	74	19554	3.45981	1	0.248592	0.244207
GOTERM_BP_ALL	GO:0046902~regulation of mitochondrial membrane permeability	7	1.07692	0.00998862	BNIP3L, GCLC, CNP, BNIP3, SLC25A31, BCL2L2, BOK	611	59	19554	3.797	1	0.285888	0.280845
GOTERM_BP_ALL	GO:0007006~mitochondrial membrane organization	9	1.38462	0.0329334	BNIP3L, GCLC, CNP, HSPA4, BNIP3, SLC25A31, BCL2L2, BOK, SNCA	611	119	19554	2.42042	1	0.606798	0.596094
GOTERM_BP_ALL	GO:1901029~negative regulation of mitochondrial outer membrane permeabilization involved in apoptotic signaling pathway	3	0.461538	0.0780392	GCLC, SLC25A31, BOK	611	15	19554	6.40065	1	0.940938	0.924341
GOTERM_BP_ALL	GO:1905710~positive regulation of membrane permeability	4	0.615385	0.0886864	BNIP3L, BNIP3, JAM3, BOK	611	34	19554	3.76509	1	0.999799	0.982164
UP_SEQ_FEATURE	MOTIF:BH3	3	0.461538	0.125226	BNIP3L, BNIP3, BOK	635	20	20569	4.85882	1	1	0.998933
GOTERM_BP_ALL	GO:0008637~apoptotic mitochondrial changes	5	0.769231	0.156434	FIS1, BNIP3L, BNIP3, BCL2L2, BOK	611	67	19554	2.3883	1	1	0.982528
GOTERM_BP_ALL	GO:1901028~regulation of mitochondrial outer membrane permeabilization involved in apoptotic signaling pathway	3	0.461538	0.171373	GCLC, SLC25A31, BOK	611	24	19554	4.00041	1	1	0.982528
GOTERM_BP_ALL	GO:0051881~regulation of mitochondrial membrane potential	5	0.769231	0.212836	BNIP3L, GCLC, BNIP3, CLIC1, BOK	611	76	19554	2.10548	1	1	0.982528
GOTERM_BP_ALL	GO:0035794~positive regulation of mitochondrial membrane permeability	3	0.461538	0.228602	BNIP3L, BNIP3, BOK	611	29	19554	3.31068	1	1	0.982528
Annotation Cluster 49	Enrichment Score: 1.5758989317479468
Category	Term	Count	%	PValue	Genes	List Total	Pop Hits	Pop Total	Fold Enrichment	Bonferroni	Benjamini	FDR
KEGG_PATHWAY	hsa03420:Nucleotide excision repair	10	1.53846	0.000431059	POLD3, ERCC3, LIG1, CCNH, RFC2, RPA3, POLD2, POLR2D, XPC, GTF2H3	324	63	8840	4.33079	0.122087	0.0650898	0.0646588
GOTERM_CC_ALL	GO:0097550~transcription preinitiation complex	5	0.769231	0.000500479	GTF2A1, ERCC3, GTF2B, RPRD1B, GTF2H3	638	13	20791	12.5338	0.3446	0.0114163	0.010713
GOTERM_BP_ALL	GO:0006351~DNA-templated transcription	33	5.07692	0.00123191	GTF2A1, GTF3C2, SETD2, HDAC3, NOTCH1, LDB1, CCNH, GTF2B, MAZ, ATAD2B, SNAPC1, ABLIM3, TCOF1, ATXN1L, POLR2D, RPRD1B, RUNX1T1, SMAD2, KLF13, SPHK2, MBD1, GTF2F1, GTF2H3, MED6, MED7, CDK9, PPP5C, POLR3A, ERCC3, APEX1, POLR1D, CTNNB1, SQSTM1	611	575	19554	1.83671	0.999302	0.0819638	0.0805181
GOTERM_BP_ALL	GO:0006367~transcription initiation at RNA polymerase II promoter	13	2	0.0023625	GTF2A1, CCNH, SPHK2, GTF2B, MAZ, GTF2F1, MED6, MED7, ATAD2B, CDK9, ERCC3, APEX1, POLR2D	611	148	19554	2.8111	0.999999	0.122526	0.120365
GOTERM_BP_ALL	GO:0006366~transcription by RNA polymerase II	26	4	0.00254484	GTF2A1, SETD2, HDAC3, NOTCH1, LDB1, CCNH, GTF2B, MAZ, ATAD2B, SNAPC1, ABLIM3, ATXN1L, POLR2D, RPRD1B, KLF13, SPHK2, MBD1, GTF2F1, GTF2H3, MED6, MED7, CDK9, ERCC3, APEX1, CTNNB1, SQSTM1	611	434	19554	1.91725	1	0.127174	0.124931
BIOCARTA	h_rarrxrPathway:Nuclear receptors coordinate the activities of chromatin remodeling complexes and coactivators to facilitate initiation of transcription in carcinoma cells	5	0.769231	0.0030224	GTF2A1, HDAC3, ERCC3, GTF2B, GTF2F1	71	15	1623	7.61972	0.265637	0.308285	0.308285
REACTOME_PATHWAY	R-HSA-6782210~Gap-filling DNA repair synthesis and ligation in TC-NER	9	1.38462	0.00333171	POLD3, ERCC3, LIG1, CCNH, RFC2, RPA3, POLD2, POLR2D, GTF2H3	442	63	11091	3.58468	0.987622	0.292302	0.290969
REACTOME_PATHWAY	R-HSA-167172~Transcription of the HIV genome	9	1.38462	0.00638368	CDK9, GTF2A1, ERCC3, CCNH, GTF2B, POLR2D, NELFCD, GTF2F1, GTF2H3	442	70	11091	3.22621	0.999781	0.36123	0.359583
REACTOME_PATHWAY	R-HSA-162587~HIV Life Cycle	14	2.15385	0.00641175	GTF2A1, TSG101, LIG1, CCNH, GTF2B, GTF2F1, GTF2H3, CDK9, ERCC3, POLR2D, MVB12B, NMT2, NELFCD, CHMP7	442	149	11091	2.35771	0.999789	0.36123	0.359583
REACTOME_PATHWAY	R-HSA-167169~HIV Transcription Elongation	7	1.07692	0.00668287	CDK9, ERCC3, CCNH, POLR2D, NELFCD, GTF2F1, GTF2H3	442	43	11091	4.08487	0.999853	0.36123	0.359583
REACTOME_PATHWAY	R-HSA-167200~Formation of HIV-1 elongation complex containing HIV-1 Tat	7	1.07692	0.00668287	CDK9, ERCC3, CCNH, POLR2D, NELFCD, GTF2F1, GTF2H3	442	43	11091	4.08487	0.999853	0.36123	0.359583
REACTOME_PATHWAY	R-HSA-167246~Tat-mediated elongation of the HIV-1 transcript	7	1.07692	0.00668287	CDK9, ERCC3, CCNH, POLR2D, NELFCD, GTF2F1, GTF2H3	442	43	11091	4.08487	0.999853	0.36123	0.359583
REACTOME_PATHWAY	R-HSA-162599~Late Phase of HIV Life Cycle	13	2	0.0079267	GTF2A1, TSG101, CCNH, GTF2B, GTF2F1, GTF2H3, CDK9, ERCC3, POLR2D, MVB12B, NMT2, NELFCD, CHMP7	442	136	11091	2.39857	0.999972	0.36123	0.359583
REACTOME_PATHWAY	R-HSA-167152~Formation of HIV elongation complex in the absence of HIV Tat	7	1.07692	0.00835419	CDK9, ERCC3, CCNH, POLR2D, NELFCD, GTF2F1, GTF2H3	442	45	11091	3.90332	0.999984	0.36123	0.359583
REACTOME_PATHWAY	R-HSA-6807505~RNA polymerase II transcribes snRNA genes	9	1.38462	0.00888571	CDK9, ZNF143, GTF2A1, INTS14, SNAPC1, GTF2B, POLR2D, RPRD1B, GTF2F1	442	74	11091	3.05182	0.999992	0.36123	0.359583
REACTOME_PATHWAY	R-HSA-167158~Formation of the HIV-1 Early Elongation Complex	6	0.923077	0.00918958	ERCC3, CCNH, POLR2D, NELFCD, GTF2F1, GTF2H3	442	33	11091	4.56232	0.999995	0.36123	0.359583
REACTOME_PATHWAY	R-HSA-113418~Formation of the Early Elongation Complex	6	0.923077	0.00918958	ERCC3, CCNH, POLR2D, NELFCD, GTF2F1, GTF2H3	442	33	11091	4.56232	0.999995	0.36123	0.359583
REACTOME_PATHWAY	R-HSA-167161~HIV Transcription Initiation	7	1.07692	0.010306	GTF2A1, ERCC3, CCNH, GTF2B, POLR2D, GTF2F1, GTF2H3	442	47	11091	3.73722	0.999999	0.36123	0.359583
REACTOME_PATHWAY	R-HSA-167162~RNA Polymerase II HIV Promoter Escape	7	1.07692	0.010306	GTF2A1, ERCC3, CCNH, GTF2B, POLR2D, GTF2F1, GTF2H3	442	47	11091	3.73722	0.999999	0.36123	0.359583
REACTOME_PATHWAY	R-HSA-73776~RNA Polymerase II Promoter Escape	7	1.07692	0.010306	GTF2A1, ERCC3, CCNH, GTF2B, POLR2D, GTF2F1, GTF2H3	442	47	11091	3.73722	0.999999	0.36123	0.359583
REACTOME_PATHWAY	R-HSA-73779~RNA Polymerase II Transcription Pre-Initiation And Promoter Opening	7	1.07692	0.010306	GTF2A1, ERCC3, CCNH, GTF2B, POLR2D, GTF2F1, GTF2H3	442	47	11091	3.73722	0.999999	0.36123	0.359583
REACTOME_PATHWAY	R-HSA-75953~RNA Polymerase II Transcription Initiation	7	1.07692	0.010306	GTF2A1, ERCC3, CCNH, GTF2B, POLR2D, GTF2F1, GTF2H3	442	47	11091	3.73722	0.999999	0.36123	0.359583
REACTOME_PATHWAY	R-HSA-76042~RNA Polymerase II Transcription Initiation And Promoter Clearance	7	1.07692	0.010306	GTF2A1, ERCC3, CCNH, GTF2B, POLR2D, GTF2F1, GTF2H3	442	47	11091	3.73722	0.999999	0.36123	0.359583
REACTOME_PATHWAY	R-HSA-6781827~Transcription-Coupled Nucleotide Excision Repair (TC-NER)	9	1.38462	0.011196	POLD3, ERCC3, LIG1, CCNH, RFC2, RPA3, POLD2, POLR2D, GTF2H3	442	77	11091	2.93292	1	0.377792	0.37607
GOTERM_BP_ALL	GO:0006352~DNA-templated transcription initiation	13	2	0.0119775	GTF2A1, CCNH, SPHK2, GTF2B, MAZ, GTF2F1, MED6, MED7, ATAD2B, CDK9, ERCC3, APEX1, POLR2D	611	182	19554	2.28595	1	0.324266	0.318546
REACTOME_PATHWAY	R-HSA-6782135~Dual incision in TC-NER	8	1.23077	0.0131897	POLD3, ERCC3, CCNH, RFC2, RPA3, POLD2, POLR2D, GTF2H3	442	64	11091	3.1366	1	0.402903	0.401066
REACTOME_PATHWAY	R-HSA-674695~RNA Polymerase II Pre-transcription Events	9	1.38462	0.01493	CDK9, GTF2A1, ERCC3, CCNH, GTF2B, POLR2D, NELFCD, GTF2F1, GTF2H3	442	81	11091	2.78808	1	0.415156	0.413263
GOTERM_CC_ALL	GO:0061695~transferase complex, transferring phosphorus-containing groups	19	2.92308	0.0164924	GTF2A1, CDK19, CCNH, PRKDC, GTF2B, GTF2F1, GTF2H3, ACVR1B, IGF1R, CDK9, MED12, POLD3, POLR3A, CDK6, ERCC3, ATG101, POLD2, POLR2D, POLR1D	638	337	20791	1.83729	0.999999	0.16376	0.153671
REACTOME_PATHWAY	R-HSA-77075~RNA Pol II CTD phosphorylation and interaction with CE	5	0.769231	0.0209533	ERCC3, CCNH, POLR2D, GTF2F1, GTF2H3	442	27	11091	4.64681	1	0.475424	0.473257
REACTOME_PATHWAY	R-HSA-167160~RNA Pol II CTD phosphorylation and interaction with CE during HIV infection	5	0.769231	0.0209533	ERCC3, CCNH, POLR2D, GTF2F1, GTF2H3	442	27	11091	4.64681	1	0.475424	0.473257
KEGG_PATHWAY	hsa03022:Basal transcription factors	6	0.923077	0.0213475	GTF2A1, ERCC3, CCNH, GTF2B, GTF2F1, GTF2H3	324	44	8840	3.72054	0.998522	0.537245	0.533687
REACTOME_PATHWAY	R-HSA-162906~HIV Infection	17	2.61538	0.0221119	GTF2A1, TSG101, LIG1, CCNH, GTF2B, GTF2F1, GTF2H3, AP2A2, CDK9, ERCC3, AP1G1, POLR2D, MVB12B, NMT2, ATP6V1H, NELFCD, CHMP7	442	231	11091	1.84665	1	0.483628	0.481423
GOTERM_MF_ALL	GO:0140223~general transcription initiation factor activity	7	1.07692	0.0224669	GTF3C2, GTF2A1, SNAPC1, CCNH, GTF2B, GTF2F1, GTF2H3	620	68	19144	3.17856	1	0.587164	0.581547
GOTERM_CC_ALL	GO:0032806~carboxy-terminal domain protein kinase complex	4	0.615385	0.0252468	CDK9, ERCC3, CCNH, GTF2H3	638	21	20791	6.2072	1	0.206316	0.193604
REACTOME_PATHWAY	R-HSA-72086~mRNA Capping	5	0.769231	0.0266536	ERCC3, CCNH, POLR2D, GTF2F1, GTF2H3	442	29	11091	4.32634	1	0.530865	0.528445
REACTOME_PATHWAY	R-HSA-5696395~Formation of Incision Complex in GG-NER	6	0.923077	0.0270066	ERCC3, CCNH, RPA3, USP45, XPC, GTF2H3	442	43	11091	3.50132	1	0.530865	0.528445
REACTOME_PATHWAY	R-HSA-112382~Formation of RNA Pol II elongation complex	7	1.07692	0.0270273	CDK9, ERCC3, CCNH, POLR2D, NELFCD, GTF2F1, GTF2H3	442	58	11091	3.02844	1	0.530865	0.528445
REACTOME_PATHWAY	R-HSA-75955~RNA Polymerase II Transcription Elongation	7	1.07692	0.0270273	CDK9, ERCC3, CCNH, POLR2D, NELFCD, GTF2F1, GTF2H3	442	58	11091	3.02844	1	0.530865	0.528445
GOTERM_MF_ALL	GO:0016251~RNA polymerase II general transcription initiation factor activity	6	0.923077	0.0278839	GTF2A1, SNAPC1, CCNH, GTF2B, GTF2F1, GTF2H3	620	53	19144	3.49556	1	0.653348	0.647098
GOTERM_CC_ALL	GO:0055029~nuclear DNA-directed RNA polymerase complex	9	1.38462	0.0288041	GTF2A1, POLR3A, ERCC3, CCNH, GTF2B, POLR2D, POLR1D, GTF2F1, GTF2H3	638	118	20791	2.48551	1	0.21706	0.203686
BIOCARTA	h_hSWI-SNFpathway:Chromatin Remodeling by hSWI/SNF ATP-dependent Complexes	4	0.615385	0.0338385	GTF2A1, ERCC3, GTF2B, GTF2F1	71	17	1623	5.37862	0.970141	1	1
GOTERM_CC_ALL	GO:0000428~DNA-directed RNA polymerase complex	9	1.38462	0.0356074	GTF2A1, POLR3A, ERCC3, CCNH, GTF2B, POLR2D, POLR1D, GTF2F1, GTF2H3	638	123	20791	2.38447	1	0.251649	0.236145
REACTOME_PATHWAY	R-HSA-6796648~TP53 Regulates Transcription of DNA Repair Genes	7	1.07692	0.0360103	CDK9, ERCC3, CCNH, POLR2D, NELFCD, GTF2F1, GTF2H3	442	62	11091	2.83305	1	0.659277	0.656272
REACTOME_PATHWAY	R-HSA-73762~RNA Polymerase I Transcription Initiation	6	0.923077	0.0378745	ERCC3, CCNH, POLR1D, CHD3, GTF2H3, GATAD2B	442	47	11091	3.20333	1	0.673551	0.67048
GOTERM_CC_ALL	GO:0030880~RNA polymerase complex	9	1.38462	0.0417747	GTF2A1, POLR3A, ERCC3, CCNH, GTF2B, POLR2D, POLR1D, GTF2F1, GTF2H3	638	127	20791	2.30937	1	0.279824	0.262584
GOTERM_CC_ALL	GO:0000439~transcription factor TFIIH core complex	3	0.461538	0.0504793	ERCC3, CCNH, GTF2H3	638	12	20791	8.14694	1	0.317944	0.298355
GOTERM_CC_ALL	GO:0005675~transcription factor TFIIH holo complex	3	0.461538	0.0584743	ERCC3, CCNH, GTF2H3	638	13	20791	7.52026	1	0.34197	0.320901
GOTERM_CC_ALL	GO:0005669~transcription factor TFIID complex	5	0.769231	0.0626347	GTF2A1, ERCC3, GTF2B, GTF2F1, GTF2H3	638	49	20791	3.32528	1	0.353953	0.332145
GOTERM_CC_ALL	GO:0016591~RNA polymerase II, holoenzyme	7	1.07692	0.0633257	GTF2A1, ERCC3, CCNH, GTF2B, POLR2D, GTF2F1, GTF2H3	638	92	20791	2.4795	1	0.353953	0.332145
GOTERM_CC_ALL	GO:0090575~RNA polymerase II transcription regulator complex	14	2.15385	0.0668356	SMAD2, GTF2A1, LDB1, CCNH, GTF2B, GTF2F1, GTF2H3, MED6, BACH2, MED7, TRIM28, ERCC3, CTNNB1, CEBPZ	638	266	20791	1.71515	1	0.366487	0.343907
GOTERM_BP_ALL	GO:0006354~DNA-templated transcription elongation	5	0.769231	0.0921744	CDK9, SETD2, ERCC3, POLR1D, GTF2F1	611	55	19554	2.90939	1	1	0.982528
REACTOME_PATHWAY	R-HSA-167238~Pausing and recovery of Tat-mediated HIV elongation	4	0.615385	0.12389	CDK9, POLR2D, NELFCD, GTF2F1	442	31	11091	3.23778	1	1	0.996198
REACTOME_PATHWAY	R-HSA-167243~Tat-mediated HIV elongation arrest and recovery	4	0.615385	0.12389	CDK9, POLR2D, NELFCD, GTF2F1	442	31	11091	3.23778	1	1	0.996198
REACTOME_PATHWAY	R-HSA-73863~RNA Polymerase I Transcription Termination	4	0.615385	0.132901	ERCC3, CCNH, POLR1D, GTF2H3	442	32	11091	3.1366	1	1	0.996198
REACTOME_PATHWAY	R-HSA-167287~HIV elongation arrest and recovery	4	0.615385	0.142132	CDK9, POLR2D, NELFCD, GTF2F1	442	33	11091	3.04155	1	1	0.996198
REACTOME_PATHWAY	R-HSA-167290~Pausing and recovery of HIV elongation	4	0.615385	0.142132	CDK9, POLR2D, NELFCD, GTF2F1	442	33	11091	3.04155	1	1	0.996198
BIOCARTA	h_carm-erPathway:CARM1 and Regulation of the Estrogen Receptor	4	0.615385	0.14636	GTF2A1, HDAC3, ERCC3, GTF2F1	71	31	1623	2.94957	1	1	1
REACTOME_PATHWAY	R-HSA-73772~RNA Polymerase I Promoter Escape	7	1.07692	0.148144	H4C16, H2BC26, ERCC3, CCNH, H2AC20, POLR1D, GTF2H3	442	90	11091	1.95166	1	1	0.996198
GOTERM_MF_ALL	GO:1990841~promoter-specific chromatin binding	5	0.769231	0.177469	RBL2, ERCC3, TRIM28, GTF2B, GTF2F1	620	68	19144	2.2704	1	1	0.991163
GOTERM_BP_ALL	GO:0006368~transcription elongation by RNA polymerase II	4	0.615385	0.180404	CDK9, SETD2, ERCC3, GTF2F1	611	47	19554	2.72368	1	1	0.982528
REACTOME_PATHWAY	R-HSA-167242~Abortive elongation of HIV-1 transcript in the absence of Tat	3	0.461538	0.232091	POLR2D, NELFCD, GTF2F1	442	23	11091	3.27297	1	1	0.996198
GOTERM_MF_ALL	GO:0001098~basal transcription machinery binding	4	0.615385	0.32458	GTF2A1, GTF2B, RPRD1B, GTF2F1	620	62	19144	1.99209	1	1	0.991163
GOTERM_MF_ALL	GO:0001099~basal RNA polymerase II transcription machinery binding	4	0.615385	0.32458	GTF2A1, GTF2B, RPRD1B, GTF2F1	620	62	19144	1.99209	1	1	0.991163
REACTOME_PATHWAY	R-HSA-6781823~Formation of TC-NER Pre-Incision Complex	4	0.615385	0.341977	ERCC3, CCNH, POLR2D, GTF2H3	442	52	11091	1.93021	1	1	0.996198
KEGG_PATHWAY	hsa03020:RNA polymerase	3	0.461538	0.35435	POLR3A, POLR2D, POLR1D	324	34	8840	2.40741	1	1	0.996678
UP_KW_CELLULAR_COMPONENT	KW-9994~DNA-directed RNA polymerase	3	0.461538	0.355229	POLR3A, POLR2D, POLR1D	589	38	17942	2.40488	1	0.760988	0.652275
UP_KW_CELLULAR_COMPONENT	KW-0240~DNA-directed RNA polymerase	3	0.461538	0.355229	POLR3A, POLR2D, POLR1D	589	38	17942	2.40488	1	0.760988	0.652275
GOTERM_MF_ALL	GO:0140296~general transcription initiation factor binding	3	0.461538	0.514916	GTF2A1, GTF2B, GTF2F1	620	53	19144	1.74778	1	1	0.991163
Annotation Cluster 50	Enrichment Score: 1.545454340798339
Category	Term	Count	%	PValue	Genes	List Total	Pop Hits	Pop Total	Fold Enrichment	Bonferroni	Benjamini	FDR
GOTERM_BP_ALL	GO:0043328~protein transport to vacuole involved in ubiquitin-dependent protein catabolic process via the multivesicular body sorting pathway	5	0.769231	0.00202452	TSG101, SPRYD3, HGS, MVB12B, STAM2	611	18	19554	8.8898	0.999994	0.112665	0.110678
GOTERM_BP_ALL	GO:0032511~late endosome to vacuole transport via multivesicular body sorting pathway	6	0.923077	0.00216908	TSG101, SPRYD3, HGS, MVB12B, CHMP7, STAM2	611	30	19554	6.40065	0.999997	0.117329	0.11526
GOTERM_BP_ALL	GO:0007034~vacuolar transport	15	2.30769	0.00301963	NDFIP2, TSG101, SPRYD3, SMURF1, SORL1, VAMP7, AP1G1, HGS, VPS52, MVB12B, CHMP7, STAM2, SQSTM1, SCYL2, MON1B	611	193	19554	2.4873	1	0.14243	0.139918
GOTERM_BP_ALL	GO:0072666~establishment of protein localization to vacuole	9	1.38462	0.00319469	TSG101, SPRYD3, SMURF1, HGS, MVB12B, SORL1, STAM2, SQSTM1, MON1B	611	79	19554	3.64594	1	0.143736	0.141201
GOTERM_BP_ALL	GO:0072665~protein localization to vacuole	10	1.53846	0.00329411	TSG101, SPRYD3, SMURF1, HGS, MVB12B, LAMTOR4, SORL1, STAM2, SQSTM1, MON1B	611	97	19554	3.29931	1	0.144941	0.142384
GOTERM_BP_ALL	GO:0007032~endosome organization	10	1.53846	0.00352954	OSBPL9, USP8, TSG101, HGS, MVB12B, ATP6V1H, CHMP7, CERT1, STAM2, SQSTM1	611	98	19554	3.26564	1	0.151899	0.14922
GOTERM_BP_ALL	GO:0045324~late endosome to vacuole transport	6	0.923077	0.00861544	TSG101, SPRYD3, HGS, MVB12B, CHMP7, STAM2	611	41	19554	4.68341	1	0.25272	0.248262
GOTERM_BP_ALL	GO:0043162~ubiquitin-dependent protein catabolic process via the multivesicular body sorting pathway	6	0.923077	0.00861544	TSG101, SPRYD3, HGS, MVB12B, CHMP7, STAM2	611	41	19554	4.68341	1	0.25272	0.248262
GOTERM_BP_ALL	GO:0032509~endosome transport via multivesicular body sorting pathway	6	0.923077	0.0115709	TSG101, SPRYD3, HGS, MVB12B, CHMP7, STAM2	611	44	19554	4.36408	1	0.319682	0.314043
GOTERM_BP_ALL	GO:0090148~membrane fission	6	0.923077	0.0126919	TSG101, HGS, MVB12B, EXOC4, CHMP7, STAM2	611	45	19554	4.2671	1	0.338748	0.332773
GOTERM_CC_ALL	GO:0036452~ESCRT complex	5	0.769231	0.0158965	TSG101, HGS, MVB12B, CHMP7, STAM2	638	32	20791	5.09184	0.999999	0.163618	0.153537
GOTERM_BP_ALL	GO:0036258~multivesicular body assembly	5	0.769231	0.0168719	TSG101, HGS, MVB12B, CHMP7, STAM2	611	32	19554	5.00051	1	0.402739	0.395635
GOTERM_BP_ALL	GO:0036257~multivesicular body organization	5	0.769231	0.0187376	TSG101, HGS, MVB12B, CHMP7, STAM2	611	33	19554	4.84898	1	0.436667	0.428965
GOTERM_BP_ALL	GO:0071985~multivesicular body sorting pathway	6	0.923077	0.0243681	TSG101, SPRYD3, HGS, MVB12B, CHMP7, STAM2	611	53	19554	3.62301	1	0.511297	0.502279
GOTERM_BP_ALL	GO:0016197~endosomal transport	16	2.46154	0.0337327	OSBPL9, TSG101, SPRYD3, ARHGAP1, SNX30, SORL1, RAB11B, AP1G1, HGS, VPS52, MVB12B, MICALL2, CHMP7, CERT1, STAM2, SQSTM1	611	284	19554	1.803	1	0.613851	0.603023
REACTOME_PATHWAY	R-HSA-917729~Endosomal Sorting Complex Required For Transport (ESCRT)	5	0.769231	0.0367877	TSG101, HGS, MVB12B, CHMP7, STAM2	442	32	11091	3.92074	1	0.663186	0.660163
GOTERM_BP_ALL	GO:0016050~vesicle organization	19	2.92308	0.0411845	OSBPL9, USP8, TSG101, TRAPPC4, STX7, TRAPPC5, VAMP7, AP1G1, HGS, BLOC1S3, MVB12B, ATP6V1H, SCAP, CHMP7, CERT1, STAM2, SQSTM1, STX1A, SNCA	611	368	19554	1.65234	1	0.69872	0.686395
GOTERM_BP_ALL	GO:0010256~endomembrane system organization	26	4	0.0962204	HDAC3, TSG101, RETREG3, UBXN2B, VCPIP1, SYNGR1, AP1G1, BLOC1S3, EMC2, MVB12B, ATP6V1H, EMC4, CERT1, OSBPL9, USP8, SURF1, TOR1A, SEC23IP, HGS, RAB18, CD9, DEGS1, CHMP7, STAM2, SQSTM1, STX1A	611	606	19554	1.37308	1	1	0.982528
GOTERM_BP_ALL	GO:0006623~protein targeting to vacuole	5	0.769231	0.117166	SMURF1, HGS, SORL1, SQSTM1, MON1B	611	60	19554	2.66694	1	1	0.982528
GOTERM_CC_ALL	GO:0005771~multivesicular body	5	0.769231	0.166992	NDFIP2, TSG101, HGS, CHMP7, SORL1	638	70	20791	2.3277	1	0.588149	0.551912
GOTERM_BP_ALL	GO:0046755~viral budding	3	0.461538	0.205482	TSG101, MVB12B, CHMP7	611	27	19554	3.55592	1	1	0.982528
REACTOME_PATHWAY	R-HSA-9612973~Autophagy	9	1.38462	0.252752	EEF1A1, TSG101, ATG101, MVB12B, LAMTOR2, LAMTOR4, CHMP7, SQSTM1, GFAP	442	151	11091	1.49559	1	1	0.996198
GOTERM_BP_ALL	GO:0019068~virion assembly	3	0.461538	0.310121	TSG101, MVB12B, CHMP7	611	36	19554	2.66694	1	1	0.982528
REACTOME_PATHWAY	R-HSA-162588~Budding and maturation of HIV virion	3	0.461538	0.321512	TSG101, MVB12B, CHMP7	442	29	11091	2.5958	1	1	0.996198
REACTOME_PATHWAY	R-HSA-9615710~Late endosomal microautophagy	3	0.461538	0.408223	TSG101, MVB12B, CHMP7	442	35	11091	2.15081	1	1	0.996198
REACTOME_PATHWAY	R-HSA-9610379~HCMV Late Events	6	0.923077	0.491987	H4C16, TSG101, H2BC26, H2AC20, MVB12B, CHMP7	442	116	11091	1.2979	1	1	0.996198
Annotation Cluster 51	Enrichment Score: 1.5145628566507934
Category	Term	Count	%	PValue	Genes	List Total	Pop Hits	Pop Total	Fold Enrichment	Bonferroni	Benjamini	FDR
INTERPRO	IPR029510:Ald_DH_CS_GLU	4	0.615385	0.0127137	ALDH4A1, ALDH2, ALDH1A1, ALDH1L2	648	16	20607	7.95023	1	1	1
INTERPRO	IPR016160:Ald_DH_CS_CYS	4	0.615385	0.0127137	ALDH4A1, ALDH2, ALDH1A1, ALDH1L2	648	16	20607	7.95023	1	1	1
UP_SEQ_FEATURE	DOMAIN:Aldehyde dehydrogenase	4	0.615385	0.0168404	ALDH4A1, ALDH2, ALDH1A1, ALDH1L2	635	18	20569	7.19825	1	1	0.998933
GOTERM_MF_ALL	GO:0004029~aldehyde dehydrogenase (NAD+) activity	4	0.615385	0.0191125	ALDH4A1, ALDH2, ALDH1A1, ALDH1L2	620	18	19144	6.86165	1	0.541123	0.535946
INTERPRO	IPR016163:Ald_DH_C	4	0.615385	0.0205216	ALDH4A1, ALDH2, ALDH1A1, ALDH1L2	648	19	20607	6.69493	1	1	1
INTERPRO	IPR015590:Aldehyde_DH_dom	4	0.615385	0.0235919	ALDH4A1, ALDH2, ALDH1A1, ALDH1L2	648	20	20607	6.36019	1	1	1
INTERPRO	IPR016161:Ald_DH/histidinol_DH	4	0.615385	0.0235919	ALDH4A1, ALDH2, ALDH1A1, ALDH1L2	648	20	20607	6.36019	1	1	1
INTERPRO	IPR016162:Ald_DH_N	4	0.615385	0.0235919	ALDH4A1, ALDH2, ALDH1A1, ALDH1L2	648	20	20607	6.36019	1	1	1
GOTERM_MF_ALL	GO:0004030~aldehyde dehydrogenase [NAD(P)+] activity	4	0.615385	0.0290075	ALDH4A1, ALDH2, ALDH1A1, ALDH1L2	620	21	19144	5.88141	1	0.65702	0.650735
GOTERM_MF_ALL	GO:0016620~oxidoreductase activity, acting on the aldehyde or oxo group of donors, NAD or NADP as acceptor	5	0.769231	0.0568523	ALDH4A1, PDHX, ALDH2, ALDH1A1, ALDH1L2	620	45	19144	3.43082	1	0.930872	0.921967
GOTERM_MF_ALL	GO:0016903~oxidoreductase activity, acting on the aldehyde or oxo group of donors	5	0.769231	0.0869297	ALDH4A1, PDHX, ALDH2, ALDH1A1, ALDH1L2	620	52	19144	2.96898	1	1	0.991163
UP_SEQ_FEATURE	SITE:Transition state stabilizer	4	0.615385	0.332739	ALDH4A1, ALDH2, APEX1, ALDH1A1	635	66	20569	1.96316	1	1	0.998933
Annotation Cluster 52	Enrichment Score: 1.5052700868461355
Category	Term	Count	%	PValue	Genes	List Total	Pop Hits	Pop Total	Fold Enrichment	Bonferroni	Benjamini	FDR
GOTERM_BP_ALL	GO:0045921~positive regulation of exocytosis	9	1.38462	0.00402482	SDCBP, TSG101, VAMP7, SPHK2, AP1G1, HGS, RAB15, STX1A, SNCA	611	82	19554	3.51255	1	0.163658	0.160771
GOTERM_BP_ALL	GO:1903543~positive regulation of exosomal secretion	3	0.461538	0.0780392	SDCBP, TSG101, HGS	611	15	19554	6.40065	1	0.940938	0.924341
GOTERM_BP_ALL	GO:1903541~regulation of exosomal secretion	3	0.461538	0.0970802	SDCBP, TSG101, HGS	611	17	19554	5.64764	1	1	0.982528
Annotation Cluster 53	Enrichment Score: 1.4800502459690266
Category	Term	Count	%	PValue	Genes	List Total	Pop Hits	Pop Total	Fold Enrichment	Bonferroni	Benjamini	FDR
GOTERM_CC_ALL	GO:0098978~glutamatergic synapse	25	3.84615	0.00561002	PTPRT, NRP1, STAU1, ADAM22, PLAT, ABHD6, ABHD17C, ADCY8, FXR1, DRP2, EFNB1, PPP1CC, ABLIM3, ADAM23, DGCR8, MPP2, USP8, DLG1, CACNB4, CDH10, ITPKA, CTNNB1, FXYD6, ITGA5, NPTXR	638	445	20791	1.83077	0.991333	0.0802518	0.0753074
GOTERM_CC_ALL	GO:0097060~synaptic membrane	22	3.38462	0.0235008	PTPRT, MPP2, NRP1, DAGLA, TRAPPC4, PDE2A, ADAM22, GAD2, ABHD6, ABHD17C, ADCY8, EFNB1, DLG1, CDH10, ADAM23, SLITRK3, CTNNB1, FXYD6, TAX1BP3, KCTD12, ITGA5, STX1A	638	428	20791	1.67507	1	0.206316	0.193604
GOTERM_CC_ALL	GO:0098794~postsynapse	32	4.92308	0.0243066	PTPRT, NRP1, DAGLA, ADAM22, ABHD6, ABHD17C, ADCY8, AP2A2, FXR1, DRP2, PPP1CC, SLITRK3, IGF2BP1, DGCR8, RPL38, PDLIM5, SNCA, MPP2, USP8, PRNP, TRAPPC4, BNIP3, PTK2, RAB11B, DLG1, CDH10, ITPKA, CTNNB1, FXYD6, TAX1BP3, KCTD12, ITGA5	638	694	20791	1.50261	1	0.206316	0.193604
GOTERM_CC_ALL	GO:0014069~postsynaptic density	18	2.76923	0.0352934	PTPRT, MPP2, USP8, PRNP, DAGLA, BNIP3, ADAM22, ABHD17C, ADCY8, FXR1, DRP2, DLG1, SLITRK3, DGCR8, CTNNB1, TAX1BP3, RPL38, PDLIM5	638	342	20791	1.71515	1	0.251649	0.236145
GOTERM_CC_ALL	GO:0099572~postsynaptic specialization	19	2.92308	0.041102	PTPRT, MPP2, USP8, PRNP, DAGLA, BNIP3, ADAM22, ABHD17C, ADCY8, FXR1, DRP2, DLG1, CDH10, SLITRK3, DGCR8, CTNNB1, TAX1BP3, RPL38, PDLIM5	638	375	20791	1.65111	1	0.277521	0.260422
GOTERM_CC_ALL	GO:0045211~postsynaptic membrane	16	2.46154	0.0450952	PTPRT, MPP2, NRP1, DAGLA, TRAPPC4, ADAM22, ABHD6, ABHD17C, DLG1, CDH10, SLITRK3, CTNNB1, FXYD6, TAX1BP3, KCTD12, ITGA5	638	301	20791	1.73224	1	0.293005	0.274953
GOTERM_CC_ALL	GO:0098839~postsynaptic density membrane	8	1.23077	0.0463569	PTPRT, MPP2, DLG1, DAGLA, SLITRK3, ADAM22, TAX1BP3, ABHD17C	638	107	20791	2.43647	1	0.298666	0.280265
GOTERM_CC_ALL	GO:0032279~asymmetric synapse	18	2.76923	0.0512107	PTPRT, MPP2, USP8, PRNP, DAGLA, BNIP3, ADAM22, ABHD17C, ADCY8, FXR1, DRP2, DLG1, SLITRK3, DGCR8, CTNNB1, TAX1BP3, RPL38, PDLIM5	638	358	20791	1.63849	1	0.320162	0.300436
GOTERM_CC_ALL	GO:0099634~postsynaptic specialization membrane	9	1.38462	0.0561378	PTPRT, MPP2, DLG1, DAGLA, CDH10, SLITRK3, ADAM22, TAX1BP3, ABHD17C	638	135	20791	2.17252	1	0.34197	0.320901
GOTERM_CC_ALL	GO:0098984~neuron to neuron synapse	19	2.92308	0.0566642	PTPRT, MPP2, USP8, PRNP, DAGLA, BNIP3, ADAM22, AKAP7, ABHD17C, ADCY8, FXR1, DRP2, DLG1, SLITRK3, DGCR8, CTNNB1, TAX1BP3, RPL38, PDLIM5	638	391	20791	1.58355	1	0.34197	0.320901
Annotation Cluster 54	Enrichment Score: 1.4737993690774287
Category	Term	Count	%	PValue	Genes	List Total	Pop Hits	Pop Total	Fold Enrichment	Bonferroni	Benjamini	FDR
GOTERM_CC_ALL	GO:0005912~adherens junction	14	2.15385	0.0112148	MPP2, NOTCH1, JUP, LMO7, PTPRK, CYTH3, SDCBP, ARVCF, DLG1, CCDC85C, CDH10, CCDC85A, CTNNB1, PDLIM5	638	206	20791	2.2147	0.999927	0.133313	0.1251
GOTERM_CC_ALL	GO:0005911~cell-cell junction	26	4	0.0295135	NOTCH1, ILDR2, PTPRK, CYTH3, FLCN, PNN, SDCBP, ARVCF, CCDC85C, FLRT2, CCDC85A, MICALL2, PDLIM5, JAM3, MPP2, JUP, TRPC4, GAB1, LMO7, ATP1B1, DLG1, CDH10, CTNNB1, UBA1, ITGA5, FGF13	638	545	20791	1.55465	1	0.220437	0.206856
GOTERM_CC_ALL	GO:0070161~anchoring junction	40	6.15385	0.0314683	NRP1, NOTCH1, ILDR2, THY1, PTPRK, CYTH3, FLCN, PNN, SDCBP, PPP1CC, ARVCF, CCDC85C, FLRT2, CCDC85A, CAPN5, MICALL2, RPLP2, RPL38, ITGAV, RSU1, PDLIM5, JAM3, MPP2, JUP, TRPC4, ANXA5, GAB1, LMO7, ATP1B1, PTK2, DLG1, LRCH1, PALLD, CDH10, CTNNB1, CD9, UBA1, ITGA5, FGF13, RAI14	638	934	20791	1.39562	1	0.23095	0.216721
UP_KW_CELLULAR_COMPONENT	KW-0965~Cell junction	19	2.92308	0.122213	JUP, ILDR2, PTPRK, PTK2, CYTH3, PNN, SDCBP, ARVCF, DLG1, CCDC85C, FLRT2, PALLD, CCDC85A, MICALL2, CTNNB1, ITGAV, ITGA5, RAI14, JAM3	589	407	17942	1.42205	0.998317	0.39923	0.342197
Annotation Cluster 55	Enrichment Score: 1.4655305890557178
Category	Term	Count	%	PValue	Genes	List Total	Pop Hits	Pop Total	Fold Enrichment	Bonferroni	Benjamini	FDR
INTERPRO	IPR036612:KH_dom_type_1_sf	10	1.53846	1.87327e-05	FXR1, KHDRBS3, NOVA1, KRR1, NOVA2, IGF2BP1, IGF2BP3, IGF2BP2, EXOSC3, SF1	648	49	20607	6.48998	0.0352377	0.0225137	0.022502
INTERPRO	IPR004087:KH_dom	9	1.38462	2.3513e-05	FXR1, KHDRBS3, NOVA1, KRR1, NOVA2, IGF2BP1, IGF2BP3, IGF2BP2, SF1	648	39	20607	7.33868	0.0440293	0.0225137	0.022502
SMART	SM00322:KH	9	1.38462	3.20717e-05	FXR1, KHDRBS3, NOVA1, KRR1, NOVA2, IGF2BP1, IGF2BP3, IGF2BP2, SF1	353	39	10692	6.98976	0.00919426	0.00923664	0.00923664
INTERPRO	IPR004088:KH_dom_type_1	8	1.23077	0.000157371	FXR1, NOVA1, NOVA2, IGF2BP1, IGF2BP3, IGF2BP2, EXOSC3, SF1	648	38	20607	6.69493	0.26021	0.100455	0.100403
UP_SEQ_FEATURE	DOMAIN:KH 3	5	0.769231	0.000699339	NOVA1, NOVA2, IGF2BP1, IGF2BP3, IGF2BP2	635	14	20569	11.5686	0.860254	0.245905	0.245555
UP_SEQ_FEATURE	DOMAIN:KH 1	6	0.923077	0.00105216	FXR1, NOVA1, NOVA2, IGF2BP1, IGF2BP3, IGF2BP2	635	26	20569	7.47511	0.948248	0.295973	0.295552
UP_SEQ_FEATURE	DOMAIN:KH 2	6	0.923077	0.00105216	FXR1, NOVA1, NOVA2, IGF2BP1, IGF2BP3, IGF2BP2	635	26	20569	7.47511	0.948248	0.295973	0.295552
UP_SEQ_FEATURE	DOMAIN:K Homology	6	0.923077	0.00149414	KHDRBS3, NOVA1, NOVA2, IGF2BP1, IGF2BP2, EXOSC3	635	28	20569	6.94117	0.985097	0.341158	0.340673
REACTOME_PATHWAY	R-HSA-428359~Insulin-like Growth Factor-2 mRNA Binding Proteins (IGF2BPs/IMPs/VICKZs) bind RNA	3	0.461538	0.00460781	IGF2BP1, IGF2BP3, IGF2BP2	442	3	11091	25.0928	0.997707	0.356698	0.355072
GOTERM_MF_ALL	GO:0140517~protein-RNA adaptor activity	5	0.769231	0.00587484	IGF2BP1, DGCR8, SRSF3, IGF2BP3, IGF2BP2	620	23	19144	6.71248	0.999667	0.262908	0.260393
GOTERM_CC_ALL	GO:0000932~P-body	9	1.38462	0.012415	IGF2BP1, LSM1, IGF2BP3, IGF2BP2, DCP1A, LSM14A, CNOT9, SQSTM1, DIS3L2	638	101	20791	2.90386	0.999974	0.140154	0.131519
UP_SEQ_FEATURE	DOMAIN:KH 4	3	0.461538	0.017972	IGF2BP1, IGF2BP3, IGF2BP2	635	7	20569	13.8823	1	1	0.998933
GOTERM_BP_ALL	GO:0043488~regulation of mRNA stability	16	2.46154	0.023601	FTO, METTL3, LSM1, FXR1, CNOT6, RIDA, CNOT11, APEX1, IGF2BP1, IGF2BP3, IGF2BP2, EXOSC3, DCP1A, CNOT9, RBM10, DIS3L2	611	271	19554	1.88949	1	0.509879	0.500885
GOTERM_BP_ALL	GO:0043487~regulation of RNA stability	16	2.46154	0.032816	FTO, METTL3, LSM1, FXR1, CNOT6, RIDA, CNOT11, APEX1, IGF2BP1, IGF2BP3, IGF2BP2, EXOSC3, DCP1A, CNOT9, RBM10, DIS3L2	611	283	19554	1.80937	1	0.606531	0.595832
GOTERM_BP_ALL	GO:0061013~regulation of mRNA catabolic process	16	2.46154	0.0420539	FTO, METTL3, LSM1, FXR1, CNOT6, RIDA, CNOT11, APEX1, IGF2BP1, IGF2BP3, IGF2BP2, EXOSC3, DCP1A, CNOT9, RBM10, DIS3L2	611	292	19554	1.7536	1	0.703191	0.690787
GOTERM_BP_ALL	GO:0070934~CRD-mediated mRNA stabilization	3	0.461538	0.0443456	IGF2BP1, IGF2BP3, IGF2BP2	611	11	19554	8.72817	1	0.71243	0.699863
GOTERM_BP_ALL	GO:0000381~regulation of alternative mRNA splicing, via spliceosome	6	0.923077	0.0491963	FXR1, KHDRBS3, NOVA1, NOVA2, RBM7, RBM5	611	64	19554	3.00031	1	0.755369	0.742045
UP_SEQ_FEATURE	DOMAIN:KH	3	0.461538	0.067581	KHDRBS3, KRR1, SF1	635	14	20569	6.94117	1	1	0.998933
GOTERM_MF_ALL	GO:1990247~N6-methyladenosine-containing RNA reader activity	3	0.461538	0.0734847	IGF2BP1, IGF2BP3, IGF2BP2	620	14	19144	6.61659	1	1	0.991163
GOTERM_CC_ALL	GO:0036464~cytoplasmic ribonucleoprotein granule	13	2	0.112959	STAU1, LSM1, TDRD7, CDK9, FXR1, IGF2BP1, IGF2BP3, IGF2BP2, DCP1A, CNOT9, SQSTM1, LSM14A, DIS3L2	638	265	20791	1.59865	1	0.493922	0.46349
UP_SEQ_FEATURE	DOMAIN:RRM 1	7	1.07692	0.116864	RBM26, IGF2BP1, IGF2BP3, MATR3, IGF2BP2, RBM10, RBM5	635	108	20569	2.09949	1	1	0.998933
UP_SEQ_FEATURE	DOMAIN:RRM 2	7	1.07692	0.116864	RBM26, IGF2BP1, IGF2BP3, MATR3, IGF2BP2, RBM10, RBM5	635	108	20569	2.09949	1	1	0.998933
GOTERM_BP_ALL	GO:0015931~nucleobase-containing compound transport	12	1.84615	0.152044	FXR1, ANKH, XPOT, SLC25A19, IGF2BP1, SRSF3, SLC25A51, IGF2BP3, SLC25A32, IGF2BP2, SLC25A31, BICD2	611	247	19554	1.55481	1	1	0.982528
GOTERM_CC_ALL	GO:0035770~ribonucleoprotein granule	13	2	0.158705	STAU1, LSM1, TDRD7, CDK9, FXR1, IGF2BP1, IGF2BP3, IGF2BP2, DCP1A, CNOT9, SQSTM1, LSM14A, DIS3L2	638	282	20791	1.50227	1	0.568111	0.533109
GOTERM_CC_ALL	GO:0010494~cytoplasmic stress granule	6	0.923077	0.18211	FXR1, STAU1, IGF2BP1, IGF2BP3, IGF2BP2, LSM14A	638	98	20791	1.99517	1	0.624801	0.586306
GOTERM_MF_ALL	GO:0048027~mRNA 5'-UTR binding	3	0.461538	0.204855	IGF2BP1, IGF2BP3, IGF2BP2	620	26	19144	3.56278	1	1	0.991163
GOTERM_BP_ALL	GO:1902373~negative regulation of mRNA catabolic process	5	0.769231	0.212836	FXR1, IGF2BP1, IGF2BP3, IGF2BP2, RBM10	611	76	19554	2.10548	1	1	0.982528
GOTERM_BP_ALL	GO:0017148~negative regulation of translation	10	1.53846	0.259641	FXR1, RIDA, ILF3, INPP5E, IGF2BP1, IGF2BP3, NMNAT2, IGF2BP2, LSM14A, CNOT9	611	222	19554	1.44159	1	1	0.982528
GOTERM_BP_ALL	GO:1902369~negative regulation of RNA catabolic process	5	0.769231	0.294834	FXR1, IGF2BP1, IGF2BP3, IGF2BP2, RBM10	611	88	19554	1.81837	1	1	0.982528
GOTERM_BP_ALL	GO:0048255~mRNA stabilization	4	0.615385	0.322329	IGF2BP1, IGF2BP3, IGF2BP2, RBM10	611	64	19554	2.0002	1	1	0.982528
UP_KW_BIOLOGICAL_PROCESS	KW-0810~Translation regulation	7	1.07692	0.339355	CNOT6, CNOT11, IGF2BP1, IGF2BP3, IGF2BP2, LSM14A, CNOT9	401	136	11450	1.46967	1	1	1
GOTERM_BP_ALL	GO:1903312~negative regulation of mRNA metabolic process	5	0.769231	0.372889	FXR1, IGF2BP1, IGF2BP3, IGF2BP2, RBM10	611	99	19554	1.61633	1	1	0.982528
GOTERM_BP_ALL	GO:0043489~RNA stabilization	4	0.615385	0.39921	IGF2BP1, IGF2BP3, IGF2BP2, RBM10	611	73	19554	1.7536	1	1	0.982528
GOTERM_BP_ALL	GO:0006403~RNA localization	8	1.23077	0.45583	FXR1, STAU1, XPOT, IGF2BP1, SRSF3, IGF2BP3, IGF2BP2, BICD2	611	204	19554	1.25503	1	1	0.982528
GOTERM_BP_ALL	GO:0050657~nucleic acid transport	7	1.07692	0.482019	FXR1, XPOT, IGF2BP1, SRSF3, IGF2BP3, IGF2BP2, BICD2	611	178	19554	1.25856	1	1	0.982528
GOTERM_BP_ALL	GO:0050658~RNA transport	7	1.07692	0.482019	FXR1, XPOT, IGF2BP1, SRSF3, IGF2BP3, IGF2BP2, BICD2	611	178	19554	1.25856	1	1	0.982528
GOTERM_BP_ALL	GO:0051236~establishment of RNA localization	7	1.07692	0.492836	FXR1, XPOT, IGF2BP1, SRSF3, IGF2BP3, IGF2BP2, BICD2	611	180	19554	1.24457	1	1	0.982528
GOTERM_BP_ALL	GO:0051028~mRNA transport	6	0.923077	0.498128	FXR1, IGF2BP1, SRSF3, IGF2BP3, IGF2BP2, BICD2	611	149	19554	1.28872	1	1	0.982528
UP_KW_BIOLOGICAL_PROCESS	KW-0509~mRNA transport	5	0.769231	0.601604	IGF2BP1, SRSF3, IGF2BP3, IGF2BP2, BICD2	401	119	11450	1.19973	1	1	1
GOTERM_MF_ALL	GO:0003730~mRNA 3'-UTR binding	8	1.23077	0.757315	FXR1, RNF20, ILF3, AUH, NOVA1, IGF2BP1, IGF2BP3, IGF2BP2	620	265	19144	0.932149	1	1	0.991163
Annotation Cluster 56	Enrichment Score: 1.4617629641244518
Category	Term	Count	%	PValue	Genes	List Total	Pop Hits	Pop Total	Fold Enrichment	Bonferroni	Benjamini	FDR
GOTERM_CC_ALL	GO:0019908~nuclear cyclin-dependent protein kinase holoenzyme complex	4	0.615385	0.0141275	MED12, CDK9, CDK19, CCNH	638	17	20791	7.66771	0.999994	0.149045	0.139862
GOTERM_CC_ALL	GO:1902911~protein kinase complex	11	1.69231	0.024848	MED12, CDK9, CDK19, CDK6, ERCC3, ATG101, CCNH, PRKDC, GTF2H3, ACVR1B, IGF1R	638	159	20791	2.2545	1	0.206316	0.193604
GOTERM_CC_ALL	GO:1902554~serine/threonine protein kinase complex	10	1.53846	0.0346972	MED12, CDK9, CDK19, CDK6, ERCC3, ATG101, CCNH, PRKDC, GTF2H3, ACVR1B	638	145	20791	2.24743	1	0.250294	0.234873
GOTERM_CC_ALL	GO:0000307~cyclin-dependent protein kinase holoenzyme complex	5	0.769231	0.116761	MED12, CDK9, CDK19, CDK6, CCNH	638	61	20791	2.67113	1	0.493922	0.46349
Annotation Cluster 57	Enrichment Score: 1.4583302953775836
Category	Term	Count	%	PValue	Genes	List Total	Pop Hits	Pop Total	Fold Enrichment	Bonferroni	Benjamini	FDR
GOTERM_BP_ALL	GO:0019626~short-chain fatty acid catabolic process	3	0.461538	0.0183852	PCCB, ACADS, PCK2	611	7	19554	13.7157	1	0.431869	0.424251
GOTERM_BP_ALL	GO:0009062~fatty acid catabolic process	8	1.23077	0.0262431	AMACR, AUH, CYP4F3, PCCB, HADH, ACADS, ALDH1L2, PCK2	611	93	19554	2.75297	1	0.535395	0.525951
GOTERM_BP_ALL	GO:0046459~short-chain fatty acid metabolic process	3	0.461538	0.087403	PCCB, ACADS, PCK2	611	16	19554	6.00061	1	0.996658	0.979078
Annotation Cluster 58	Enrichment Score: 1.4572330474018087
Category	Term	Count	%	PValue	Genes	List Total	Pop Hits	Pop Total	Fold Enrichment	Bonferroni	Benjamini	FDR
GOTERM_BP_ALL	GO:0055074~calcium ion homeostasis	17	2.61538	0.00370825	FIS1, CAMK2D, STOML2, TRPC4, HEXB, BNIP3, ATP1B1, ADCY8, CHERP, SMDT1, CACNB4, STIM1, ANKH, ASPH, ALPL, MICU1, BOK	611	240	19554	2.2669	1	0.15617	0.153415
GOTERM_BP_ALL	GO:0019725~cellular homeostasis	36	5.53846	0.00724169	CAMK2D, STOML2, HEXB, ABCB8, IDE, TXN, ADCY8, IGF1R, KAT5, ANKH, ATP6V1H, ASL, RAB11FIP2, BOK, PCK2, SMAD2, NQO1, FIS1, PRNP, TRPC4, GLRX5, BNIP3, WNT7B, BOLA1, ORMDL1, ATP1B1, RAB11B, CHERP, SMDT1, GCLC, CACNB4, STIM1, APEX1, ALPL, MICU1, FXN	611	727	19554	1.58476	1	0.230795	0.226724
GOTERM_BP_ALL	GO:0006874~intracellular calcium ion homeostasis	14	2.15385	0.0144043	FIS1, CAMK2D, STOML2, TRPC4, HEXB, BNIP3, ATP1B1, ADCY8, CHERP, SMDT1, CACNB4, STIM1, MICU1, BOK	611	209	19554	2.14376	1	0.370863	0.364322
GOTERM_BP_ALL	GO:0042592~homeostatic process	63	9.69231	0.016777	LDB1, HEXB, PYGL, IDE, IGF1R, FLCN, RASSF2, KAT5, LIPG, BOK, TRPC4, GLRX5, USP45, BOLA1, APOA1, ATP1B1, SMDT1, ARMCX1, CACNB4, STIM1, ASPH, ALDH1A1, MICU1, SQSTM1, FXN, FTO, CAMK2D, STOML2, NOTCH1, ABHD4, ILDR2, ABCB8, TXN, ADCY8, ANKH, ATP6V1H, SLC17A6, ASL, APBB2, IGF2BP2, RAB11FIP2, LYAR, CERT1, PCK2, JAM3, SMAD2, NQO1, FIS1, PRNP, CNBP, BNIP3, WNT7B, CYP4F3, ORMDL1, FMO1, SORL1, RAB11B, CHERP…	611	1517	19554	1.32907	1	0.402739	0.395635
GOTERM_BP_ALL	GO:0055082~intracellular chemical homeostasis	29	4.46154	0.0290918	CAMK2D, STOML2, HEXB, ADCY8, IGF1R, KAT5, ATP6V1H, ASL, RAB11FIP2, BOK, PCK2, SMAD2, FIS1, PRNP, TRPC4, GLRX5, BNIP3, WNT7B, BOLA1, ORMDL1, ATP1B1, RAB11B, CHERP, SMDT1, GCLC, CACNB4, STIM1, MICU1, FXN	611	613	19554	1.51402	1	0.569851	0.559799
GOTERM_BP_ALL	GO:0098771~inorganic ion homeostasis	23	3.53846	0.0302518	FIS1, PRNP, CAMK2D, STOML2, TRPC4, HEXB, GLRX5, BNIP3, CYP4F3, BOLA1, ATP1B1, ADCY8, CHERP, SMDT1, CACNB4, STIM1, ANKH, ASPH, ALPL, SLC17A6, MICU1, FXN, BOK	611	457	19554	1.61067	1	0.579612	0.569388
GOTERM_BP_ALL	GO:0048878~chemical homeostasis	41	6.30769	0.0384103	CAMK2D, STOML2, ABHD4, HEXB, PYGL, ADCY8, IGF1R, KAT5, ANKH, LIPG, ATP6V1H, SLC17A6, ASL, RAB11FIP2, CERT1, BOK, PCK2, SMAD2, FIS1, PRNP, TRPC4, CNBP, GLRX5, BNIP3, WNT7B, CYP4F3, BOLA1, APOA1, ORMDL1, ATP1B1, RAB11B, CHERP, SMDT1, GCLC, FABP3, CACNB4, STIM1, ASPH, ALPL, MICU1, FXN	611	959	19554	1.36823	1	0.664127	0.652412
GOTERM_BP_ALL	GO:0055080~monoatomic cation homeostasis	23	3.53846	0.106254	FIS1, PRNP, CAMK2D, STOML2, TRPC4, HEXB, GLRX5, BNIP3, CYP4F3, BOLA1, ATP1B1, ADCY8, CHERP, SMDT1, CACNB4, STIM1, ANKH, ASPH, ATP6V1H, ALPL, MICU1, FXN, BOK	611	530	19554	1.38882	1	1	0.982528
GOTERM_BP_ALL	GO:0050801~monoatomic ion homeostasis	23	3.53846	0.122845	FIS1, PRNP, CAMK2D, STOML2, TRPC4, HEXB, GLRX5, BNIP3, CYP4F3, BOLA1, ATP1B1, ADCY8, CHERP, SMDT1, CACNB4, STIM1, ANKH, ASPH, ATP6V1H, ALPL, MICU1, FXN, BOK	611	541	19554	1.36058	1	1	0.982528
GOTERM_BP_ALL	GO:0030003~intracellular monoatomic cation homeostasis	19	2.92308	0.170812	FIS1, PRNP, CAMK2D, STOML2, TRPC4, HEXB, GLRX5, BNIP3, BOLA1, ATP1B1, ADCY8, CHERP, SMDT1, CACNB4, STIM1, ATP6V1H, MICU1, FXN, BOK	611	450	19554	1.35125	1	1	0.982528
GOTERM_BP_ALL	GO:0006873~intracellular monoatomic ion homeostasis	19	2.92308	0.190998	FIS1, PRNP, CAMK2D, STOML2, TRPC4, HEXB, GLRX5, BNIP3, BOLA1, ATP1B1, ADCY8, CHERP, SMDT1, CACNB4, STIM1, ATP6V1H, MICU1, FXN, BOK	611	459	19554	1.32475	1	1	0.982528
Annotation Cluster 59	Enrichment Score: 1.4557745757389713
Category	Term	Count	%	PValue	Genes	List Total	Pop Hits	Pop Total	Fold Enrichment	Bonferroni	Benjamini	FDR
KEGG_PATHWAY	hsa03420:Nucleotide excision repair	10	1.53846	0.000431059	POLD3, ERCC3, LIG1, CCNH, RFC2, RPA3, POLD2, POLR2D, XPC, GTF2H3	324	63	8840	4.33079	0.122087	0.0650898	0.0646588
REACTOME_PATHWAY	R-HSA-5696399~Global Genome Nucleotide Excision Repair (GG-NER)	12	1.84615	0.000468897	POLD3, ERCC3, LIG1, CCNH, RFC2, RPA3, POLD2, USP45, ACTL6A, XPC, GTF2H3, NFRKB	442	84	11091	3.58468	0.460554	0.128892	0.128304
REACTOME_PATHWAY	R-HSA-5651801~PCNA-Dependent Long Patch Base Excision Repair	6	0.923077	0.00116539	POLD3, LIG1, RFC2, RPA3, APEX1, POLD2	442	21	11091	7.16936	0.784447	0.186915	0.186063
REACTOME_PATHWAY	R-HSA-5696398~Nucleotide Excision Repair	13	2	0.0012783	LIG1, CCNH, RFC2, USP45, ACTL6A, XPC, GTF2H3, POLD3, ERCC3, RPA3, POLD2, POLR2D, NFRKB	442	109	11091	2.99271	0.814242	0.186915	0.186063
REACTOME_PATHWAY	R-HSA-69190~DNA strand elongation	7	1.07692	0.00143488	POLD3, MCM7, LIG1, RFC2, RPA3, POLD2, MCM5	442	32	11091	5.48904	0.848877	0.18883	0.187969
KEGG_PATHWAY	hsa03030:DNA replication	7	1.07692	0.00175018	POLD3, MCM7, LIG1, RFC2, RPA3, POLD2, MCM5	324	36	8840	5.30521	0.410817	0.132139	0.131264
REACTOME_PATHWAY	R-HSA-110373~Resolution of AP sites via the multiple-nucleotide patch replacement pathway	6	0.923077	0.00319832	POLD3, LIG1, RFC2, RPA3, APEX1, POLD2	442	26	11091	5.79064	0.985239	0.292302	0.290969
REACTOME_PATHWAY	R-HSA-6782210~Gap-filling DNA repair synthesis and ligation in TC-NER	9	1.38462	0.00333171	POLD3, ERCC3, LIG1, CCNH, RFC2, RPA3, POLD2, POLR2D, GTF2H3	442	63	11091	3.58468	0.987622	0.292302	0.290969
REACTOME_PATHWAY	R-HSA-174414~Processive synthesis on the C-strand of the telomere	5	0.769231	0.00594032	POLD3, LIG1, RPA3, POLD2, TERF2IP	442	19	11091	6.60336	0.999607	0.36123	0.359583
REACTOME_PATHWAY	R-HSA-69186~Lagging Strand Synthesis	5	0.769231	0.007196	POLD3, LIG1, RFC2, RPA3, POLD2	442	20	11091	6.27319	0.999925	0.36123	0.359583
KEGG_PATHWAY	hsa03430:Mismatch repair	5	0.769231	0.00893704	POLD3, LIG1, RFC2, RPA3, POLD2	324	23	8840	5.93129	0.933538	0.449831	0.446852
REACTOME_PATHWAY	R-HSA-73884~Base Excision Repair	10	1.53846	0.0100376	POLD3, H4C16, H2BC26, LIG1, RFC2, H2AC20, RPA3, APEX1, POLD2, TERF2IP	442	91	11091	2.75745	0.999998	0.36123	0.359583
REACTOME_PATHWAY	R-HSA-174417~Telomere C-strand (Lagging Strand) Synthesis	6	0.923077	0.0104307	POLD3, LIG1, RFC2, RPA3, POLD2, TERF2IP	442	34	11091	4.42813	0.999999	0.36123	0.359583
REACTOME_PATHWAY	R-HSA-6781827~Transcription-Coupled Nucleotide Excision Repair (TC-NER)	9	1.38462	0.011196	POLD3, ERCC3, LIG1, CCNH, RFC2, RPA3, POLD2, POLR2D, GTF2H3	442	77	11091	2.93292	1	0.377792	0.37607
GOTERM_BP_ALL	GO:0006271~DNA strand elongation involved in DNA replication	4	0.615385	0.0124927	POLD3, MCM7, LIG1, POLD2	611	16	19554	8.00082	1	0.336332	0.3304
REACTOME_PATHWAY	R-HSA-6782135~Dual incision in TC-NER	8	1.23077	0.0131897	POLD3, ERCC3, CCNH, RFC2, RPA3, POLD2, POLR2D, GTF2H3	442	64	11091	3.1366	1	0.402903	0.401066
GOTERM_BP_ALL	GO:0006289~nucleotide-excision repair	7	1.07692	0.0135781	POLD3, ERCC3, KAT5, RPA3, USP45, XPC, GTF2H3	611	63	19554	3.55592	1	0.354232	0.347984
REACTOME_PATHWAY	R-HSA-157579~Telomere Maintenance	11	1.69231	0.0135996	POLD3, H4C16, H2BC26, LIG1, RFC2, H2AC20, RPA3, POLD2, POLR2D, TERF2IP, NOP10	442	112	11091	2.46447	1	0.402903	0.401066
REACTOME_PATHWAY	R-HSA-73894~DNA Repair	23	3.53846	0.0145547	FTO, UBXN1, LIG1, CCNH, PRKDC, RFC2, USP45, ACTL6A, XPC, GTF2H3, POLD3, PPP5C, H4C16, H2BC26, ERCC3, KAT5, RPA3, APEX1, H2AC20, POLD2, POLR2D, TERF2IP, NFRKB	442	335	11091	1.72279	1	0.415156	0.413263
REACTOME_PATHWAY	R-HSA-180786~Extension of Telomeres	7	1.07692	0.0151425	POLD3, LIG1, RFC2, RPA3, POLD2, TERF2IP, NOP10	442	51	11091	3.4441	1	0.415156	0.413263
REACTOME_PATHWAY	R-HSA-5696397~Gap-filling DNA repair synthesis and ligation in GG-NER	5	0.769231	0.0160714	POLD3, LIG1, RFC2, RPA3, POLD2	442	25	11091	5.01855	1	0.422804	0.420876
REACTOME_PATHWAY	R-HSA-5358565~Mismatch repair (MMR) directed by MSH2:MSH6 (MutSalpha)	4	0.615385	0.0163853	POLD3, LIG1, RPA3, POLD2	442	14	11091	7.16936	1	0.422804	0.420876
REACTOME_PATHWAY	R-HSA-5358606~Mismatch repair (MMR) directed by MSH2:MSH3 (MutSbeta)	4	0.615385	0.0163853	POLD3, LIG1, RPA3, POLD2	442	14	11091	7.16936	1	0.422804	0.420876
REACTOME_PATHWAY	R-HSA-73933~Resolution of Abasic Sites (AP sites)	6	0.923077	0.0183665	POLD3, LIG1, RFC2, RPA3, APEX1, POLD2	442	39	11091	3.86042	1	0.447599	0.445559
GOTERM_BP_ALL	GO:0006298~mismatch repair	5	0.769231	0.0187376	POLD3, SETD2, LIG1, RPA3, XPC	611	33	19554	4.84898	1	0.436667	0.428965
REACTOME_PATHWAY	R-HSA-69183~Processive synthesis on the lagging strand	4	0.615385	0.0198884	POLD3, LIG1, RPA3, POLD2	442	15	11091	6.6914	1	0.467377	0.465246
REACTOME_PATHWAY	R-HSA-5358508~Mismatch Repair	4	0.615385	0.0198884	POLD3, LIG1, RPA3, POLD2	442	15	11091	6.6914	1	0.467377	0.465246
REACTOME_PATHWAY	R-HSA-5696400~Dual Incision in GG-NER	6	0.923077	0.0224174	POLD3, ERCC3, RFC2, RPA3, POLD2, GTF2H3	442	41	11091	3.67211	1	0.483628	0.481423
REACTOME_PATHWAY	R-HSA-73886~Chromosome Maintenance	12	1.84615	0.0237627	POLD3, H4C16, H2BC26, LIG1, RFC2, H2AC20, RPA3, POLD2, POLR2D, TERF2IP, CENPA, NOP10	442	140	11091	2.15081	1	0.504382	0.502082
GOTERM_BP_ALL	GO:0022616~DNA strand elongation	4	0.615385	0.0264489	POLD3, MCM7, LIG1, POLD2	611	21	19554	6.09586	1	0.537733	0.528248
REACTOME_PATHWAY	R-HSA-5696395~Formation of Incision Complex in GG-NER	6	0.923077	0.0270066	ERCC3, CCNH, RPA3, USP45, XPC, GTF2H3	442	43	11091	3.50132	1	0.530865	0.528445
REACTOME_PATHWAY	R-HSA-174437~Removal of the Flap Intermediate from the C-strand	4	0.615385	0.0280319	POLD3, RPA3, POLD2, TERF2IP	442	17	11091	5.90418	1	0.5425	0.540026
GOTERM_CC_ALL	GO:0043601~nuclear replisome	4	0.615385	0.0441276	POLD3, SMARCAL1, RPA3, POLD2	638	26	20791	5.0135	1	0.290966	0.273039
GOTERM_CC_ALL	GO:0030894~replisome	4	0.615385	0.0580151	POLD3, SMARCAL1, RPA3, POLD2	638	29	20791	4.49487	1	0.34197	0.320901
KEGG_PATHWAY	hsa03410:Base excision repair	5	0.769231	0.0757651	POLD3, LIG1, RFC2, APEX1, POLD2	324	44	8840	3.10045	1	0.843163	0.837579
REACTOME_PATHWAY	R-HSA-174411~Polymerase switching on the C-strand of the telomere	4	0.615385	0.0826132	POLD3, RFC2, POLD2, TERF2IP	442	26	11091	3.86042	1	1	0.996198
REACTOME_PATHWAY	R-HSA-69091~Polymerase switching	3	0.461538	0.104777	POLD3, RFC2, POLD2	442	14	11091	5.37702	1	1	0.996198
REACTOME_PATHWAY	R-HSA-69109~Leading Strand Synthesis	3	0.461538	0.104777	POLD3, RFC2, POLD2	442	14	11091	5.37702	1	1	0.996198
REACTOME_PATHWAY	R-HSA-69166~Removal of the Flap Intermediate	3	0.461538	0.104777	POLD3, RPA3, POLD2	442	14	11091	5.37702	1	1	0.996198
UP_KW_BIOLOGICAL_PROCESS	KW-0235~DNA replication	7	1.07692	0.110665	POLD3, MCM7, LIG1, RFC2, RPA3, POLD2, MCM5	401	94	11450	2.12633	1	0.922211	0.922211
REACTOME_PATHWAY	R-HSA-110314~Recognition of DNA damage by PCNA-containing replication complex	4	0.615385	0.115113	POLD3, RFC2, RPA3, POLD2	442	30	11091	3.3457	1	1	0.996198
REACTOME_PATHWAY	R-HSA-5656169~Termination of translesion DNA synthesis	4	0.615385	0.132901	POLD3, RFC2, RPA3, POLD2	442	32	11091	3.1366	1	1	0.996198
GOTERM_CC_ALL	GO:0043596~nuclear replication fork	4	0.615385	0.158856	POLD3, SMARCAL1, RPA3, POLD2	638	45	20791	2.89669	1	0.568111	0.533109
GOTERM_BP_ALL	GO:0006261~DNA-templated DNA replication	8	1.23077	0.189017	CDK9, POLD3, SMARCAL1, MCM7, LIG1, RFC2, POLD2, MCM5	611	150	19554	1.70684	1	1	0.982528
REACTOME_PATHWAY	R-HSA-69242~S Phase	10	1.53846	0.196371	POLD3, RBL2, MCM7, LIG1, CCNH, RFC2, RPA3, POLD2, MCM5, ANAPC10	442	162	11091	1.54894	1	1	0.996198
REACTOME_PATHWAY	R-HSA-69239~Synthesis of DNA	8	1.23077	0.200738	POLD3, MCM7, LIG1, RFC2, RPA3, POLD2, MCM5, ANAPC10	442	120	11091	1.67285	1	1	0.996198
REACTOME_PATHWAY	R-HSA-110313~Translesion synthesis by Y family DNA polymerases bypasses lesions on DNA template	4	0.615385	0.201372	POLD3, RFC2, RPA3, POLD2	442	39	11091	2.57362	1	1	0.996198
REACTOME_PATHWAY	R-HSA-69306~DNA Replication	11	1.69231	0.206519	POLD3, H4C16, H2BC26, MCM7, LIG1, RFC2, H2AC20, RPA3, POLD2, MCM5, ANAPC10	442	186	11091	1.48398	1	1	0.996198
GOTERM_BP_ALL	GO:0006260~DNA replication	10	1.53846	0.215808	CDK9, POLD3, SMARCAL1, MCM7, LIG1, RFC2, RPA3, POLD2, NT5M, MCM5	611	211	19554	1.51674	1	1	0.982528
UP_KW_BIOLOGICAL_PROCESS	KW-0233~DNA recombination	6	0.923077	0.21874	LIG1, PRKDC, RPA3, APEX1, ACTL6A, NFRKB	401	92	11450	1.86219	1	1	1
REACTOME_PATHWAY	R-HSA-5693532~DNA Double-Strand Break Repair	10	1.53846	0.235676	POLD3, PPP5C, H4C16, H2BC26, UBXN1, KAT5, PRKDC, RFC2, RPA3, POLD2	442	170	11091	1.47604	1	1	0.996198
GOTERM_CC_ALL	GO:0005657~replication fork	5	0.769231	0.236537	POLD3, SMARCAL1, RFC2, RPA3, POLD2	638	81	20791	2.01159	1	0.723323	0.678758
REACTOME_PATHWAY	R-HSA-73893~DNA Damage Bypass	4	0.615385	0.297971	POLD3, RFC2, RPA3, POLD2	442	48	11091	2.09106	1	1	0.996198
REACTOME_PATHWAY	R-HSA-5685942~HDR through Homologous Recombination (HRR)	5	0.769231	0.303153	POLD3, KAT5, RFC2, RPA3, POLD2	442	70	11091	1.79234	1	1	0.996198
GOTERM_BP_ALL	GO:0071897~DNA biosynthetic process	5	0.769231	0.394181	POLD3, LIG1, POLD2, TERF2IP, NOP10	611	102	19554	1.56879	1	1	0.982528
REACTOME_PATHWAY	R-HSA-5693567~HDR through Homologous Recombination (HRR) or Single Strand Annealing (SSA)	7	1.07692	0.442866	POLD3, H4C16, H2BC26, KAT5, RFC2, RPA3, POLD2	442	134	11091	1.31082	1	1	0.996198
KEGG_PATHWAY	hsa03440:Homologous recombination	3	0.461538	0.444998	POLD3, RPA3, POLD2	324	41	8840	1.99639	1	1	0.996678
GOTERM_MF_ALL	GO:0003684~damaged DNA binding	4	0.615385	0.464276	ERCC3, RPA3, APEX1, XPC	620	78	19144	1.58346	1	1	0.991163
GOTERM_BP_ALL	GO:0006284~base-excision repair	3	0.461538	0.465113	LIG1, RPA3, APEX1	611	50	19554	1.9202	1	1	0.982528
REACTOME_PATHWAY	R-HSA-5693538~Homology Directed Repair	7	1.07692	0.485011	POLD3, H4C16, H2BC26, KAT5, RFC2, RPA3, POLD2	442	140	11091	1.25464	1	1	0.996198
Annotation Cluster 60	Enrichment Score: 1.4511924535685334
Category	Term	Count	%	PValue	Genes	List Total	Pop Hits	Pop Total	Fold Enrichment	Bonferroni	Benjamini	FDR
GOTERM_BP_ALL	GO:0009056~catabolic process	111	17.0769	1.10866e-08	RETREG3, UBXN2B, UBE3C, GDA, ALDH1L2, LIPE, KAT5, LIPG, MLYCD, HADH, BNIP3L, ENDOG, ENTPD4, FBXW11, METTL3, UBE4B, PGD, SND1, PLPP6, HGS, STAM2, SQSTM1, TSG101, NOTCH1, ABHD4, CNP, UBR3, ABHD6, PLA2G7, ANAPC10, DPP7, ATG101, PCK2, FIS1, ACBD5, NDFIP2, UBE2H, TOR1A, SMURF1, ADHFE1, TRAPPC4, FUCA1, EPHX1, PDE2A, CYP4F3, LSM1, KLHL22, BHMT, CNOT6, AMACR, CNOT11, UBA1, PLCH2, DCP1A, RNF185, CNOT9, AT…	611	2062	19554	1.72278	6.53647e-05	6.53668e-06	6.42138e-06
GOTERM_BP_ALL	GO:1901565~organonitrogen compound catabolic process	67	10.3077	3.47231e-06	UBXN1, UBXN2B, UBE3C, HIBADH, GDA, HEXB, ECE1, IDE, CSAD, ALDH1L2, DNPH1, KAT5, AUH, ABHD16A, SEC61B, MLYCD, GUSB, BNIP3L, ENTPD4, FBXW11, UBE4B, UCHL3, HGS, DPYD, ALDOC, CHMP7, STAM2, CACUL1, SQSTM1, ASAH1, TSG101, NOTCH1, UBR3, ABHD17C, PLA2G7, ANAPC10, RIDA, DPP7, CBS, MVB12B, NT5M, RNF20, NQO1, UBE2H, NDFIP2, SPRYD3, ANKIB1, TOR1A, SMURF1, GAD1, ADHFE1, BNIP3, FUCA1, PDE2A, GAD2, FMO1, FBXL18…	611	1186	19554	1.80794	0.0202647	0.000780563	0.000766794
GOTERM_BP_ALL	GO:0009057~macromolecule catabolic process	58	8.92308	1.25878e-05	UBXN1, UBXN2B, UBE3C, HEXB, PYGL, IDE, KAT5, SEC61B, GUSB, RBM7, DIS3L2, BNIP3L, ENDOG, FBXW11, METTL3, UBE4B, UCHL3, SND1, HGS, CHMP7, STAM2, CACUL1, SQSTM1, TSG101, NOTCH1, UBR3, ABHD17C, ANAPC10, RIDA, DPP7, MVB12B, EXOSC3, RNF20, NQO1, UBE2H, NDFIP2, SPRYD3, ANKIB1, TOR1A, SMURF1, BNIP3, FUCA1, LSM1, FBXL18, KLHL22, PEX10, EXOG, RNF146, CNOT6, CNOT11, RNF149, APEX1, CTNNB1, UBA1, DCP1A, CNOT9…	611	1015	19554	1.82876	0.0715306	0.00224901	0.00220934
GOTERM_BP_ALL	GO:0043632~modification-dependent macromolecule catabolic process	31	4.76923	0.0014346	TSG101, UBXN1, UBE3C, UBXN2B, UBR3, ANAPC10, KAT5, MVB12B, DIS3L2, RNF20, NDFIP2, UBE2H, ANKIB1, SPRYD3, SMURF1, FBXW11, FBXL18, KLHL22, PEX10, UBE4B, UCHL3, RNF146, RNF149, HGS, CTNNB1, UBA1, CHMP7, STAM2, CACUL1, SQSTM1, RNF185	611	533	19554	1.86135	0.999789	0.0922041	0.0905777
GOTERM_BP_ALL	GO:0030163~protein catabolic process	40	6.15385	0.00176898	TSG101, UBXN1, NOTCH1, UBE3C, UBXN2B, UBR3, IDE, ABHD17C, ANAPC10, DPP7, KAT5, MVB12B, SEC61B, GUSB, RNF20, NQO1, BNIP3L, NDFIP2, UBE2H, ANKIB1, TOR1A, SPRYD3, SMURF1, FBXW11, BNIP3, FBXL18, KLHL22, PEX10, UBE4B, UCHL3, RNF146, RNF149, HGS, CTNNB1, UBA1, CHMP7, STAM2, CACUL1, SQSTM1, RNF185	611	762	19554	1.67996	0.999971	0.106428	0.104551
GOTERM_BP_ALL	GO:0006511~ubiquitin-dependent protein catabolic process	30	4.61538	0.001847	TSG101, UBXN1, UBE3C, UBXN2B, UBR3, ANAPC10, KAT5, MVB12B, RNF20, NDFIP2, UBE2H, ANKIB1, SPRYD3, SMURF1, FBXW11, FBXL18, KLHL22, PEX10, UBE4B, UCHL3, RNF146, RNF149, HGS, CTNNB1, UBA1, CHMP7, STAM2, CACUL1, SQSTM1, RNF185	611	518	19554	1.85347	0.999982	0.107291	0.105399
GOTERM_BP_ALL	GO:0019941~modification-dependent protein catabolic process	30	4.61538	0.00243778	TSG101, UBXN1, UBE3C, UBXN2B, UBR3, ANAPC10, KAT5, MVB12B, RNF20, NDFIP2, UBE2H, ANKIB1, SPRYD3, SMURF1, FBXW11, FBXL18, KLHL22, PEX10, UBE4B, UCHL3, RNF146, RNF149, HGS, CTNNB1, UBA1, CHMP7, STAM2, CACUL1, SQSTM1, RNF185	611	528	19554	1.81837	0.999999	0.123907	0.121721
GOTERM_BP_ALL	GO:0051603~proteolysis involved in protein catabolic process	33	5.07692	0.00639265	TSG101, UBXN1, UBE3C, UBXN2B, UBR3, IDE, ANAPC10, KAT5, MVB12B, SEC61B, RNF20, NDFIP2, UBE2H, ANKIB1, TOR1A, SPRYD3, SMURF1, FBXW11, FBXL18, KLHL22, PEX10, UBE4B, UCHL3, RNF146, RNF149, HGS, CTNNB1, UBA1, CHMP7, STAM2, CACUL1, SQSTM1, RNF185	611	642	19554	1.64503	1	0.214803	0.211014
GOTERM_BP_ALL	GO:0070647~protein modification by small protein conjugation or removal	37	5.69231	0.0369561	UBE3C, DCUN1D5, MINDY2, USP32, UBR3, ANAPC10, MED12, VCPIP1, TRIM28, NFATC2IP, RNF20, NQO1, USP8, UBE2H, ANKIB1, TOR1A, WSB2, CBX4, SMURF1, FBXW11, USP45, KLHL22, PEX10, UBE4B, LMO7, UCHL3, MED6, MID2, LRRC41, MED7, RNF146, RNF149, CTNNB1, UBA1, STAMBP, RNF185, STX1A	611	845	19554	1.40133	1	0.64502	0.633643
GOTERM_BP_ALL	GO:0006508~proteolysis	52	8	0.0439519	UBXN1, UBXN2B, UBE3C, USP32, PLAT, ECE1, IDE, ADAMTS3, KAT5, CAPN5, SEC61B, USP8, FBXW11, USP45, UBE4B, UCHL3, ASPH, HGS, MMP17, STAMBP, CHMP7, STAM2, CACUL1, SQSTM1, FXN, STOML2, TSG101, MINDY2, ADAM22, UBR3, PLA2G7, ANAPC10, VCPIP1, DPP7, ADAM23, MVB12B, RNF20, UBE2H, NDFIP2, SPRYD3, ANKIB1, TOR1A, SMURF1, FBXL18, KLHL22, PEX10, RNF146, BMP1, RNF149, CTNNB1, UBA1, RNF185	611	1280	19554	1.30013	1	0.71243	0.699863
GOTERM_BP_ALL	GO:0043687~post-translational protein modification	38	5.84615	0.0554306	UBE3C, DCUN1D5, MINDY2, USP32, UBR3, ANAPC10, MED12, VCPIP1, TRIM28, NFATC2IP, RNF20, NQO1, USP8, UBE2H, ANKIB1, TOR1A, ICMT, WSB2, CBX4, SMURF1, FBXW11, USP45, KLHL22, PEX10, UBE4B, LMO7, UCHL3, MED6, MID2, LRRC41, MED7, RNF146, RNF149, CTNNB1, UBA1, STAMBP, RNF185, STX1A	611	901	19554	1.34975	1	0.782183	0.768386
GOTERM_BP_ALL	GO:0032446~protein modification by small protein conjugation	31	4.76923	0.0903668	UBE3C, DCUN1D5, UBR3, ANAPC10, MED12, VCPIP1, TRIM28, NFATC2IP, RNF20, NQO1, UBE2H, ANKIB1, WSB2, CBX4, SMURF1, FBXW11, KLHL22, PEX10, UBE4B, LMO7, UCHL3, MED6, MID2, LRRC41, MED7, RNF146, RNF149, CTNNB1, UBA1, RNF185, STX1A	611	743	19554	1.33526	1	1	0.982528
GOTERM_BP_ALL	GO:0000209~protein polyubiquitination	14	2.15385	0.111929	RNF20, NQO1, UBE2H, ANKIB1, WSB2, UBE3C, SMURF1, FBXW11, UBE4B, PEX10, ANAPC10, RNF146, CTNNB1, RNF185	611	285	19554	1.57209	1	1	0.982528
GOTERM_MF_ALL	GO:0016746~acyltransferase activity	31	4.76923	0.176481	LPGAT1, ABHD4, UBE3C, SRCAP, GTF2B, UBR3, ZDHHC21, MED12, KAT5, TRIM28, GNPNAT1, RNF20, PDHX, UBE2H, ANKIB1, CBX4, SMURF1, FBXW11, PEX10, UBE4B, LMO7, MED6, MID2, MED7, RNF146, ACLY, RNF149, LPCAT4, NMT2, NAA15, RNF185	620	775	19144	1.2351	1	1	0.991163
GOTERM_BP_ALL	GO:0016567~protein ubiquitination	26	4	0.193708	UBE3C, UBR3, ANAPC10, MED12, VCPIP1, RNF20, NQO1, UBE2H, ANKIB1, WSB2, SMURF1, FBXW11, KLHL22, PEX10, UBE4B, LMO7, UCHL3, MED6, MID2, LRRC41, MED7, RNF146, RNF149, CTNNB1, UBA1, RNF185	611	666	19554	1.24938	1	1	0.982528
INTERPRO	IPR018957:Znf_C3HC4_RING-type	4	0.615385	0.198803	RNF20, ANKIB1, RNF185, TRIM67	648	49	20607	2.59599	1	1	1
GOTERM_CC_ALL	GO:0000151~ubiquitin ligase complex	14	2.15385	0.22538	RNF20, ANKIB1, DCUN1D5, CBX4, FBXW11, UBR3, KLHL22, FBXL18, UBE4B, LMO7, MED6, ANAPC10, MED7, MED12	638	335	20791	1.36188	1	0.696779	0.65385
GOTERM_MF_ALL	GO:0061659~ubiquitin-like protein ligase activity	17	2.61538	0.241409	RNF20, ANKIB1, CBX4, UBE3C, SMURF1, FBXW11, UBR3, UBE4B, PEX10, MID2, MED6, MED7, MED12, RNF146, TRIM28, RNF149, RNF185	620	405	19144	1.29609	1	1	0.991163
GOTERM_MF_ALL	GO:0061630~ubiquitin protein ligase activity	16	2.46154	0.273999	RNF20, ANKIB1, UBE3C, SMURF1, FBXW11, UBR3, UBE4B, PEX10, MID2, MED6, MED7, MED12, RNF146, TRIM28, RNF149, RNF185	620	387	19144	1.27659	1	1	0.991163
GOTERM_BP_ALL	GO:0043161~proteasome-mediated ubiquitin-dependent protein catabolic process	13	2	0.307524	UBE2H, UBXN1, UBXN2B, SMURF1, FBXW11, UBR3, KLHL22, FBXL18, UBE4B, PEX10, ANAPC10, KAT5, CTNNB1	611	322	19554	1.29206	1	1	0.982528
GOTERM_BP_ALL	GO:0010498~proteasomal protein catabolic process	16	2.46154	0.31197	UBE2H, TOR1A, UBXN1, UBXN2B, SMURF1, FBXW11, UBR3, KLHL22, FBXL18, UBE4B, PEX10, ANAPC10, KAT5, CTNNB1, SEC61B, RNF185	611	413	19554	1.23984	1	1	0.982528
UP_KW_BIOLOGICAL_PROCESS	KW-0833~Ubl conjugation pathway	29	4.46154	0.370341	UBE3C, MINDY2, USP32, UBR3, ANAPC10, VCPIP1, TRIM28, RNF20, USP8, UBE2H, ANKIB1, WSB2, CBX4, SMURF1, FBXW11, COMMD10, USP45, FBXL18, KLHL22, PEX10, UBE4B, UCHL3, MID2, LRRC41, RNF146, RNF149, UBA1, STAMBP, RNF185	401	748	11450	1.10703	1	1	1
GOTERM_MF_ALL	GO:0019787~ubiquitin-like protein transferase activity	19	2.92308	0.409911	RNF20, UBE2H, ANKIB1, CBX4, UBE3C, SMURF1, FBXW11, UBR3, UBE4B, PEX10, LMO7, MID2, MED6, MED7, MED12, RNF146, TRIM28, RNF149, RNF185	620	517	19144	1.13476	1	1	0.991163
GOTERM_MF_ALL	GO:0004842~ubiquitin-protein transferase activity	18	2.76923	0.41038	RNF20, UBE2H, ANKIB1, UBE3C, SMURF1, FBXW11, UBR3, UBE4B, PEX10, LMO7, MID2, MED6, MED7, MED12, RNF146, TRIM28, RNF149, RNF185	620	486	19144	1.14361	1	1	0.991163
INTERPRO	IPR013083:Znf_RING/FYVE/PHD	17	2.61538	0.463801	RNF20, KDM5B, ANKIB1, USP45, CHD5, TRAFD1, UBE4B, PEX10, CHD3, MID2, RNF146, NSD3, TRIM28, RNF149, HGS, RNF185, TRIM67	648	490	20607	1.1033	1	1	1
GOTERM_MF_ALL	GO:0016755~aminoacyltransferase activity	19	2.92308	0.480261	RNF20, UBE2H, ANKIB1, CBX4, UBE3C, SMURF1, FBXW11, UBR3, UBE4B, PEX10, LMO7, MID2, MED6, MED7, MED12, RNF146, TRIM28, RNF149, RNF185	620	538	19144	1.09047	1	1	0.991163
SMART	SM00184:RING	9	1.38462	0.623557	RNF146, RNF20, ANKIB1, TRIM28, RNF149, PEX10, RNF185, MID2, TRIM67	353	259	10692	1.05251	1	1	1
INTERPRO	IPR017907:Znf_RING_CS	6	0.923077	0.684629	RNF146, RNF20, PEX10, RNF185, MID2, TRIM67	648	183	20607	1.04265	1	1	1
INTERPRO	IPR001841:Znf_RING	9	1.38462	0.770131	RNF146, RNF20, ANKIB1, TRIM28, RNF149, PEX10, RNF185, MID2, TRIM67	648	313	20607	0.914404	1	1	1
UP_SEQ_FEATURE	ZN_FING:RING-type	6	0.923077	0.808807	RNF146, RNF20, TRIM28, PEX10, RNF185, MID2	635	219	20569	0.887456	1	1	0.998933
UP_SEQ_FEATURE	DOMAIN:RING-type	5	0.769231	0.891253	ANKIB1, TRIM28, RNF149, PEX10, MID2	635	210	20569	0.771241	1	1	0.998933
Annotation Cluster 61	Enrichment Score: 1.431689061147641
Category	Term	Count	%	PValue	Genes	List Total	Pop Hits	Pop Total	Fold Enrichment	Bonferroni	Benjamini	FDR
GOTERM_BP_ALL	GO:0034655~nucleobase-containing compound catabolic process	24	3.69231	0.000824918	ENDOG, CNP, ENTPD4, GDA, PDE2A, METTL3, LSM1, EXOG, DNPH1, SND1, CNOT6, RIDA, CNOT11, APEX1, DPYD, ALDOC, NT5M, MLYCD, EXOSC3, RBM7, DCP1A, CNOT9, SMPDL3A, DIS3L2	611	355	19554	2.1636	0.992294	0.0631651	0.062051
GOTERM_BP_ALL	GO:1903311~regulation of mRNA metabolic process	26	4	0.00143873	FTO, KHDRBS3, FXR1, RIDA, IGF2BP1, IGF2BP3, IGF2BP2, EXOSC3, RBM7, RBM5, RBM10, DIS3L2, METTL3, LSM1, LARP7, EIF1, CDK9, CNOT6, CNOT11, NOVA1, APEX1, NOVA2, SRSF3, DCP1A, CNOT9, SF1	611	416	19554	2.0002	0.999794	0.0922041	0.0905777
GOTERM_BP_ALL	GO:0000288~nuclear-transcribed mRNA catabolic process, deadenylation-dependent decay	6	0.923077	0.00696428	CNOT6, CNOT11, LSM1, EXOSC3, DCP1A, CNOT9	611	39	19554	4.92358	1	0.225612	0.221632
GOTERM_BP_ALL	GO:0141188~nucleic acid catabolic process	14	2.15385	0.00944529	ENDOG, METTL3, LSM1, EXOG, SND1, CNOT6, RIDA, CNOT11, APEX1, EXOSC3, RBM7, DCP1A, CNOT9, DIS3L2	611	198	19554	2.26286	1	0.272987	0.268172
GOTERM_BP_ALL	GO:0043488~regulation of mRNA stability	16	2.46154	0.023601	FTO, METTL3, LSM1, FXR1, CNOT6, RIDA, CNOT11, APEX1, IGF2BP1, IGF2BP3, IGF2BP2, EXOSC3, DCP1A, CNOT9, RBM10, DIS3L2	611	271	19554	1.88949	1	0.509879	0.500885
GOTERM_BP_ALL	GO:0006402~mRNA catabolic process	10	1.53846	0.0246761	CNOT6, RIDA, CNOT11, METTL3, LSM1, EXOSC3, DCP1A, CNOT9, SND1, DIS3L2	611	134	19554	2.3883	1	0.5141	0.505032
GOTERM_BP_ALL	GO:0043487~regulation of RNA stability	16	2.46154	0.032816	FTO, METTL3, LSM1, FXR1, CNOT6, RIDA, CNOT11, APEX1, IGF2BP1, IGF2BP3, IGF2BP2, EXOSC3, DCP1A, CNOT9, RBM10, DIS3L2	611	283	19554	1.80937	1	0.606531	0.595832
GOTERM_BP_ALL	GO:0061013~regulation of mRNA catabolic process	16	2.46154	0.0420539	FTO, METTL3, LSM1, FXR1, CNOT6, RIDA, CNOT11, APEX1, IGF2BP1, IGF2BP3, IGF2BP2, EXOSC3, DCP1A, CNOT9, RBM10, DIS3L2	611	292	19554	1.7536	1	0.703191	0.690787
GOTERM_BP_ALL	GO:0061157~mRNA destabilization	11	1.69231	0.0512123	FXR1, FTO, CNOT6, RIDA, CNOT11, METTL3, LSM1, EXOSC3, DCP1A, CNOT9, DIS3L2	611	177	19554	1.9889	1	0.762494	0.749044
GOTERM_BP_ALL	GO:0006401~RNA catabolic process	11	1.69231	0.0528229	CNOT6, RIDA, CNOT11, METTL3, LSM1, EXOSC3, RBM7, DCP1A, CNOT9, SND1, DIS3L2	611	178	19554	1.97773	1	0.774736	0.761071
GOTERM_BP_ALL	GO:0050779~RNA destabilization	11	1.69231	0.0578551	FXR1, FTO, CNOT6, RIDA, CNOT11, METTL3, LSM1, EXOSC3, DCP1A, CNOT9, DIS3L2	611	181	19554	1.94495	1	0.796994	0.782936
GOTERM_BP_ALL	GO:0061014~positive regulation of mRNA catabolic process	11	1.69231	0.0747888	FXR1, FTO, CNOT6, RIDA, CNOT11, METTL3, LSM1, EXOSC3, DCP1A, CNOT9, DIS3L2	611	190	19554	1.85282	1	0.914844	0.898707
GOTERM_BP_ALL	GO:1903313~positive regulation of mRNA metabolic process	12	1.84615	0.119933	FXR1, FTO, CNOT6, RIDA, CNOT11, METTL3, LSM1, EXOSC3, DCP1A, CNOT9, EIF1, DIS3L2	611	235	19554	1.63421	1	1	0.982528
GOTERM_BP_ALL	GO:0000956~nuclear-transcribed mRNA catabolic process	7	1.07692	0.121772	CNOT6, CNOT11, LSM1, EXOSC3, DCP1A, CNOT9, DIS3L2	611	108	19554	2.07429	1	1	0.982528
REACTOME_PATHWAY	R-HSA-429914~Deadenylation-dependent mRNA decay	5	0.769231	0.174369	CNOT11, LSM1, EXOSC3, DCP1A, CNOT9	442	55	11091	2.28116	1	1	0.996198
KEGG_PATHWAY	hsa03018:RNA degradation	5	0.769231	0.318359	CNOT6, LSM1, EXOSC3, DCP1A, CNOT9	324	78	8840	1.74897	1	1	0.996678
GOTERM_BP_ALL	GO:0010608~post-transcriptional regulation of gene expression	32	4.92308	0.769937	FTO, AARS1, STAU1, PRKDC, FXR1, RIDA, TCOF1, INPP5E, IGF2BP1, IGF2BP3, RPL38, IGF2BP2, EXOSC3, RBM10, DIS3L2, TRAP1, TSFM, CNBP, METTL3, LSM1, TDRD7, NMNAT2, EEF2, EIF1, CNOT6, ILF3, CNOT11, APEX1, MATR3, DCP1A, LSM14A, CNOT9	611	1113	19554	0.92013	1	1	0.982528
Annotation Cluster 62	Enrichment Score: 1.428647250509315
Category	Term	Count	%	PValue	Genes	List Total	Pop Hits	Pop Total	Fold Enrichment	Bonferroni	Benjamini	FDR
GOTERM_BP_ALL	GO:0000375~RNA splicing, via transesterification reactions	20	3.07692	0.00223716	SRRM2, DDX46, SF3B6, DDX23, METTL3, LSM1, PRPF40B, TFIP11, DNAJC17, U2AF1L4, PNN, SNRPD1, NOVA1, NOVA2, LUC7L, SRSF3, CEP97, RBM5, RBM10, SF1	611	293	19554	2.18452	0.999998	0.118831	0.116735
GOTERM_BP_ALL	GO:0016071~mRNA metabolic process	36	5.53846	0.0024139	KHDRBS3, RBM26, DDX46, SF3B6, DDX23, TRMT2A, U2AF1L4, PNN, RIDA, ARVCF, SNRPD1, LUC7L, RPRD1B, EXOSC3, CEP97, RBM5, RBM10, DIS3L2, SRRM2, CPSF7, METTL3, LSM1, PRPF40B, LARP7, TFIP11, WBP11, DNAJC17, SND1, CNOT6, CNOT11, NOVA1, NOVA2, SRSF3, DCP1A, CNOT9, SF1	611	676	19554	1.70432	0.999999	0.12376	0.121577
GOTERM_BP_ALL	GO:0000377~RNA splicing, via transesterification reactions with bulged adenosine as nucleophile	19	2.92308	0.00444786	SRRM2, DDX46, SF3B6, DDX23, METTL3, PRPF40B, TFIP11, DNAJC17, U2AF1L4, PNN, SNRPD1, NOVA1, NOVA2, LUC7L, SRSF3, CEP97, RBM5, RBM10, SF1	611	289	19554	2.10402	1	0.17483	0.171747
GOTERM_BP_ALL	GO:0000398~mRNA splicing, via spliceosome	19	2.92308	0.00444786	SRRM2, DDX46, SF3B6, DDX23, METTL3, PRPF40B, TFIP11, DNAJC17, U2AF1L4, PNN, SNRPD1, NOVA1, NOVA2, LUC7L, SRSF3, CEP97, RBM5, RBM10, SF1	611	289	19554	2.10402	1	0.17483	0.171747
GOTERM_BP_ALL	GO:0006397~mRNA processing	28	4.30769	0.00580503	KHDRBS3, RBM26, DDX46, SF3B6, DDX23, TRMT2A, U2AF1L4, PNN, ARVCF, SNRPD1, LUC7L, RPRD1B, CEP97, RBM5, RBM10, SRRM2, CPSF7, METTL3, LSM1, PRPF40B, LARP7, TFIP11, WBP11, DNAJC17, NOVA1, NOVA2, SRSF3, SF1	611	512	19554	1.75018	1	0.206509	0.202866
GOTERM_CC_ALL	GO:0005681~spliceosomal complex	16	2.46154	0.00587792	SRRM2, DDX46, ZFR2, SF3B6, DDX23, PRPF40B, TFIP11, WBP11, DNAJC17, U2AF1L4, PNN, ILF3, SNRPD1, LUC7L, RBM5, SF1	638	234	20791	2.22822	0.993096	0.0826827	0.0775885
GOTERM_BP_ALL	GO:0008380~RNA splicing	24	3.69231	0.00821397	SRRM2, DDX46, SF3B6, DDX23, METTL3, LSM1, PRPF40B, LARP7, TFIP11, WBP11, DNAJC17, U2AF1L4, PNN, ARVCF, SNRPD1, NOVA1, NOVA2, LUC7L, SRSF3, FAM98A, CEP97, RBM5, RBM10, SF1	611	427	19554	1.79878	1	0.248592	0.244207
REACTOME_PATHWAY	R-HSA-72163~mRNA Splicing - Major Pathway	17	2.61538	0.00847364	SRRM2, DDX46, SF3B6, DDX23, TFIP11, WBP11, GTF2F1, U2AF1L4, CHERP, PNN, SNRPD1, POLR2D, SRSF3, RBM7, RBM5, RBM10, SF1	442	207	11091	2.06076	0.999986	0.36123	0.359583
REACTOME_PATHWAY	R-HSA-72172~mRNA Splicing	17	2.61538	0.011935	SRRM2, DDX46, SF3B6, DDX23, TFIP11, WBP11, GTF2F1, U2AF1L4, CHERP, PNN, SNRPD1, POLR2D, SRSF3, RBM7, RBM5, RBM10, SF1	442	215	11091	1.98408	1	0.392663	0.390872
UP_KW_BIOLOGICAL_PROCESS	KW-0508~mRNA splicing	20	3.07692	0.0137826	SRRM2, DDX46, SF3B6, DDX23, LSM1, PRPF40B, LARP7, TFIP11, WBP11, U2AF1L4, PNN, ARVCF, SNRPD1, NOVA1, NOVA2, LUC7L, SRSF3, RBM5, RBM10, SF1	401	313	11450	1.82451	0.823566	0.368233	0.368233
REACTOME_PATHWAY	R-HSA-8953854~Metabolism of RNA	41	6.30769	0.0220427	DDX46, CCNH, SF3B6, DDX23, MRM1, U2AF1L4, PNN, SNRPD1, POLR2D, IGF2BP1, RPLP2, RPL13, IGF2BP3, RPL38, IGF2BP2, EXOSC3, RBM7, RBM5, RBM10, NOP56, SRRM2, UTP6, CPSF7, KRR1, METTL3, LSM1, TFIP11, WBP11, GTF2F1, GTF2H3, TRIT1, CHERP, ERCC3, XPOT, CNOT11, TRMT13, SRSF3, DCP1A, CNOT9, NOP10, SF1	442	726	11091	1.41708	1	0.483628	0.481423
UP_KW_BIOLOGICAL_PROCESS	KW-0507~mRNA processing	23	3.53846	0.0251855	SRRM2, CPSF7, KHDRBS3, DDX46, SF3B6, DDX23, LSM1, PRPF40B, LARP7, TFIP11, TRMT2A, WBP11, U2AF1L4, PNN, ARVCF, SNRPD1, NOVA1, NOVA2, LUC7L, SRSF3, RBM5, RBM10, SF1	401	403	11450	1.62961	0.958767	0.492265	0.492265
GOTERM_CC_ALL	GO:0120114~Sm-like protein family complex	9	1.38462	0.0327678	DDX46, SNRPD1, SF3B6, DDX23, LSM1, PRPF40B, LARP7, LUC7L, CEP97	638	121	20791	2.42388	1	0.238414	0.223725
REACTOME_PATHWAY	R-HSA-72203~Processing of Capped Intron-Containing Pre-mRNA	19	2.92308	0.0356654	SRRM2, CPSF7, DDX46, SF3B6, DDX23, METTL3, TFIP11, WBP11, GTF2F1, U2AF1L4, CHERP, PNN, SNRPD1, POLR2D, SRSF3, RBM7, RBM5, RBM10, SF1	442	285	11091	1.67285	1	0.659277	0.656272
GOTERM_CC_ALL	GO:0030532~small nuclear ribonucleoprotein complex	8	1.23077	0.0503402	DDX46, SNRPD1, SF3B6, DDX23, PRPF40B, LARP7, LUC7L, CEP97	638	109	20791	2.39176	1	0.317944	0.298355
GOTERM_CC_ALL	GO:0005686~U2 snRNP	4	0.615385	0.0630491	DDX46, SNRPD1, SF3B6, CEP97	638	30	20791	4.34504	1	0.353953	0.332145
UP_KW_CELLULAR_COMPONENT	KW-0747~Spliceosome	10	1.53846	0.0649234	SRRM2, PNN, DDX46, SNRPD1, SF3B6, DDX23, TFIP11, RBM5, SF1, U2AF1L4	589	153	17942	1.99097	0.962717	0.289204	0.247889
GOTERM_CC_ALL	GO:0005684~U2-type spliceosomal complex	7	1.07692	0.0805499	SRRM2, DDX46, SNRPD1, SF3B6, PRPF40B, LUC7L, TFIP11	638	98	20791	2.3277	1	0.419655	0.3938
GOTERM_CC_ALL	GO:0097525~spliceosomal snRNP complex	7	1.07692	0.0836517	DDX46, SNRPD1, SF3B6, DDX23, PRPF40B, LUC7L, CEP97	638	99	20791	2.30419	1	0.428277	0.40189
GOTERM_BP_ALL	GO:0000245~spliceosomal complex assembly	7	1.07692	0.0860452	DDX46, SNRPD1, SF3B6, DDX23, LUC7L, RBM5, SF1	611	98	19554	2.28595	1	0.996658	0.979078
REACTOME_PATHWAY	R-HSA-72165~mRNA Splicing - Minor Pathway	5	0.769231	0.136565	SNRPD1, SF3B6, DDX23, POLR2D, GTF2F1	442	50	11091	2.50928	1	1	0.996198
GOTERM_BP_ALL	GO:0071826~protein-RNA complex organization	12	1.84615	0.137975	DDX46, PRKDC, SNRPD1, SF3B6, DDX23, LUC7L, TFIP11, RPL38, ERAL1, RBM5, DNAJC17, SF1	611	242	19554	1.58694	1	1	0.982528
GOTERM_CC_ALL	GO:0071011~precatalytic spliceosome	5	0.769231	0.155225	SRRM2, ILF3, ZFR2, SNRPD1, SF3B6	638	68	20791	2.39616	1	0.567144	0.532201
GOTERM_BP_ALL	GO:1903241~U2-type prespliceosome assembly	3	0.461538	0.182645	DDX46, SNRPD1, SF3B6	611	25	19554	3.84039	1	1	0.982528
GOTERM_CC_ALL	GO:0071013~catalytic step 2 spliceosome	6	0.923077	0.203375	SRRM2, PNN, SNRPD1, SF3B6, DDX23, TFIP11	638	102	20791	1.91693	1	0.669511	0.628262
GOTERM_BP_ALL	GO:0006396~RNA processing	51	7.84615	0.228756	INTS14, RBM26, DDX46, NVL, FARS2, PNN, SNRPD1, LUC7L, DGCR8, CEP97, RBM5, SRRM2, METTL3, PRPF40B, TFIP11, WBP11, GTPBP4, MRPL44, NSA2, SRSF3, SF1, FTO, AARS1, KHDRBS3, PRKDC, SF3B6, DDX23, TRMT2A, MRM1, U2AF1L4, ARVCF, RPRD1B, EXOSC3, LYAR, RBM10, NOP56, SMAD2, UTP6, CPSF7, KRR1, LSM1, LARP7, TDRD7, TRIT1, DNAJC17, CHERP, NOVA1, NOVA2, TRMT13, FAM98A, NOP10	611	1436	19554	1.13661	1	1	0.982528
GOTERM_CC_ALL	GO:0005685~U1 snRNP	3	0.461538	0.279793	SNRPD1, PRPF40B, LUC7L	638	34	20791	2.87539	1	0.792433	0.74361
GOTERM_BP_ALL	GO:0022618~protein-RNA complex assembly	10	1.53846	0.301734	DDX46, PRKDC, SNRPD1, SF3B6, DDX23, LUC7L, RPL38, ERAL1, RBM5, SF1	611	232	19554	1.37945	1	1	0.982528
KEGG_PATHWAY	hsa03040:Spliceosome	9	1.38462	0.54638	DDX46, SNRPD1, SF3B6, DDX23, PRPF40B, SRSF3, WBP11, U2AF1L4, CHERP	324	218	8840	1.1264	1	1	0.996678
Annotation Cluster 63	Enrichment Score: 1.4242491168726357
Category	Term	Count	%	PValue	Genes	List Total	Pop Hits	Pop Total	Fold Enrichment	Bonferroni	Benjamini	FDR
GOTERM_MF_ALL	GO:0015035~protein-disulfide reductase activity	6	0.923077	0.00505687	CCS, TMX3, TMX1, TXNL1, QSOX2, TXN	620	35	19144	5.29327	0.998982	0.242552	0.240232
GOTERM_MF_ALL	GO:0015036~disulfide oxidoreductase activity	6	0.923077	0.00996517	CCS, TMX3, TMX1, TXNL1, QSOX2, TXN	620	41	19144	4.51865	0.999999	0.347248	0.343926
INTERPRO	IPR017937:Thioredoxin_CS	4	0.615385	0.0150838	TMX3, TMX1, TXNL1, TXN	648	17	20607	7.48257	1	1	1
UP_SEQ_FEATURE	DISULFID:Redox-active	6	0.923077	0.0232909	TMX3, TMX1, SAP30L, TXNL1, QSOX2, TXN	635	53	20569	3.66703	1	1	0.998933
INTERPRO	IPR036249:Thioredoxin-like_sf	10	1.53846	0.0235074	TMX3, TMX1, PTGES2, GLRX5, TXNL1, GPX8, QSOX2, TXN, CLIC1, GDAP1	648	132	20607	2.40916	1	1	1
INTERPRO	IPR013766:Thioredoxin_domain	5	0.769231	0.0360513	TMX3, TMX1, TXNL1, QSOX2, TXN	648	40	20607	3.97512	1	1	1
GOTERM_MF_ALL	GO:0016667~oxidoreductase activity, acting on a sulfur group of donors	6	0.923077	0.0366758	CCS, TMX3, TMX1, TXNL1, QSOX2, TXN	620	57	19144	3.25025	1	0.732977	0.725965
UP_SEQ_FEATURE	DOMAIN:Thioredoxin	5	0.769231	0.0492674	TMX3, TMX1, TXNL1, QSOX2, TXN	635	45	20569	3.59913	1	1	0.998933
UP_KW_DOMAIN	KW-0676~Redox-active center	5	0.769231	0.0666027	TMX3, TMX1, GLRX5, TXNL1, TXN	423	53	14597	3.2555	0.864503	0.36325	0.338198
GOTERM_MF_ALL	GO:0016864~intramolecular oxidoreductase activity, transposing S-S bonds	3	0.461538	0.135399	TMX3, TMX1, QSOX2	620	20	19144	4.63161	1	1	0.991163
GOTERM_MF_ALL	GO:0003756~protein disulfide isomerase activity	3	0.461538	0.135399	TMX3, TMX1, QSOX2	620	20	19144	4.63161	1	1	0.991163
GOTERM_MF_ALL	GO:0016860~intramolecular oxidoreductase activity	4	0.615385	0.244995	TMX3, TMX1, PTGES2, QSOX2	620	53	19144	2.33037	1	1	0.991163
Annotation Cluster 64	Enrichment Score: 1.4030190671891791
Category	Term	Count	%	PValue	Genes	List Total	Pop Hits	Pop Total	Fold Enrichment	Bonferroni	Benjamini	FDR
GOTERM_BP_ALL	GO:0044273~sulfur compound catabolic process	6	0.923077	0.0226306	CBS, HEXB, FMO1, MLYCD, CSAD, GUSB	611	52	19554	3.69269	1	0.501616	0.492768
GOTERM_BP_ALL	GO:0000096~sulfur amino acid metabolic process	5	0.769231	0.0228395	GCLC, BHMT, CBS, FMO1, CSAD	611	35	19554	4.5719	1	0.502469	0.493606
GOTERM_BP_ALL	GO:0000098~sulfur amino acid catabolic process	3	0.461538	0.0443456	CBS, FMO1, CSAD	611	11	19554	8.72817	1	0.71243	0.699863
REACTOME_PATHWAY	R-HSA-1614635~Sulfur amino acid metabolism	4	0.615385	0.106584	BHMT, CBS, FMO1, CSAD	442	29	11091	3.46107	1	1	0.996198
Annotation Cluster 65	Enrichment Score: 1.379316549771042
Category	Term	Count	%	PValue	Genes	List Total	Pop Hits	Pop Total	Fold Enrichment	Bonferroni	Benjamini	FDR
GOTERM_BP_ALL	GO:0007399~nervous system development	100	15.3846	0.000439315	EPHB6, GDA, PLOD3, IGF1R, PPP1CC, KAT5, FBXW11, METTL3, HDGFL3, AARS1, NOTCH1, CNP, TUBGCP2, PRKDC, NPR2, CEND1, THY1, ZNF24, SLC5A3, FXR1, EFNB1, SDCBP, FLRT2, BLOC1S3, B4GALNT1, MARK1, TOR1A, FZD7, TRAPPC4, LSM1, DCLK2, PTK2, CHERP, GFAP, DAB1, CDK6, LHX2, UQCRQ, IFT27, UNC119, DEGS1, FGF13, NRP1, WDR47, SETD2, DAGLA, LDB1, HEXB, AATK, CHD5, ECE1, VLDLR, MED12, ZIC2, BMERB1, SCYL2, BCAS1, BOK, …	611	2288	19554	1.39874	0.925038	0.0375392	0.036877
GOTERM_BP_ALL	GO:0007275~multicellular organism development	158	24.3077	0.00421624	EPHB6, GDA, PLOD3, IGF1R, PPP1CC, RASSF2, KAT5, TRIM28, BBX, RPL38, PSPH, ENDOG, FBXW11, METTL3, CACNB4, MATR3, SCG2, HDGFL3, SF1, AARS1, NOTCH1, CNP, TUBGCP2, ARL6, PRKDC, NPR2, CEND1, UBR3, THY1, ZNF24, SLC5A3, FXR1, EFNB1, SDCBP, ANKH, FLRT2, BLOC1S3, B4GALNT1, ASL, CERT1, MARK1, PCK2, DNAJC19, SMAD2, TOR1A, FZD7, TRAPPC4, PDE2A, LSM1, DCLK2, TDRD7, PTK2, CHERP, GFAP, DLG1, DAB1, BMP1, CDK6, L…	611	4162	19554	1.21492	1	0.169108	0.166126
GOTERM_BP_ALL	GO:0048731~system development	140	21.5385	0.0111397	EPHB6, GDA, PLOD3, IGF1R, PPP1CC, RASSF2, KAT5, BBX, RPL38, FBXW11, METTL3, CACNB4, MATR3, SCG2, HDGFL3, SF1, AARS1, NOTCH1, CNP, TUBGCP2, PRKDC, NPR2, CEND1, THY1, ZNF24, SLC5A3, FXR1, EFNB1, SDCBP, ANKH, FLRT2, BLOC1S3, B4GALNT1, CERT1, MARK1, PCK2, DNAJC19, SMAD2, TOR1A, FZD7, TRAPPC4, PDE2A, LSM1, DCLK2, TDRD7, PTK2, CHERP, GFAP, DLG1, DAB1, BMP1, CDK6, LHX2, UQCRQ, IFT27, UNC119, ALPL, DEGS1…	611	3728	19554	1.20184	1	0.311279	0.305788
GOTERM_BP_ALL	GO:0022008~neurogenesis	60	9.23077	0.0153235	EPHB6, NRP1, WDR47, DAGLA, LDB1, HEXB, CHD5, ECE1, VLDLR, IGF1R, MED12, PPP1CC, KAT5, BMERB1, SCYL2, BOK, TRPC4, METTL3, NAV2, UGDH, PALLD, HDGFL3, NOTCH1, CNP, TUBGCP2, NPR2, ADAM22, CEND1, THY1, EFNB1, FLRT2, DZANK1, BLOC1S3, SLITRK3, IGF2BP1, MICALL2, APBB2, MARK1, TOR1A, FZD7, BNIP3, WNT7B, MBD1, TRAPPC4, LSM1, DCLK2, LAMB1, NMNAT2, PTK2, GFAP, DAB1, CDK6, ERCC3, LHX2, UQCRQ, NOVA2, IFT27, CD…	611	1421	19554	1.3513	1	0.385611	0.37881
GOTERM_BP_ALL	GO:0032502~developmental process	208	32	0.03886	EPHB6, CPNE5, RASSF2, KAT5, PPP2R1B, TRIM28, BBX, RPL38, PTGFRN, ENDOG, METTL3, IFRD1, GTPBP4, MED6, SND1, MED7, SF1, AARS1, PRKDC, CEND1, THY1, ZNF24, SLC5A3, FXR1, FLRT2, ANKH, BLOC1S3, B4GALNT1, RDH14, ASL, ST3GAL1, LYAR, PCK2, JUP, FZD7, PDE2A, DCLK2, LARP7, H1-1, PTK2, H1-5, UNC119, NRP1, WDR47, SETD2, HEXB, AATK, VLDLR, CTCF, OSBPL11, MED12, GYS1, BMERB1, SPHK2, ANXA4, ACTL6A, GAB1, PPHLN1,…	611	5983	19554	1.1126	1	0.667983	0.656201
GOTERM_BP_ALL	GO:0048513~animal organ development	110	16.9231	0.0537259	PLOD3, IGF1R, TRIM28, BBX, RPL38, FBXW11, METTL3, CACNB4, STIM1, MATR3, SF1, FTO, AARS1, TSG101, NOTCH1, CNP, TUBGCP2, PRKDC, NPR2, ILDR2, CEND1, THY1, FXR1, EFNB1, ANKH, FLRT2, BLOC1S3, CERT1, PCK2, DNAJC19, SMAD2, JUP, PDE2A, DCLK2, TDRD7, PTK2, H1-5, RCAN1, DLG1, DAB1, BMP1, CDK6, LHX2, UQCRQ, IFT27, ALPL, FGF13, BCL2L2, KDM5B, NRP1, WDR47, SETD2, LDB1, AATK, CHD5, ECE1, MED12, GYS1, FLCN, ZIC…	611	3019	19554	1.16607	1	0.782183	0.768386
GOTERM_BP_ALL	GO:0048856~anatomical structure development	188	28.9231	0.0719408	EPHB6, GDA, PLOD3, IGF1R, PPP1CC, RASSF2, KAT5, PPP2R1B, TRIM28, BBX, RPL38, PTGFRN, PSPH, TPD52, ENDOG, LIG1, FBXW11, METTL3, IFRD1, CACNB4, STIM1, MATR3, SCG2, HDGFL3, SF1, FTO, AARS1, TSG101, NOTCH1, ARHGEF26, CNP, TUBGCP2, ARL6, PRKDC, NPR2, ILDR2, CEND1, UBR3, THY1, ZNF24, SLC5A3, FXR1, EFNB1, SDCBP, ANKH, FLRT2, BLOC1S3, B4GALNT1, ASL, ST3GAL1, LYAR, CERT1, MARK1, PCK2, DNAJC19, SMAD2, TOR1…	611	5463	19554	1.10134	1	0.89865	0.882799
GOTERM_BP_ALL	GO:0030154~cell differentiation	128	19.6923	0.242177	EPHB6, CPNE5, PLOD3, IGF1R, PPP1CC, KAT5, TRIM28, PTGFRN, TPD52, FBXW11, METTL3, IFRD1, GTPBP4, SND1, CACNB4, SQSTM1, HDGFL3, SF1, RAI14, TSG101, NOTCH1, ARHGEF26, CNP, TUBGCP2, PRKDC, NPR2, ILDR2, CEND1, THY1, FXR1, EFNB1, FLRT2, BLOC1S3, RDH14, ST3GAL1, LYAR, MARK1, PCK2, SMAD2, OSBPL8, TOR1A, SMURF1, FZD7, TRAPPC4, PDE2A, LSM1, LARP7, DCLK2, TDRD7, EEF2, PTK2, GFAP, RCAN1, DAB1, BMP1, CDK6, LH…	611	3833	19554	1.06872	1	1	0.982528
GOTERM_BP_ALL	GO:0048869~cellular developmental process	128	19.6923	0.242791	EPHB6, CPNE5, PLOD3, IGF1R, PPP1CC, KAT5, TRIM28, PTGFRN, TPD52, FBXW11, METTL3, IFRD1, GTPBP4, SND1, CACNB4, SQSTM1, HDGFL3, SF1, RAI14, TSG101, NOTCH1, ARHGEF26, CNP, TUBGCP2, PRKDC, NPR2, ILDR2, CEND1, THY1, FXR1, EFNB1, FLRT2, BLOC1S3, RDH14, ST3GAL1, LYAR, MARK1, PCK2, SMAD2, OSBPL8, TOR1A, SMURF1, FZD7, TRAPPC4, PDE2A, LSM1, LARP7, DCLK2, TDRD7, EEF2, PTK2, GFAP, RCAN1, DAB1, BMP1, CDK6, LH…	611	3836	19554	1.06789	1	1	0.982528
GOTERM_BP_ALL	GO:0009653~anatomical structure morphogenesis	78	12	0.331912	EPHB6, KDM5B, NRP1, SETD2, WDR47, LDB1, PLOD3, ECE1, VLDLR, IGF1R, MED12, PPP2R1B, TRIM28, RPL38, BMERB1, ITGAV, PTGFRN, KDM6A, TPD52, LIG1, FBXW11, METTL3, ACTL6A, GAB1, LATS1, UGDH, STIM1, ASPH, PALLD, CDH10, EXOC4, ITGB1BP1, MATR3, ITGA5, SCG2, NOTCH1, ARHGEF26, CNP, PRKDC, NPR2, SF3B6, CEND1, THY1, EFNB1, TCOF1, DNAJB6, FLRT2, ANKH, DZANK1, CBS, VPS52, SLITRK3, IGF2BP1, SLC17A6, IGF2BP3, APBB…	611	2343	19554	1.06541	1	1	0.982528
GOTERM_BP_ALL	GO:0032501~multicellular organismal process	198	30.4615	0.725324	EPHB6, RASSF2, KAT5, TRIM28, LIPG, BBX, RPL38, ENDOG, METTL3, GTPBP4, MED6, SND1, MED7, SF1, AARS1, PRKDC, CEND1, THY1, ZNF24, PLA2G7, SLC5A3, FXR1, FLRT2, ANKH, BLOC1S3, B4GALNT1, RDH14, ASL, ST3GAL1, LYAR, PCK2, FZD7, PDE2A, CYP4F3, DCLK2, PTK2, FIBP, UNC119, NRP1, WDR47, SETD2, HEXB, AATK, VLDLR, IDE, MED12, GYS1, BMERB1, CLIC1, SPHK2, ACTL6A, ANXA5, GAB1, PPHLN1, UGDH, VAMP7, MMP17, EXOC4, TA…	611	6520	19554	0.971879	1	1	0.982528
Annotation Cluster 66	Enrichment Score: 1.3663169950238019
Category	Term	Count	%	PValue	Genes	List Total	Pop Hits	Pop Total	Fold Enrichment	Bonferroni	Benjamini	FDR
GOTERM_CC_ALL	GO:0030136~clathrin-coated vesicle	14	2.15385	0.0254502	GAD1, SYNRG, GAD2, ECE1, ADCY8, AP2A2, EPN2, VAMP7, AP1G1, CLVS2, CD9, ATP6V1H, CERT1, SCYL2	638	230	20791	1.9836	1	0.206316	0.193604
GOTERM_CC_ALL	GO:0030662~coated vesicle membrane	13	2	0.0270405	GAD1, SYNRG, GAD2, ADCY8, AP2A2, COPZ1, EPN2, SEC23IP, VAMP7, AP1G1, CD9, ATP6V1H, SCAP	638	208	20791	2.03674	1	0.211287	0.198269
GOTERM_CC_ALL	GO:0030665~clathrin-coated vesicle membrane	10	1.53846	0.0274688	VAMP7, AP1G1, GAD1, SYNRG, CD9, ATP6V1H, GAD2, ADCY8, AP2A2, EPN2	638	139	20791	2.34444	1	0.211287	0.198269
GOTERM_CC_ALL	GO:0030135~coated vesicle	17	2.61538	0.0587508	GAD1, SYNRG, GAD2, ECE1, ADCY8, AP2A2, COPZ1, EPN2, SEC23IP, VAMP7, AP1G1, CLVS2, CD9, ATP6V1H, SCAP, CERT1, SCYL2	638	339	20791	1.6342	1	0.34197	0.320901
GOTERM_CC_ALL	GO:0030120~vesicle coat	5	0.769231	0.132695	AP1G1, SYNRG, AP2A2, COPZ1, EPN2	638	64	20791	2.54592	1	0.524774	0.492442
Annotation Cluster 67	Enrichment Score: 1.356945261947562
Category	Term	Count	%	PValue	Genes	List Total	Pop Hits	Pop Total	Fold Enrichment	Bonferroni	Benjamini	FDR
GOTERM_CC_ALL	GO:0005794~Golgi apparatus	69	10.6154	0.0200785	UBXN2B, USP32, PLOD3, OSBPL11, AP2A2, BICD2, GOLGA3, RASSF2, AP1G1, GLIPR2, LIPG, GNPNAT1, PTGFRN, QSOX2, ARMH3, SCYL2, BOK, ENTPD4, METTL3, AP1AR, PPHLN1, COPZ1, VAMP7, CHST1, ITGA5, HDAC3, NOTCH1, SRCAP, ZDHHC21, SELENOI, CYTH3, VCPIP1, DPP7, SEC14L1, VPS52, INPP5E, CLVS2, ATP6V1H, SCAP, B4GALNT1, APBB2, ST3GAL1, CERT1, ST3GAL2, JAM3, OSBPL9, PRNP, NDFIP2, PTGES2, GOLM1, SYNRG, WNT7B, TRAPPC4, …	638	1732	20791	1.29824	1	0.192571	0.180707
UP_KW_CELLULAR_COMPONENT	KW-0333~Golgi apparatus	45	6.92308	0.0268187	UBXN2B, USP32, ZDHHC21, OSBPL11, AP2A2, BICD2, GOLGA3, VCPIP1, SEC14L1, GLIPR2, AP1G1, VPS52, INPP5E, CLVS2, GNPNAT1, SCAP, APBB2, B4GALNT1, PTGFRN, ST3GAL1, ARMH3, CERT1, SCYL2, ST3GAL2, BOK, OSBPL9, PRNP, NDFIP2, PTGES2, GOLM1, ENTPD4, TRAPPC4, SYNRG, B3GAT2, TRAPPC5, GAD2, AP1AR, NMNAT2, SORL1, COPZ1, HS3ST1, RAB11B, BMP1, VAMP7, CHST1	589	996	17942	1.37629	0.736067	0.21902	0.187731
GOTERM_CC_ALL	GO:0000139~Golgi membrane	28	4.30769	0.157759	NOTCH1, USP32, ZDHHC21, CYTH3, GOLGA3, GLIPR2, AP1G1, INPP5E, GNPNAT1, ATP6V1H, SCAP, B4GALNT1, QSOX2, ST3GAL1, ARMH3, ST3GAL2, NDFIP2, PTGES2, ENTPD4, TRAPPC4, B3GAT2, GAD2, NMNAT2, SORL1, COPZ1, RAB18, IFT27, CHST1	638	712	20791	1.28154	1	0.568111	0.533109
Annotation Cluster 68	Enrichment Score: 1.3539188939416817
Category	Term	Count	%	PValue	Genes	List Total	Pop Hits	Pop Total	Fold Enrichment	Bonferroni	Benjamini	FDR
GOTERM_BP_ALL	GO:0042063~gliogenesis	17	2.61538	0.0182295	WDR47, NOTCH1, CNP, TRPC4, HEXB, BNIP3, METTL3, ADAM22, LAMB1, GFAP, MED12, DAB1, CDK6, CD9, CTNNB1, BMERB1, BOK	611	286	19554	1.90229	1	0.431652	0.424038
GOTERM_BP_ALL	GO:0048709~oligodendrocyte differentiation	7	1.07692	0.0496773	MED12, NOTCH1, CNP, TRPC4, BNIP3, CTNNB1, BOK	611	85	19554	2.63556	1	0.758801	0.745417
GOTERM_BP_ALL	GO:0010001~glial cell differentiation	12	1.84615	0.0957877	MED12, DAB1, NOTCH1, CDK6, CNP, TRPC4, BNIP3, METTL3, ADAM22, CTNNB1, BOK, GFAP	611	225	19554	1.70684	1	1	0.982528
Annotation Cluster 69	Enrichment Score: 1.3354389073600181
Category	Term	Count	%	PValue	Genes	List Total	Pop Hits	Pop Total	Fold Enrichment	Bonferroni	Benjamini	FDR
GOTERM_BP_ALL	GO:0000723~telomere maintenance	9	1.38462	0.0161156	SMARCAL1, PRKDC, RPA3, APEX1, ACTL6A, TERF2IP, TFIP11, NFRKB, NOP10	611	104	19554	2.76951	1	0.398583	0.391552
GOTERM_BP_ALL	GO:0032200~telomere organization	10	1.53846	0.0279581	SMARCAL1, H4C16, PRKDC, RPA3, APEX1, ACTL6A, TERF2IP, TFIP11, NFRKB, NOP10	611	137	19554	2.33601	1	0.558783	0.548927
UP_KW_BIOLOGICAL_PROCESS	KW-0233~DNA recombination	6	0.923077	0.21874	LIG1, PRKDC, RPA3, APEX1, ACTL6A, NFRKB	401	92	11450	1.86219	1	1	1
Annotation Cluster 70	Enrichment Score: 1.332132602961216
Category	Term	Count	%	PValue	Genes	List Total	Pop Hits	Pop Total	Fold Enrichment	Bonferroni	Benjamini	FDR
INTERPRO	IPR000504:RRM_dom	15	2.30769	0.0167208	CPSF7, RBM26, SF3B6, LARP7, TRMT2A, DNAJC17, U2AF1L4, IGF2BP1, SRSF3, IGF2BP3, MATR3, IGF2BP2, RBM7, RBM5, RBM10	648	235	20607	2.02985	1	1	1
INTERPRO	IPR035979:RBD_domain_sf	16	2.46154	0.0218392	CPSF7, RBM26, SF3B6, LARP7, TRMT2A, DNAJC17, U2AF1L4, RCAN1, IGF2BP1, SRSF3, IGF2BP3, MATR3, IGF2BP2, RBM7, RBM5, RBM10	648	267	20607	1.90567	1	1	1
INTERPRO	IPR012677:Nucleotide-bd_a/b_plait_sf	16	2.46154	0.0252337	CPSF7, RBM26, SF3B6, LARP7, TRMT2A, DNAJC17, U2AF1L4, RCAN1, IGF2BP1, SRSF3, IGF2BP3, MATR3, IGF2BP2, RBM7, RBM5, RBM10	648	272	20607	1.87064	1	1	1
UP_SEQ_FEATURE	DOMAIN:RRM	14	2.15385	0.0347251	CPSF7, RBM26, SF3B6, LARP7, TRMT2A, DNAJC17, U2AF1L4, SRSF3, IGF2BP3, MATR3, IGF2BP2, RBM7, RBM5, RBM10	635	239	20569	1.89745	1	1	0.998933
SMART	SM00360:RRM	12	1.84615	0.108291	CPSF7, RBM26, SF3B6, IGF2BP1, LARP7, SRSF3, IGF2BP3, MATR3, IGF2BP2, RBM7, RBM10, RBM5	353	219	10692	1.65967	1	1	1
UP_SEQ_FEATURE	DOMAIN:RRM 1	7	1.07692	0.116864	RBM26, IGF2BP1, IGF2BP3, MATR3, IGF2BP2, RBM10, RBM5	635	108	20569	2.09949	1	1	0.998933
UP_SEQ_FEATURE	DOMAIN:RRM 2	7	1.07692	0.116864	RBM26, IGF2BP1, IGF2BP3, MATR3, IGF2BP2, RBM10, RBM5	635	108	20569	2.09949	1	1	0.998933
Annotation Cluster 71	Enrichment Score: 1.3317717069656032
Category	Term	Count	%	PValue	Genes	List Total	Pop Hits	Pop Total	Fold Enrichment	Bonferroni	Benjamini	FDR
GOTERM_MF_ALL	GO:0016787~hydrolase activity	104	16	0.0197385	SMARCAL1, GDA, PLAT, PPP1CC, LIPE, LIPG, CAPN5, PSPH, USP8, ENDOG, ENTPD4, ACYP1, GTPBP4, SND1, EEF1A1, PLPP6, LARS1, STAMBP, AARS1, SRCAP, ABHD4, CNP, MINDY2, ARL6, ABHD6, ABCB8, PLA2G7, VCPIP1, DPP7, INPP5E, ATP6V1H, RPRD1B, TRAP1, TOR1A, FUCA1, EPHX1, PDE2A, GGH, TBCC, EEF2, PTK2, PTPRE, CNOT6, PPP5C, DLG1, BMP1, IFT27, ALPL, PLCH2, DCP1A, PTPRT, DAGLA, MCM7, DDX46, NVL, USP32, HEXB, DIRAS1, C…	620	2623	19144	1.22427	1	0.547441	0.542204
GOTERM_MF_ALL	GO:0016462~pyrophosphatase activity	39	6	0.0275662	RGS17, MCM7, DDX46, SRCAP, NVL, ARL6, DIRAS1, DDX23, CHD5, ABCB8, CHD3, HSPA13, ATAD2B, ATP6V1H, ABCF2, TRAP1, TOR1A, RFC2, ENTPD4, EFL1, TBCC, NAV2, ACYP1, EEF2, GTPBP4, RAB11B, EEF1A1, PLPP6, MRAS, ERCC3, RAB15, KIFC1, RAB18, DRG1, IFT27, ALPL, MCM5, DCP1A, SMPDL3A	620	850	19144	1.41673	1	0.653348	0.647098
GOTERM_MF_ALL	GO:0016818~hydrolase activity, acting on acid anhydrides, in phosphorus-containing anhydrides	39	6	0.0284902	RGS17, MCM7, DDX46, SRCAP, NVL, ARL6, DIRAS1, DDX23, CHD5, ABCB8, CHD3, HSPA13, ATAD2B, ATP6V1H, ABCF2, TRAP1, TOR1A, RFC2, ENTPD4, EFL1, TBCC, NAV2, ACYP1, EEF2, GTPBP4, RAB11B, EEF1A1, PLPP6, MRAS, ERCC3, RAB15, KIFC1, RAB18, DRG1, IFT27, ALPL, MCM5, DCP1A, SMPDL3A	620	852	19144	1.4134	1	0.656242	0.649964
GOTERM_MF_ALL	GO:0016817~hydrolase activity, acting on acid anhydrides	39	6	0.0299865	RGS17, MCM7, DDX46, SRCAP, NVL, ARL6, DIRAS1, DDX23, CHD5, ABCB8, CHD3, HSPA13, ATAD2B, ATP6V1H, ABCF2, TRAP1, TOR1A, RFC2, ENTPD4, EFL1, TBCC, NAV2, ACYP1, EEF2, GTPBP4, RAB11B, EEF1A1, PLPP6, MRAS, ERCC3, RAB15, KIFC1, RAB18, DRG1, IFT27, ALPL, MCM5, DCP1A, SMPDL3A	620	853	19144	1.41175	1	0.66806	0.66167
INTERPRO	IPR027417:P-loop_NTPase	40	6.15385	0.0332624	SMARCAL1, MCM7, DDX46, SRCAP, CNP, NVL, ARL6, DIRAS1, DDX23, CHD5, ABCB8, CHD3, ATAD2B, ABCF2, MPP2, TOR1A, RFC2, DCAKD, EFL1, NAV2, ERAL1, EEF2, GTPBP4, TRIT1, HS3ST1, RAB11B, EEF1A1, UCK2, DLG1, CACNB3, CACNB4, MRAS, ERCC3, RAB15, KIFC1, RAB18, DRG1, IFT27, CHST1, MCM5	648	915	20607	1.3902	1	1	1
GOTERM_MF_ALL	GO:0017111~ribonucleoside triphosphate phosphatase activity	36	5.53846	0.036199	RGS17, MCM7, DDX46, SRCAP, NVL, ARL6, DIRAS1, DDX23, CHD5, ABCB8, CHD3, HSPA13, ATAD2B, ATP6V1H, ABCF2, TRAP1, TOR1A, RFC2, ENTPD4, EFL1, TBCC, NAV2, EEF2, GTPBP4, RAB11B, EEF1A1, MRAS, ERCC3, RAB15, KIFC1, RAB18, DRG1, IFT27, ALPL, MCM5, SMPDL3A	620	786	19144	1.41423	1	0.732977	0.725965
GOTERM_MF_ALL	GO:0016887~ATP hydrolysis activity	21	3.23077	0.0723977	TRAP1, TOR1A, MCM7, DDX46, SRCAP, NVL, RFC2, DDX23, CHD5, ABCB8, NAV2, CHD3, HSPA13, ATAD2B, ERCC3, KIFC1, ATP6V1H, ALPL, MCM5, ABCF2, SMPDL3A	620	434	19144	1.49407	1	1	0.991163
GOTERM_MF_ALL	GO:0140657~ATP-dependent activity	27	4.15385	0.0936011	SMARCAL1, MCM7, DDX46, SRCAP, NVL, DDX23, CHD5, ABCB8, CHD3, HSPA13, ATAD2B, ATP6V1H, ABCF2, TRAP1, RALBP1, TOR1A, RFC2, HSPA4, NAV2, ATP1B1, ERCC3, KIFC1, ALPL, MCM5, UBA1, SLC27A3, SMPDL3A	620	610	19144	1.36671	1	1	0.991163
GOTERM_MF_ALL	GO:0003924~GTPase activity	15	2.30769	0.272324	RGS17, ARL6, ENTPD4, EFL1, DIRAS1, TBCC, EEF2, GTPBP4, RAB11B, EEF1A1, MRAS, RAB15, RAB18, DRG1, IFT27	620	358	19144	1.29375	1	1	0.991163
Annotation Cluster 72	Enrichment Score: 1.3277617221926592
Category	Term	Count	%	PValue	Genes	List Total	Pop Hits	Pop Total	Fold Enrichment	Bonferroni	Benjamini	FDR
REACTOME_PATHWAY	R-HSA-5663205~Infectious disease	55	8.46154	0.0182619	NRP1, CCNH, GTF2B, CHD3, AP2A2, IGF1R, MED12, PPP1CC, H2BC26, TRIM28, AP1G1, SNRPD1, RPLP2, RPL38, NELFCD, LIG1, GTF2F1, ATP1B1, MED6, MED7, EEF1A1, H4C16, HGS, CHMP7, STAM2, STX1A, GTF2A1, HDAC3, TSG101, ADCY2, TXN, ADCY8, GNG4, SAP30L, POLR2D, MVB12B, ATP6V1H, RPL13, ST3GAL1, ST3GAL2, CDK19, CNBP, FZD7, EEF2, GTF2H3, GATAD2B, PTK2, CDK9, ERCC3, IMPDH1, H2AC20, CD9, NMT2, CTNNB1, FXYD6	442	1022	11091	1.35039	1	0.447599	0.445559
REACTOME_PATHWAY	R-HSA-9824446~Viral Infection Pathways	43	6.61538	0.0619612	GTF2A1, NRP1, HDAC3, TSG101, CCNH, GTF2B, CHD3, AP2A2, IGF1R, MED12, PPP1CC, H2BC26, TRIM28, AP1G1, SNRPD1, SAP30L, POLR2D, MVB12B, ATP6V1H, RPLP2, RPL13, RPL38, NELFCD, ST3GAL1, ST3GAL2, CDK19, LIG1, CNBP, GTF2F1, GTF2H3, ATP1B1, MED6, GATAD2B, MED7, CDK9, EEF1A1, H4C16, ERCC3, IMPDH1, H2AC20, NMT2, FXYD6, CHMP7	442	830	11091	1.29999	1	0.982421	0.977942
REACTOME_PATHWAY	R-HSA-1643685~Disease	84	12.9231	0.0918437	NRP1, CCNH, HEXB, GTF2B, CHD3, AP2A2, IGF1R, MED12, GYS1, PPP1CC, ADAMTS3, H2BC26, PPP2R1B, KAT5, TRIM28, PPP2R5E, AP1G1, SNRPD1, FDXR, RPLP2, RPL38, NELFCD, GUSB, LIG1, RFC2, DCXR, GAB1, APOA1, LMO7, ALG11, GTF2F1, ATP1B1, MED6, SND1, MED7, EEF1A1, MRAS, H4C16, HGS, PCCB, CHMP7, STAM2, SQSTM1, STX1A, GTF2A1, CAMK2D, HDAC3, TSG101, NOTCH1, ADCY2, TXN, ADCY8, ANAPC10, FXR1, GNG4, SAP30L, POLR2D, M…	442	1819	11091	1.15876	1	1	0.996198
Annotation Cluster 73	Enrichment Score: 1.3180654872161919
Category	Term	Count	%	PValue	Genes	List Total	Pop Hits	Pop Total	Fold Enrichment	Bonferroni	Benjamini	FDR
GOTERM_BP_ALL	GO:0007626~locomotory behavior	15	2.30769	0.00611882	WDR47, CNP, HEXB, GAD1, ADAM22, CEND1, NAV2, ADCY8, RCAN1, DAB1, CACNB4, ANKH, ASL, FXN, SNCA	611	209	19554	2.29689	1	0.211877	0.208139
GOTERM_BP_ALL	GO:0008344~adult locomotory behavior	8	1.23077	0.0200489	WDR47, DAB1, CACNB4, CNP, ADAM22, CEND1, FXN, SNCA	611	88	19554	2.90939	1	0.453992	0.445984
GOTERM_BP_ALL	GO:0007628~adult walking behavior	4	0.615385	0.0886864	DAB1, CACNB4, CEND1, FXN	611	34	19554	3.76509	1	0.999799	0.982164
GOTERM_BP_ALL	GO:0090659~walking behavior	4	0.615385	0.114377	DAB1, CACNB4, CEND1, FXN	611	38	19554	3.36877	1	1	0.982528
GOTERM_BP_ALL	GO:0030534~adult behavior	8	1.23077	0.206405	WDR47, DAB1, CACNB4, CNP, ADAM22, CEND1, FXN, SNCA	611	154	19554	1.66251	1	1	0.982528
Annotation Cluster 74	Enrichment Score: 1.3100611281961332
Category	Term	Count	%	PValue	Genes	List Total	Pop Hits	Pop Total	Fold Enrichment	Bonferroni	Benjamini	FDR
GOTERM_CC_ALL	GO:0005766~primary lysosome	13	2	0.00315941	PTGES2, HEXB, FUCA1, STX7, GGH, ANXA11, ACLY, SDCBP, SYNGR1, DPP7, VAMP7, IMPDH1, GUSB	638	156	20791	2.71565	0.9308	0.0484825	0.0454954
GOTERM_CC_ALL	GO:0042582~azurophil granule	13	2	0.00315941	PTGES2, HEXB, FUCA1, STX7, GGH, ANXA11, ACLY, SDCBP, SYNGR1, DPP7, VAMP7, IMPDH1, GUSB	638	156	20791	2.71565	0.9308	0.0484825	0.0454954
GOTERM_CC_ALL	GO:0035578~azurophil granule lumen	9	1.38462	0.00679464	SDCBP, ACLY, DPP7, IMPDH1, PTGES2, HEXB, FUCA1, GGH, GUSB	638	91	20791	3.22297	0.996831	0.0910266	0.0854183
GOTERM_CC_ALL	GO:1904813~ficolin-1-rich granule lumen	10	1.53846	0.0148422	EEF1A1, ACLY, ASAH1, JUP, IMPDH1, ALDOC, PYGL, EEF2, SRP14, GUSB	638	125	20791	2.60702	0.999997	0.154652	0.145124
GOTERM_CC_ALL	GO:0099503~secretory vesicle	47	7.23077	0.0236868	ASAH1, NOTCH1, HEXB, MOSPD2, PLAT, ECE1, PYGL, SRP14, AP2A2, SDCBP, PGRMC1, SYNGR1, DPP7, ATP6V1H, SLC17A6, ITGAV, GUSB, SNCA, TOR1A, JUP, PTGES2, TRAPPC4, FUCA1, ANXA4, STX7, DENND4C, ANXA5, GGH, GAD2, APOA1, ANXA11, EEF2, SYNGR3, CLK3, RAB11B, EEF1A1, ACLY, TMX3, VAMP7, IMPDH1, RAB18, CD9, LAMTOR2, ALDOC, DEGS1, SCG2, STX1A	638	1111	20791	1.3786	1	0.206316	0.193604
GOTERM_CC_ALL	GO:0030141~secretory granule	40	6.15385	0.0275374	ASAH1, NOTCH1, HEXB, MOSPD2, PLAT, ECE1, PYGL, SRP14, AP2A2, SDCBP, PGRMC1, SYNGR1, DPP7, ITGAV, GUSB, SNCA, TOR1A, JUP, PTGES2, FUCA1, ANXA4, STX7, DENND4C, ANXA5, GGH, APOA1, ANXA11, EEF2, CLK3, EEF1A1, ACLY, TMX3, VAMP7, IMPDH1, RAB18, CD9, LAMTOR2, ALDOC, DEGS1, SCG2	638	926	20791	1.40768	1	0.211287	0.198269
GOTERM_CC_ALL	GO:0101002~ficolin-1-rich granule	11	1.69231	0.0608922	EEF1A1, ACLY, ASAH1, JUP, IMPDH1, ALDOC, PYGL, EEF2, SRP14, GUSB, AP2A2	638	186	20791	1.92723	1	0.349612	0.328072
GOTERM_CC_ALL	GO:0034774~secretory granule lumen	16	2.46154	0.0765289	JUP, PTGES2, HEXB, FUCA1, GGH, APOA1, PYGL, SRP14, EEF2, EEF1A1, ACLY, SDCBP, DPP7, IMPDH1, ALDOC, GUSB	638	325	20791	1.60432	1	0.4088	0.383613
GOTERM_CC_ALL	GO:0060205~cytoplasmic vesicle lumen	16	2.46154	0.084308	JUP, PTGES2, HEXB, FUCA1, GGH, APOA1, PYGL, SRP14, EEF2, EEF1A1, ACLY, SDCBP, DPP7, IMPDH1, ALDOC, GUSB	638	330	20791	1.58001	1	0.428277	0.40189
GOTERM_CC_ALL	GO:0031983~vesicle lumen	16	2.46154	0.0858784	JUP, PTGES2, HEXB, FUCA1, GGH, APOA1, PYGL, SRP14, EEF2, EEF1A1, ACLY, SDCBP, DPP7, IMPDH1, ALDOC, GUSB	638	331	20791	1.57524	1	0.431437	0.404856
GOTERM_CC_ALL	GO:0005775~vacuolar lumen	10	1.53846	0.10267	SDCBP, ACLY, ASAH1, DPP7, IMPDH1, PTGES2, HEXB, FUCA1, GGH, GUSB	638	180	20791	1.81043	1	0.471863	0.442791
REACTOME_PATHWAY	R-HSA-6798695~Neutrophil degranulation	24	3.69231	0.207021	ASAH1, JUP, PTGES2, HEXB, FUCA1, MOSPD2, GGH, PYGL, SRP14, EEF2, AP2A2, EEF1A1, ACLY, SDCBP, PGRMC1, SYNGR1, DPP7, IMPDH1, RAB18, ITGAV, ALDOC, DEGS1, LAMTOR2, GUSB	442	480	11091	1.25464	1	1	0.996198
REACTOME_PATHWAY	R-HSA-168249~Innate Immune System	33	5.07692	0.968995	ASAH1, PRKDC, HEXB, MOSPD2, PYGL, TXN, SRP14, AP2A2, SDCBP, PGRMC1, SYNGR1, DPP7, PPP2R1B, ATP6V1H, ITGAV, GUSB, JUP, PTGES2, FBXW11, FUCA1, GGH, EEF2, PTK2, EEF1A1, ACLY, POLR3A, IMPDH1, POLR1D, RAB18, CTNNB1, LAMTOR2, ALDOC, DEGS1	442	1069	11091	0.774613	1	1	0.996198
REACTOME_PATHWAY	R-HSA-168256~Immune System	56	8.61538	0.999809	UBE3C, HEXB, PYGL, SRP14, AP2A2, PPP2R1B, PPP2R5E, AP1G1, ITGAV, SEC61B, GUSB, FBXW11, LMO7, LRRC41, EEF1A1, ACLY, ILF3, VAMP7, STIM1, POLR1D, ALDOC, SQSTM1, STX1A, DCTN5, ASAH1, CAMK2D, PRKDC, MOSPD2, TXN, ANAPC10, SDCBP, SYNGR1, PGRMC1, DPP7, ATP6V1H, CAMK2G, SNCA, RAP1GAP2, UBE2H, JUP, PTGES2, SMURF1, FUCA1, GGH, FBXL18, KLHL22, EEF2, PTK2, POLR3A, IMPDH1, RAB18, PDCD4, CTNNB1, UBA1, LAMTOR2, …	442	2054	11091	0.684126	1	1	0.999809
Annotation Cluster 75	Enrichment Score: 1.2772497623246655
Category	Term	Count	%	PValue	Genes	List Total	Pop Hits	Pop Total	Fold Enrichment	Bonferroni	Benjamini	FDR
UP_SEQ_FEATURE	DOMAIN:DRBM	4	0.615385	0.0256427	ILF3, STAU1, DGCR8, MRPL44	635	21	20569	6.16993	1	1	0.998933
INTERPRO	IPR014720:dsRBD_dom	4	0.615385	0.0304348	ILF3, STAU1, DGCR8, MRPL44	648	22	20607	5.78199	1	1	1
UP_SEQ_FEATURE	DOMAIN:DRBM 1	3	0.461538	0.0510275	ILF3, STAU1, DGCR8	635	12	20569	8.09803	1	1	0.998933
UP_SEQ_FEATURE	DOMAIN:DRBM 2	3	0.461538	0.0510275	ILF3, STAU1, DGCR8	635	12	20569	8.09803	1	1	0.998933
GOTERM_MF_ALL	GO:0003725~double-stranded RNA binding	6	0.923077	0.0912463	ILF3, STAU1, ZFR2, DGCR8, LSM14A, MRPL44	620	74	19144	2.50357	1	1	0.991163
SMART	SM00358:DSRM	3	0.461538	0.117043	ILF3, STAU1, DGCR8	353	18	10692	5.04816	1	1	1
Annotation Cluster 76	Enrichment Score: 1.2488771641976626
Category	Term	Count	%	PValue	Genes	List Total	Pop Hits	Pop Total	Fold Enrichment	Bonferroni	Benjamini	FDR
UP_KW_DOMAIN	KW-0440~LIM domain	7	1.07692	0.0200121	ABLIM2, ABLIM3, LHX2, PRICKLE2, MICALL2, LMO7, PDLIM5	423	74	14597	3.2643	0.443583	0.290176	0.270164
UP_SEQ_FEATURE	DOMAIN:LIM zinc-binding	7	1.07692	0.0221114	ABLIM2, ABLIM3, LHX2, PRICKLE2, MICALL2, LMO7, PDLIM5	635	71	20569	3.19359	1	1	0.998933
INTERPRO	IPR001781:Znf_LIM	7	1.07692	0.0321189	ABLIM2, ABLIM3, LHX2, PRICKLE2, MICALL2, LMO7, PDLIM5	648	76	20607	2.92903	1	1	1
SMART	SM00132:LIM	7	1.07692	0.03275	ABLIM2, ABLIM3, LHX2, PRICKLE2, MICALL2, LMO7, PDLIM5	353	73	10692	2.90442	0.999932	1	1
UP_SEQ_FEATURE	DOMAIN:LIM zinc-binding 3	4	0.615385	0.0447901	ABLIM2, ABLIM3, PRICKLE2, PDLIM5	635	26	20569	4.9834	1	1	0.998933
UP_SEQ_FEATURE	DOMAIN:LIM zinc-binding 1	5	0.769231	0.0717343	ABLIM2, ABLIM3, LHX2, PRICKLE2, PDLIM5	635	51	20569	3.1757	1	1	0.998933
UP_SEQ_FEATURE	DOMAIN:LIM zinc-binding 2	5	0.769231	0.0717343	ABLIM2, ABLIM3, LHX2, PRICKLE2, PDLIM5	635	51	20569	3.1757	1	1	0.998933
GOTERM_MF_ALL	GO:0051015~actin filament binding	5	0.769231	0.951625	FMNL1, ABLIM2, LRCH1, ABLIM3, MICALL2	620	238	19144	0.648685	1	1	0.991163
Annotation Cluster 77	Enrichment Score: 1.2457039811758515
Category	Term	Count	%	PValue	Genes	List Total	Pop Hits	Pop Total	Fold Enrichment	Bonferroni	Benjamini	FDR
GOTERM_BP_ALL	GO:0032879~regulation of localization	89	13.6923	0.00518868	KDM5B, NRP1, SETD2, UBXN2B, NVL, WWC1, ARHGAP1, OSBPL11, PPP1CC, KAT5, TRIM28, AP1G1, LIPG, PEA15, ITGAV, HADH, BOK, TRIM67, USP8, BNIP3L, SPHK2, STX7, APOA1, SYNGR3, ATP1B1, LATS1, CACNB3, CACNB4, VAMP7, STIM1, ASPH, TMX1, HGS, TAX1BP3, ITGB1BP1, SQSTM1, STX1A, FTO, CAMK2D, HDAC3, TSG101, NOTCH1, ADAM22, UBR3, AKAP7, THY1, ABHD17C, TXN, ADCY8, SLC5A3, SDCBP, VCPIP1, PGRMC1, DNAJB6, ABLIM3, INPP5…	611	2159	19554	1.31926	1	0.188842	0.185511
GOTERM_BP_ALL	GO:0051050~positive regulation of transport	34	5.23077	0.168757	HDAC3, TSG101, AKAP7, THY1, ADCY8, SDCBP, PGRMC1, TRIM28, AP1G1, LIPG, LYAR, BOK, SNCA, PCK2, OSBPL8, TOR1A, JUP, SPHK2, CYP4F3, APOA1, H1-1, ATP1B1, SYNGR3, SORL1, DLG1, CACNB3, FABP3, VAMP7, STIM1, ASPH, RAB15, HGS, FGF13, STX1A	611	887	19554	1.22673	1	1	0.982528
GOTERM_BP_ALL	GO:0051049~regulation of transport	61	9.38462	0.209203	KDM5B, NRP1, SETD2, WWC1, ARHGAP1, PPP1CC, TRIM28, AP1G1, LIPG, PEA15, ITGAV, HADH, BOK, SPHK2, APOA1, SYNGR3, ATP1B1, CACNB3, CACNB4, VAMP7, STIM1, ASPH, TMX1, HGS, STX1A, CAMK2D, HDAC3, TSG101, NOTCH1, UBR3, AKAP7, THY1, TXN, ADCY8, SDCBP, PGRMC1, CAMK2G, LYAR, RBM10, SNCA, PCK2, OSBPL8, FIS1, PRNP, NDFIP2, TOR1A, JUP, CYP4F3, H1-1, SORL1, RAB11B, GFAP, GCLC, DLG1, FABP3, RAB15, UNC119, CTNNB1,…	611	1728	19554	1.12975	1	1	0.982528
Annotation Cluster 78	Enrichment Score: 1.222051652667181
Category	Term	Count	%	PValue	Genes	List Total	Pop Hits	Pop Total	Fold Enrichment	Bonferroni	Benjamini	FDR
GOTERM_BP_ALL	GO:0008652~amino acid biosynthetic process	10	1.53846	0.000932042	BHMT, CBS, GAD1, ALDH1A1, DPYD, PLOD3, GAD2, ASL, PSPH, ASS1	611	81	19554	3.95102	0.995905	0.0676782	0.0664844
GOTERM_BP_ALL	GO:0170034~L-amino acid biosynthetic process	6	0.923077	0.0578493	BHMT, CBS, PLOD3, ASL, PSPH, ASS1	611	67	19554	2.86596	1	0.796994	0.782936
GOTERM_BP_ALL	GO:0170038~proteinogenic amino acid biosynthetic process	6	0.923077	0.0578493	BHMT, CBS, PLOD3, ASL, PSPH, ASS1	611	67	19554	2.86596	1	0.796994	0.782936
UP_KW_BIOLOGICAL_PROCESS	KW-0028~Amino-acid biosynthesis	4	0.615385	0.0727867	CBS, ASL, PSPH, ASS1	401	28	11450	4.07909	0.999921	0.807581	0.807581
GOTERM_BP_ALL	GO:1901607~alpha-amino acid biosynthetic process	6	0.923077	0.0740797	BHMT, CBS, PLOD3, ASL, PSPH, ASS1	611	72	19554	2.66694	1	0.912003	0.895916
GOTERM_BP_ALL	GO:0009066~aspartate family amino acid metabolic process	4	0.615385	0.180404	RIDA, BHMT, PLOD3, ASS1	611	47	19554	2.72368	1	1	0.982528
KEGG_PATHWAY	hsa00260:Glycine, serine and threonine metabolism	4	0.615385	0.18795	BHMT, CBS, SARDH, PSPH	324	41	8840	2.66185	1	1	0.996678
KEGG_PATHWAY	hsa01230:Biosynthesis of amino acids	5	0.769231	0.293437	CBS, ASL, ALDOC, PSPH, ASS1	324	75	8840	1.81893	1	1	0.996678
Annotation Cluster 79	Enrichment Score: 1.214536276722793
Category	Term	Count	%	PValue	Genes	List Total	Pop Hits	Pop Total	Fold Enrichment	Bonferroni	Benjamini	FDR
REACTOME_PATHWAY	R-HSA-1362409~Mitochondrial iron-sulfur cluster biogenesis	4	0.615385	0.013259	LYRM4, GLRX5, FDXR, FXN	442	13	11091	7.72085	1	0.402903	0.401066
GOTERM_CC_ALL	GO:1990229~iron-sulfur cluster assembly complex	4	0.615385	0.0141275	LYRM4, GLRX5, BOLA1, FXN	638	17	20791	7.66771	0.999994	0.149045	0.139862
GOTERM_BP_ALL	GO:0044571~[2Fe-2S] cluster assembly	3	0.461538	0.0443456	LYRM4, GLRX5, FXN	611	11	19554	8.72817	1	0.71243	0.699863
GOTERM_BP_ALL	GO:0016226~iron-sulfur cluster assembly	4	0.615385	0.0948595	LYRM4, GLRX5, BOLA1, FXN	611	35	19554	3.65752	1	1	0.982528
GOTERM_BP_ALL	GO:0031163~metallo-sulfur cluster assembly	4	0.615385	0.0948595	LYRM4, GLRX5, BOLA1, FXN	611	35	19554	3.65752	1	1	0.982528
GOTERM_BP_ALL	GO:0006879~intracellular iron ion homeostasis	3	0.461538	0.69055	GLRX5, BOLA1, FXN	611	76	19554	1.26329	1	1	0.982528
Annotation Cluster 80	Enrichment Score: 1.2005349208242073
Category	Term	Count	%	PValue	Genes	List Total	Pop Hits	Pop Total	Fold Enrichment	Bonferroni	Benjamini	FDR
GOTERM_CC_ALL	GO:0070469~respirasome	7	1.07692	0.00779417	SURF1, UQCRQ, CYCS, UQCR10, UQCC4, COX6C, COX6A1	638	57	20791	4.00201	0.998645	0.0996708	0.09353
GOTERM_CC_ALL	GO:0005746~mitochondrial respirasome	5	0.769231	0.0451312	SURF1, UQCRQ, UQCR10, COX6C, COX6A1	638	44	20791	3.70316	1	0.293005	0.274953
REACTOME_PATHWAY	R-HSA-9707564~Cytoprotection by HMOX1	6	0.923077	0.110201	SURF1, HDAC3, SIN3B, CYCS, COX6C, COX6A1	442	64	11091	2.35245	1	1	0.996198
REACTOME_PATHWAY	R-HSA-5628897~TP53 Regulates Metabolic Genes	7	1.07692	0.132144	SURF1, CYCS, LAMTOR2, TXN, LAMTOR4, COX6C, COX6A1	442	87	11091	2.01896	1	1	0.996198
GOTERM_BP_ALL	GO:0006123~mitochondrial electron transport, cytochrome c to oxygen	3	0.461538	0.19402	CYCS, COX6C, COX6A1	611	26	19554	3.69269	1	1	0.982528
Annotation Cluster 81	Enrichment Score: 1.1955875655063861
Category	Term	Count	%	PValue	Genes	List Total	Pop Hits	Pop Total	Fold Enrichment	Bonferroni	Benjamini	FDR
GOTERM_BP_ALL	GO:0043113~receptor clustering	6	0.923077	0.0243681	MPP2, DLG1, SLITRK3, TAX1BP3, ITGB1BP1, THY1	611	53	19554	3.62301	1	0.511297	0.502279
GOTERM_CC_ALL	GO:0098839~postsynaptic density membrane	8	1.23077	0.0463569	PTPRT, MPP2, DLG1, DAGLA, SLITRK3, ADAM22, TAX1BP3, ABHD17C	638	107	20791	2.43647	1	0.298666	0.280265
GOTERM_CC_ALL	GO:0099634~postsynaptic specialization membrane	9	1.38462	0.0561378	PTPRT, MPP2, DLG1, DAGLA, CDH10, SLITRK3, ADAM22, TAX1BP3, ABHD17C	638	135	20791	2.17252	1	0.34197	0.320901
GOTERM_BP_ALL	GO:0035418~protein localization to synapse	6	0.923077	0.0609151	MPP2, DLG1, STAU1, SLITRK3, ADAM22, RAB11B	611	68	19554	2.82382	1	0.81745	0.803031
GOTERM_BP_ALL	GO:0097120~receptor localization to synapse	5	0.769231	0.0969504	MPP2, DLG1, ADAM22, TAX1BP3, RAB11B	611	56	19554	2.85744	1	1	0.982528
GOTERM_CC_ALL	GO:0044304~main axon	5	0.769231	0.179064	MPP2, DLG1, DAGLA, ADAM22, THY1	638	72	20791	2.26304	1	0.616857	0.578851
Annotation Cluster 82	Enrichment Score: 1.1732005182356335
Category	Term	Count	%	PValue	Genes	List Total	Pop Hits	Pop Total	Fold Enrichment	Bonferroni	Benjamini	FDR
GOTERM_BP_ALL	GO:0019216~regulation of lipid metabolic process	19	2.92308	0.0227176	DNAJC19, ASAH1, LPGAT1, GOLM1, SPHK2, APOA1, ORMDL1, FMO1, ABHD6, SORL1, IGF1R, SEC14L2, FABP3, KAT5, TMX1, SCAP, MLYCD, SF1, SNCA	611	343	19554	1.77278	1	0.50166	0.492811
GOTERM_BP_ALL	GO:0046890~regulation of lipid biosynthetic process	12	1.84615	0.0413388	SEC14L2, FABP3, ASAH1, LPGAT1, KAT5, SPHK2, TMX1, ORMDL1, SCAP, ABHD6, SF1, IGF1R	611	194	19554	1.97958	1	0.69872	0.686395
GOTERM_BP_ALL	GO:0045834~positive regulation of lipid metabolic process	9	1.38462	0.0510249	FABP3, LPGAT1, KAT5, SPHK2, SCAP, APOA1, ABHD6, MLYCD, IGF1R	611	130	19554	2.21561	1	0.762494	0.749044
GOTERM_BP_ALL	GO:0046889~positive regulation of lipid biosynthetic process	7	1.07692	0.0706814	FABP3, LPGAT1, KAT5, SPHK2, SCAP, ABHD6, IGF1R	611	93	19554	2.40885	1	0.890411	0.874705
GOTERM_BP_ALL	GO:0062012~regulation of small molecule metabolic process	13	2	0.401966	FIS1, LPGAT1, SPHK2, APOA1, FMO1, SEC14L2, FLCN, FABP3, BHMT, SCAP, ME2, MLYCD, SNCA	611	347	19554	1.19897	1	1	0.982528
Annotation Cluster 83	Enrichment Score: 1.1589043330416535
Category	Term	Count	%	PValue	Genes	List Total	Pop Hits	Pop Total	Fold Enrichment	Bonferroni	Benjamini	FDR
GOTERM_MF_ALL	GO:0005543~phospholipid binding	26	4	0.0236051	STOML2, PLEKHB2, CPNE5, ARL6, THY1, SNX30, PLA2G7, CYTH3, SEC14L2, SDCBP, SAP30L, CLVS2, CERT1, SNCA, MARK1, OSBPL8, SMURF1, FZD7, ANXA4, ANXA5, APOA1, ANXA11, EPN2, HGS, STAM2, ATG2B	620	505	19144	1.58973	1	0.60295	0.597182
GOTERM_MF_ALL	GO:0008289~lipid binding	39	6	0.0419423	STOML2, PLEKHB2, CPNE5, ARL6, THY1, OSBPL11, SNX30, PLA2G7, AP2A2, CYTH3, SEC14L2, SDCBP, PGRMC1, PGRMC2, SAP30L, MVB12B, CLVS2, SCAP, CERT1, SNCA, MARK1, OSBPL9, OSBPL8, FIS1, ACBD5, SMURF1, FZD7, ANXA4, EPHX1, ANXA5, APOA1, ANXA11, EPN2, PPP5C, FABP3, HGS, UNC119, STAM2, ATG2B	620	878	19144	1.37155	1	0.773343	0.765946
GOTERM_MF_ALL	GO:0035091~phosphatidylinositol binding	14	2.15385	0.146018	OSBPL8, PLEKHB2, FZD7, THY1, SNX30, CYTH3, SDCBP, HGS, SAP30L, CLVS2, CERT1, STAM2, MARK1, ATG2B	620	289	19144	1.49579	1	1	0.991163
GOTERM_MF_ALL	GO:1901981~phosphatidylinositol phosphate binding	10	1.53846	0.160073	CYTH3, SDCBP, OSBPL8, PLEKHB2, FZD7, SAP30L, CLVS2, CERT1, MARK1, ATG2B	620	189	19144	1.63373	1	1	0.991163
Annotation Cluster 84	Enrichment Score: 1.1551225936872016
Category	Term	Count	%	PValue	Genes	List Total	Pop Hits	Pop Total	Fold Enrichment	Bonferroni	Benjamini	FDR
GOTERM_BP_ALL	GO:0009062~fatty acid catabolic process	8	1.23077	0.0262431	AMACR, AUH, CYP4F3, PCCB, HADH, ACADS, ALDH1L2, PCK2	611	93	19554	2.75297	1	0.535395	0.525951
KEGG_PATHWAY	hsa00280:Valine, leucine and isoleucine degradation	6	0.923077	0.0299345	AUH, HIBADH, ALDH2, PCCB, HADH, ACADS	324	48	8840	3.41049	0.999897	0.582554	0.578696
REACTOME_PATHWAY	R-HSA-77289~Mitochondrial Fatty Acid Beta-Oxidation	3	0.461538	0.435959	PCCB, HADH, ACADS	442	37	11091	2.03455	1	1	0.996198
Annotation Cluster 85	Enrichment Score: 1.1475782294847818
Category	Term	Count	%	PValue	Genes	List Total	Pop Hits	Pop Total	Fold Enrichment	Bonferroni	Benjamini	FDR
GOTERM_CC_ALL	GO:0000323~lytic vacuole	37	5.69231	0.0164005	ASAH1, HEXB, ECE1, ABHD6, VLDLR, AP2A2, FLCN, SDCBP, SYNGR1, DPP7, AP1G1, ATP6V1H, RDH14, GUSB, BORCS6, SNCA, PTGES2, SPHK2, ENTPD4, FUCA1, STX7, GGH, ANXA11, KLHL22, GDAP2, GFAP, EEF1A1, ACLY, VAMP7, IMPDH1, HGS, LARS1, UBA1, LAMTOR2, LAMTOR4, CHMP7, SQSTM1	638	808	20791	1.49226	0.999999	0.16376	0.153671
GOTERM_CC_ALL	GO:0005764~lysosome	37	5.69231	0.0164005	ASAH1, HEXB, ECE1, ABHD6, VLDLR, AP2A2, FLCN, SDCBP, SYNGR1, DPP7, AP1G1, ATP6V1H, RDH14, GUSB, BORCS6, SNCA, PTGES2, SPHK2, ENTPD4, FUCA1, STX7, GGH, ANXA11, KLHL22, GDAP2, GFAP, EEF1A1, ACLY, VAMP7, IMPDH1, HGS, LARS1, UBA1, LAMTOR2, LAMTOR4, CHMP7, SQSTM1	638	808	20791	1.49226	0.999999	0.16376	0.153671
GOTERM_CC_ALL	GO:0005773~vacuole	38	5.84615	0.0499804	ASAH1, HEXB, ECE1, ABHD6, VLDLR, AP2A2, FLCN, SDCBP, SYNGR1, DPP7, AP1G1, ATP6V1H, RDH14, GUSB, BORCS6, SNCA, PEG3, PTGES2, SPHK2, ENTPD4, FUCA1, STX7, GGH, ANXA11, KLHL22, GDAP2, GFAP, EEF1A1, ACLY, VAMP7, IMPDH1, HGS, LARS1, UBA1, LAMTOR2, LAMTOR4, CHMP7, SQSTM1	638	911	20791	1.35931	1	0.317944	0.298355
GOTERM_CC_ALL	GO:0098852~lytic vacuole membrane	21	3.23077	0.0953944	ENTPD4, SPHK2, STX7, ECE1, ABHD6, VLDLR, AP2A2, GDAP2, GFAP, EEF1A1, FLCN, SYNGR1, VAMP7, AP1G1, ATP6V1H, RDH14, UBA1, LAMTOR2, LAMTOR4, CHMP7, BORCS6	638	475	20791	1.44072	1	0.449793	0.42208
GOTERM_CC_ALL	GO:0005765~lysosomal membrane	21	3.23077	0.0953944	ENTPD4, SPHK2, STX7, ECE1, ABHD6, VLDLR, AP2A2, GDAP2, GFAP, EEF1A1, FLCN, SYNGR1, VAMP7, AP1G1, ATP6V1H, RDH14, UBA1, LAMTOR2, LAMTOR4, CHMP7, BORCS6	638	475	20791	1.44072	1	0.449793	0.42208
GOTERM_CC_ALL	GO:0005774~vacuolar membrane	21	3.23077	0.185443	ENTPD4, SPHK2, STX7, ECE1, ABHD6, VLDLR, AP2A2, GDAP2, GFAP, EEF1A1, FLCN, SYNGR1, VAMP7, AP1G1, ATP6V1H, RDH14, UBA1, LAMTOR2, LAMTOR4, CHMP7, BORCS6	638	524	20791	1.306	1	0.631104	0.592221
UP_KW_CELLULAR_COMPONENT	KW-0458~Lysosome	16	2.46154	0.408493	ASAH1, ENTPD4, SPHK2, HEXB, FUCA1, GGH, KLHL22, ABHD6, FLCN, DPP7, VAMP7, LAMTOR2, LAMTOR4, GUSB, SQSTM1, BORCS6	589	420	17942	1.16045	1	0.800646	0.686268
Annotation Cluster 86	Enrichment Score: 1.1401150083949898
Category	Term	Count	%	PValue	Genes	List Total	Pop Hits	Pop Total	Fold Enrichment	Bonferroni	Benjamini	FDR
GOTERM_MF_ALL	GO:0047372~acylglycerol lipase activity	4	0.615385	0.013758	LIPE, DAGLA, ABHD16A, ABHD6	620	16	19144	7.71935	1	0.434816	0.430656
GOTERM_BP_ALL	GO:0046461~neutral lipid catabolic process	5	0.769231	0.0168719	LIPE, DAGLA, ABHD16A, LIPG, ABHD6	611	32	19554	5.00051	1	0.402739	0.395635
GOTERM_BP_ALL	GO:0046464~acylglycerol catabolic process	5	0.769231	0.0168719	LIPE, DAGLA, ABHD16A, LIPG, ABHD6	611	32	19554	5.00051	1	0.402739	0.395635
GOTERM_BP_ALL	GO:0006638~neutral lipid metabolic process	9	1.38462	0.0169854	LIPE, LPGAT1, DAGLA, ABHD16A, LIPG, ABHD6, PCK2, LMF1, SNCA	611	105	19554	2.74314	1	0.403815	0.396692
INTERPRO	IPR029058:AB_hydrolase	10	1.53846	0.0171286	LIPE, DPP7, DAGLA, ABHD16A, ABHD4, EPHX1, LIPG, ABHD6, ABHD17C, PLA2G7	648	125	20607	2.54407	1	1	1
GOTERM_BP_ALL	GO:0046503~glycerolipid catabolic process	6	0.923077	0.0321647	LIPE, DAGLA, ABHD16A, LIPG, ABHD6, PLA2G7	611	57	19554	3.36877	1	0.600136	0.58955
GOTERM_BP_ALL	GO:0006639~acylglycerol metabolic process	8	1.23077	0.0441715	LIPE, LPGAT1, DAGLA, ABHD16A, LIPG, ABHD6, PCK2, LMF1	611	104	19554	2.46179	1	0.71243	0.699863
UP_SEQ_FEATURE	DOMAIN:AB hydrolase-1	4	0.615385	0.0588633	ABHD16A, ABHD4, EPHX1, ABHD6	635	29	20569	4.46788	1	1	0.998933
GOTERM_BP_ALL	GO:0009395~phospholipid catabolic process	5	0.769231	0.0620883	PLPP6, ABHD16A, LIPG, ABHD6, PLA2G7	611	48	19554	3.33367	1	0.818954	0.804509
INTERPRO	IPR000073:AB_hydrolase_1	4	0.615385	0.0780513	ABHD16A, ABHD4, EPHX1, ABHD6	648	32	20607	3.97512	1	1	1
GOTERM_MF_ALL	GO:0052689~carboxylic ester hydrolase activity	10	1.53846	0.0804885	LIPE, AARS1, DAGLA, ABHD16A, ABHD4, ALDH2, LARS1, LIPG, ABHD6, PLA2G7	620	162	19144	1.90601	1	1	0.991163
GOTERM_MF_ALL	GO:0016298~lipase activity	9	1.38462	0.0846449	LIPE, SEC23IP, DAGLA, ABHD16A, ABHD4, LIPG, ABHD6, PLCH2, PLA2G7	620	140	19144	1.98498	1	1	0.991163
GOTERM_BP_ALL	GO:0046462~monoacylglycerol metabolic process	3	0.461538	0.087403	DAGLA, ABHD16A, ABHD6	611	16	19554	6.00061	1	0.996658	0.979078
GOTERM_MF_ALL	GO:0004620~phospholipase activity	7	1.07692	0.146157	SEC23IP, ABHD16A, ABHD4, LIPG, ABHD6, PLCH2, PLA2G7	620	110	19144	1.96493	1	1	0.991163
GOTERM_BP_ALL	GO:0006641~triglyceride metabolic process	5	0.769231	0.206301	LIPE, LPGAT1, LIPG, PCK2, LMF1	611	75	19554	2.13355	1	1	0.982528
GOTERM_MF_ALL	GO:0004806~triglyceride lipase activity	3	0.461538	0.216813	LIPE, DAGLA, LIPG	620	27	19144	3.43082	1	1	0.991163
GOTERM_BP_ALL	GO:0046460~neutral lipid biosynthetic process	3	0.461538	0.26355	LPGAT1, DAGLA, PCK2	611	32	19554	3.00031	1	1	0.982528
GOTERM_BP_ALL	GO:0046463~acylglycerol biosynthetic process	3	0.461538	0.26355	LPGAT1, DAGLA, PCK2	611	32	19554	3.00031	1	1	0.982528
UP_KW_BIOLOGICAL_PROCESS	KW-0442~Lipid degradation	6	0.923077	0.271126	LIPE, DAGLA, ABHD4, LIPG, PLCH2, PLA2G7	401	100	11450	1.71322	1	1	1
UP_SEQ_FEATURE	ACT_SITE:Charge relay system	8	1.23077	0.465693	DPP7, DAGLA, ABHD16A, LIPG, ABHD6, PLAT, ABHD17C, PLA2G7	635	209	20569	1.23989	1	1	0.998933
Annotation Cluster 87	Enrichment Score: 1.1123644134699913
Category	Term	Count	%	PValue	Genes	List Total	Pop Hits	Pop Total	Fold Enrichment	Bonferroni	Benjamini	FDR
GOTERM_CC_ALL	GO:0036477~somatodendritic compartment	39	6	0.0278296	EPHB6, WDR47, DAGLA, CPNE5, STAU1, ADCY2, THY1, ABHD17C, ADCY8, IGF1R, FXR1, DRP2, PPP1CC, PGRMC1, ATXN1L, IGF2BP1, SNCA, MARK1, NQO1, MPP2, USP8, PRNP, SMURF1, CADM2, FBXW11, TRAPPC4, GLRX5, BNIP3, LSM1, GAD2, SORL1, PTK2, ASS1, HCFC1, PALLD, ITPKA, FGF13, DCP1A, HCN2	638	898	20791	1.41528	1	0.211605	0.198568
GOTERM_CC_ALL	GO:0043025~neuronal cell body	23	3.53846	0.0882244	NQO1, MPP2, WDR47, CPNE5, STAU1, SMURF1, CADM2, FBXW11, GLRX5, LSM1, GAD2, THY1, ADCY8, SORL1, ASS1, HCFC1, IGF1R, FXR1, DRP2, PGRMC1, PALLD, IGF2BP1, SNCA	638	526	20791	1.42494	1	0.432339	0.405702
GOTERM_CC_ALL	GO:0030424~axon	29	4.46154	0.0994135	NRP1, WDR47, DAGLA, ADAM22, THY1, ADCY8, IGF1R, FXR1, BLOC1S3, IGF2BP1, APBB2, SNCA, MPP2, PRNP, TOR1A, SMURF1, CADM2, FBXW11, GAD1, LSM1, GAD2, NMNAT2, DLG1, PALLD, ALDH1A1, EXOC4, FGF13, STX1A, HCN2	638	706	20791	1.33859	1	0.461017	0.432613
GOTERM_CC_ALL	GO:0044297~cell body	24	3.69231	0.145546	NQO1, MPP2, WDR47, CPNE5, STAU1, SMURF1, CADM2, FBXW11, GLRX5, LSM1, GAD2, THY1, ADCY8, SORL1, ASS1, GFAP, HCFC1, IGF1R, FXR1, DRP2, PGRMC1, PALLD, IGF2BP1, SNCA	638	594	20791	1.31668	1	0.543545	0.510057
Annotation Cluster 88	Enrichment Score: 1.1121131182850712
Category	Term	Count	%	PValue	Genes	List Total	Pop Hits	Pop Total	Fold Enrichment	Bonferroni	Benjamini	FDR
GOTERM_BP_ALL	GO:0051128~regulation of cellular component organization	98	15.0769	0.0254437	RETREG3, CPNE5, IGF1R, KAT5, TRIM28, CEP97, NFRKB, USP8, BNIP3L, RALBP1, ENDOG, IFRD1, AP1AR, HCFC1, SQSTM1, HDGFL3, STX1A, TSG101, NOTCH1, DCUN1D5, NPR2, NCAPG, THY1, FXR1, EFNB1, SDCBP, FLRT2, LYAR, MARK1, FIS1, PRNP, TOR1A, SMURF1, PDE2A, KLHL22, H1-1, PTK2, GFAP, CNOT6, GCLC, DLG1, DAB1, SPIRE1, UNC119, FGF13, BCL2L2, PTPRT, NRP1, WDR47, LDB1, VLDLR, CTCF, DNPH1, BICD2, FLCN, BMERB1, ITGAV, A…	611	2569	19554	1.22083	1	0.522705	0.513484
GOTERM_BP_ALL	GO:0010638~positive regulation of organelle organization	26	4	0.0265795	NRP1, NPR2, NCAPG, SNX30, SDCBP, KAT5, TRIM28, NFRKB, BOK, SNCA, FIS1, RALBP1, ENDOG, BNIP3, ACTL6A, APOA1, PPHLN1, CNOT6, DLG1, DRG1, SPIRE1, CTNNB1, TERF2IP, ITGB1BP1, MICU1, MPHOSPH8	611	529	19554	1.57294	1	0.538532	0.529033
GOTERM_BP_ALL	GO:0033043~regulation of organelle organization	51	7.84615	0.043929	NRP1, WDR47, CTCF, BICD2, FLCN, KAT5, TRIM28, BMERB1, CEP97, NFRKB, ARMH3, BOK, BNIP3L, RALBP1, ENDOG, ACTL6A, APOA1, AP1AR, PPHLN1, LATS1, TERF2IP, ITGB1BP1, MICU1, CHMP7, SQSTM1, FXN, HDGFL3, TSG101, NPR2, NCAPG, SNX30, EFNB1, SDCBP, SNCA, JAM3, FIS1, BNIP3, PDE2A, KLHL22, PTK2, CNOT6, GCLC, DLG1, DRG1, SPIRE1, CTNNB1, SLC25A31, FGF13, MPHOSPH8, BCL2L2, MAD2L1	611	1253	19554	1.30261	1	0.71243	0.699863
GOTERM_BP_ALL	GO:0051130~positive regulation of cellular component organization	42	6.46154	0.242585	NRP1, TSG101, RETREG3, NPR2, NCAPG, VLDLR, THY1, SNX30, IGF1R, SDCBP, FLRT2, KAT5, TRIM28, SLITRK3, LYAR, NFRKB, BOK, TRIM67, SNCA, USP8, FIS1, RALBP1, TOR1A, ENDOG, SMURF1, BNIP3, ACTL6A, APOA1, PPHLN1, H1-1, CNOT6, DLG1, TPPP3, ITPKA, DRG1, SPIRE1, CTNNB1, TERF2IP, ITGB1BP1, FAM98A, MICU1, MPHOSPH8	611	1169	19554	1.14982	1	1	0.982528
GOTERM_BP_ALL	GO:0044089~positive regulation of cellular component biogenesis	19	2.92308	0.381673	NRP1, TSG101, APOA1, PPHLN1, THY1, SNX30, SDCBP, CNOT6, DLG1, TPPP3, TRIM28, FLRT2, HGS, SLITRK3, DRG1, ITGB1BP1, FAM98A, MPHOSPH8, SNCA	611	525	19554	1.15821	1	1	0.982528
Annotation Cluster 89	Enrichment Score: 1.104818680507188
Category	Term	Count	%	PValue	Genes	List Total	Pop Hits	Pop Total	Fold Enrichment	Bonferroni	Benjamini	FDR
GOTERM_BP_ALL	GO:2001252~positive regulation of chromosome organization	9	1.38462	0.0240411	TRIM28, KAT5, ACTL6A, TERF2IP, NCAPG, CTNNB1, PPHLN1, MPHOSPH8, NFRKB	611	112	19554	2.57169	1	0.509879	0.500885
GOTERM_BP_ALL	GO:0090309~positive regulation of DNA methylation-dependent heterochromatin formation	3	0.461538	0.0443456	TRIM28, PPHLN1, MPHOSPH8	611	11	19554	8.72817	1	0.71243	0.699863
GOTERM_BP_ALL	GO:0031453~positive regulation of heterochromatin formation	3	0.461538	0.060374	TRIM28, PPHLN1, MPHOSPH8	611	13	19554	7.38537	1	0.817445	0.803026
GOTERM_BP_ALL	GO:1905269~positive regulation of chromatin organization	3	0.461538	0.0690189	TRIM28, PPHLN1, MPHOSPH8	611	14	19554	6.85784	1	0.880813	0.865277
GOTERM_BP_ALL	GO:0090308~regulation of DNA methylation-dependent heterochromatin formation	3	0.461538	0.0970802	TRIM28, PPHLN1, MPHOSPH8	611	17	19554	5.64764	1	1	0.982528
GOTERM_BP_ALL	GO:0031445~regulation of heterochromatin formation	3	0.461538	0.149217	TRIM28, PPHLN1, MPHOSPH8	611	22	19554	4.36408	1	1	0.982528
GOTERM_BP_ALL	GO:1902275~regulation of chromatin organization	3	0.461538	0.286877	TRIM28, PPHLN1, MPHOSPH8	611	34	19554	2.82382	1	1	0.982528
Annotation Cluster 90	Enrichment Score: 1.1023779415147061
Category	Term	Count	%	PValue	Genes	List Total	Pop Hits	Pop Total	Fold Enrichment	Bonferroni	Benjamini	FDR
UP_SEQ_FEATURE	DOMAIN:Sm	4	0.615385	0.0539651	LSM12, SNRPD1, LSM1, LSM14A	635	28	20569	4.62745	1	1	0.998933
INTERPRO	IPR047575:Sm	4	0.615385	0.056442	LSM12, SNRPD1, LSM1, LSM14A	648	28	20607	4.54299	1	1	1
INTERPRO	IPR010920:LSM_dom_sf	3	0.461538	0.161864	SNRPD1, LSM1, LSM14A	648	23	20607	4.14795	1	1	1
Annotation Cluster 91	Enrichment Score: 1.0899442276774163
Category	Term	Count	%	PValue	Genes	List Total	Pop Hits	Pop Total	Fold Enrichment	Bonferroni	Benjamini	FDR
INTERPRO	IPR018494:Oxysterol-bd_CS	3	0.461538	0.0527459	OSBPL9, OSBPL8, OSBPL11	648	12	20607	7.95023	1	1	1
INTERPRO	IPR000648:Oxysterol-bd	3	0.461538	0.0527459	OSBPL9, OSBPL8, OSBPL11	648	12	20607	7.95023	1	1	1
INTERPRO	IPR037239:OSBP_sf	3	0.461538	0.0527459	OSBPL9, OSBPL8, OSBPL11	648	12	20607	7.95023	1	1	1
GOTERM_MF_ALL	GO:0005496~steroid binding	8	1.23077	0.0659707	OSBPL9, OSBPL8, PGRMC1, PGRMC2, EPHX1, SCAP, APOA1, OSBPL11	620	110	19144	2.24563	1	1	0.991163
GOTERM_MF_ALL	GO:0032934~sterol binding	6	0.923077	0.072305	OSBPL9, OSBPL8, EPHX1, SCAP, APOA1, OSBPL11	620	69	19144	2.68499	1	1	0.991163
UP_KW_BIOLOGICAL_PROCESS	KW-0445~Lipid transport	8	1.23077	0.412334	OSBPL9, OSBPL8, APOA1, VLDLR, OSBPL11, SLC27A3, CERT1, ATG2B	401	175	11450	1.30531	1	1	1
Annotation Cluster 92	Enrichment Score: 1.0868753065091625
Category	Term	Count	%	PValue	Genes	List Total	Pop Hits	Pop Total	Fold Enrichment	Bonferroni	Benjamini	FDR
GOTERM_CC_ALL	GO:0070161~anchoring junction	40	6.15385	0.0314683	NRP1, NOTCH1, ILDR2, THY1, PTPRK, CYTH3, FLCN, PNN, SDCBP, PPP1CC, ARVCF, CCDC85C, FLRT2, CCDC85A, CAPN5, MICALL2, RPLP2, RPL38, ITGAV, RSU1, PDLIM5, JAM3, MPP2, JUP, TRPC4, ANXA5, GAB1, LMO7, ATP1B1, PTK2, DLG1, LRCH1, PALLD, CDH10, CTNNB1, CD9, UBA1, ITGA5, FGF13, RAI14	638	934	20791	1.39562	1	0.23095	0.216721
GOTERM_CC_ALL	GO:0005925~focal adhesion	19	2.92308	0.122502	NRP1, JUP, ANXA5, LMO7, THY1, PTK2, SDCBP, PPP1CC, LRCH1, FLRT2, PALLD, CAPN5, CD9, RPLP2, CTNNB1, ITGAV, RPL38, RSU1, ITGA5	638	435	20791	1.42337	1	0.504349	0.473276
GOTERM_CC_ALL	GO:0030055~cell-substrate junction	19	2.92308	0.14235	NRP1, JUP, ANXA5, LMO7, THY1, PTK2, SDCBP, PPP1CC, LRCH1, FLRT2, PALLD, CAPN5, CD9, RPLP2, CTNNB1, ITGAV, RPL38, RSU1, ITGA5	638	445	20791	1.39139	1	0.541056	0.507721
Annotation Cluster 93	Enrichment Score: 1.0868612840454581
Category	Term	Count	%	PValue	Genes	List Total	Pop Hits	Pop Total	Fold Enrichment	Bonferroni	Benjamini	FDR
GOTERM_CC_ALL	GO:0031902~late endosome membrane	12	1.84615	0.024009	OSBPL9, NDFIP2, TSG101, VAMP7, HGS, MVB12B, LAMTOR2, ABHD6, LAMTOR4, OSBPL11, CHMP7, SORL1	638	181	20791	2.16052	1	0.206316	0.193604
GOTERM_CC_ALL	GO:0032585~multivesicular body membrane	4	0.615385	0.068278	NDFIP2, HGS, CHMP7, SORL1	638	31	20791	4.20487	1	0.371784	0.348878
GOTERM_BP_ALL	GO:0007041~lysosomal transport	8	1.23077	0.164136	TSG101, VAMP7, AP1G1, HGS, VPS52, CHMP7, SORL1, SCYL2	611	144	19554	1.77796	1	1	0.982528
GOTERM_CC_ALL	GO:0005771~multivesicular body	5	0.769231	0.166992	NDFIP2, TSG101, HGS, CHMP7, SORL1	638	70	20791	2.3277	1	0.588149	0.551912
Annotation Cluster 94	Enrichment Score: 1.0683511322733334
Category	Term	Count	%	PValue	Genes	List Total	Pop Hits	Pop Total	Fold Enrichment	Bonferroni	Benjamini	FDR
GOTERM_CC_ALL	GO:0043005~neuron projection	60	9.23077	0.0129415	EPHB6, NRP1, WDR47, DAGLA, CPNE5, IGF1R, PPP1CC, USP8, FBXW11, GLRX5, CFAP410, VAMP7, PALLD, ALDH1A1, ITPKA, EXOC4, TAX1BP3, STX1A, RGS17, CAMK2D, STAU1, NPR2, ADAM22, ADCY2, THY1, ABHD17C, ADCY8, FXR1, DRP2, PGRMC1, FLRT2, BLOC1S3, ATXN1L, IGF2BP1, MICALL2, SLC17A6, APBB2, CAMK2G, LYAR, MARK1, SNCA, MPP2, NQO1, PRNP, TOR1A, SMURF1, CADM2, GAD1, BNIP3, TRAPPC4, LSM1, GAD2, TBCC, NMNAT2, ASS1, PTK…	638	1432	20791	1.36541	0.999983	0.140154	0.131519
GOTERM_CC_ALL	GO:0036477~somatodendritic compartment	39	6	0.0278296	EPHB6, WDR47, DAGLA, CPNE5, STAU1, ADCY2, THY1, ABHD17C, ADCY8, IGF1R, FXR1, DRP2, PPP1CC, PGRMC1, ATXN1L, IGF2BP1, SNCA, MARK1, NQO1, MPP2, USP8, PRNP, SMURF1, CADM2, FBXW11, TRAPPC4, GLRX5, BNIP3, LSM1, GAD2, SORL1, PTK2, ASS1, HCFC1, PALLD, ITPKA, FGF13, DCP1A, HCN2	638	898	20791	1.41528	1	0.211605	0.198568
GOTERM_CC_ALL	GO:0042995~cell projection	90	13.8462	0.103989	EPHB6, NRP1, WDR47, DAGLA, CPNE5, WWC1, IGF1R, FLCN, PPP1CC, ITGAV, USP8, FBXW11, GLRX5, DCXR, ATP1B1, CFAP410, EEF1A1, VAMP7, PALLD, ALDH1A1, ITPKA, EXOC4, TAX1BP3, ITGB1BP1, KCTD12, ITGA5, SQSTM1, STX1A, RGS17, CAMK2D, ARHGEF26, CNP, STAU1, ARL6, NPR2, ADAM22, ADCY2, THY1, ABHD17C, ADCY8, FXR1, DRP2, CYTH3, PGRMC1, CFAP298, FLRT2, ABLIM3, DZANK1, INPP5E, BLOC1S3, ATXN1L, IGF2BP1, MICALL2, SLC17…	638	2548	20791	1.15106	1	0.471863	0.442791
GOTERM_CC_ALL	GO:0120025~plasma membrane bounded cell projection	86	13.2308	0.105194	EPHB6, NRP1, WDR47, DAGLA, CPNE5, WWC1, IGF1R, FLCN, PPP1CC, ITGAV, USP8, FBXW11, GLRX5, DCXR, ATP1B1, CFAP410, EEF1A1, VAMP7, PALLD, ALDH1A1, ITPKA, EXOC4, TAX1BP3, ITGB1BP1, ITGA5, SQSTM1, STX1A, RGS17, CAMK2D, ARHGEF26, CNP, STAU1, ARL6, NPR2, ADAM22, ADCY2, THY1, ABHD17C, ADCY8, FXR1, DRP2, CYTH3, PGRMC1, CFAP298, FLRT2, ABLIM3, INPP5E, BLOC1S3, ATXN1L, IGF2BP1, MICALL2, SLC17A6, APBB2, CAMK2…	638	2428	20791	1.15426	1	0.472703	0.443579
GOTERM_CC_ALL	GO:0030425~dendrite	27	4.15385	0.110997	EPHB6, WDR47, DAGLA, STAU1, ADCY2, THY1, ABHD17C, ADCY8, FXR1, DRP2, PPP1CC, ATXN1L, IGF2BP1, MARK1, NQO1, MPP2, USP8, PRNP, TRAPPC4, GLRX5, BNIP3, LSM1, PTK2, ITPKA, FGF13, DCP1A, HCN2	638	657	20791	1.33922	1	0.49306	0.462682
GOTERM_CC_ALL	GO:0097447~dendritic tree	27	4.15385	0.114164	EPHB6, WDR47, DAGLA, STAU1, ADCY2, THY1, ABHD17C, ADCY8, FXR1, DRP2, PPP1CC, ATXN1L, IGF2BP1, MARK1, NQO1, MPP2, USP8, PRNP, TRAPPC4, GLRX5, BNIP3, LSM1, PTK2, ITPKA, FGF13, DCP1A, HCN2	638	659	20791	1.33516	1	0.493922	0.46349
UP_KW_CELLULAR_COMPONENT	KW-0966~Cell projection	41	6.30769	0.665634	DAGLA, CPNE5, ARHGEF26, ARL6, WWC1, ADAM22, ABHD17C, ADCY8, FXR1, DRP2, FLCN, CFAP298, DZANK1, ATXN1L, INPP5E, IGF2BP1, MICALL2, PDLIM5, RAB11FIP2, LYAR, SNCA, MARK1, MPP2, TOR1A, CADM2, GAD2, NMNAT2, CFAP410, PTK2, FMNL1, CDK6, PALLD, ALDH1A1, EXOC4, IFT27, SPRY2, CTNNB1, ITGB1BP1, KCTD12, SLC25A31, FGF13	589	1289	17942	0.968917	1	1	0.875
Annotation Cluster 95	Enrichment Score: 1.064467586696706
Category	Term	Count	%	PValue	Genes	List Total	Pop Hits	Pop Total	Fold Enrichment	Bonferroni	Benjamini	FDR
GOTERM_BP_ALL	GO:0071774~response to fibroblast growth factor	8	1.23077	0.0352564	FIBP, KDM5B, GCLC, FLRT2, NPR2, CTNNB1, SPRY2, ITGB1BP1	611	99	19554	2.58612	1	0.632824	0.621662
GOTERM_BP_ALL	GO:0044344~cellular response to fibroblast growth factor stimulus	7	1.07692	0.0650164	FIBP, KDM5B, GCLC, FLRT2, CTNNB1, SPRY2, ITGB1BP1	611	91	19554	2.46179	1	0.845657	0.83074
GOTERM_BP_ALL	GO:0008543~fibroblast growth factor receptor signaling pathway	4	0.615385	0.279471	FIBP, FLRT2, CTNNB1, SPRY2	611	59	19554	2.16971	1	1	0.982528
Annotation Cluster 96	Enrichment Score: 1.0564940548092427
Category	Term	Count	%	PValue	Genes	List Total	Pop Hits	Pop Total	Fold Enrichment	Bonferroni	Benjamini	FDR
UP_KW_DOMAIN	KW-0041~Annexin	3	0.461538	0.0603317	ANXA4, ANXA5, ANXA11	423	14	14597	7.39463	0.835463	0.36325	0.338198
UP_SEQ_FEATURE	REPEAT:Annexin 1	3	0.461538	0.067581	ANXA4, ANXA5, ANXA11	635	14	20569	6.94117	1	1	0.998933
UP_SEQ_FEATURE	REPEAT:Annexin 2	3	0.461538	0.067581	ANXA4, ANXA5, ANXA11	635	14	20569	6.94117	1	1	0.998933
UP_SEQ_FEATURE	REPEAT:Annexin 3	3	0.461538	0.067581	ANXA4, ANXA5, ANXA11	635	14	20569	6.94117	1	1	0.998933
UP_SEQ_FEATURE	REPEAT:Annexin 4	3	0.461538	0.067581	ANXA4, ANXA5, ANXA11	635	14	20569	6.94117	1	1	0.998933
INTERPRO	IPR001464:Annexin	3	0.461538	0.0698054	ANXA4, ANXA5, ANXA11	648	14	20607	6.81448	1	1	1
INTERPRO	IPR037104:Annexin_sf	3	0.461538	0.0698054	ANXA4, ANXA5, ANXA11	648	14	20607	6.81448	1	1	1
INTERPRO	IPR018252:Annexin_repeat_CS	3	0.461538	0.0698054	ANXA4, ANXA5, ANXA11	648	14	20607	6.81448	1	1	1
INTERPRO	IPR018502:Annexin_repeat	3	0.461538	0.0698054	ANXA4, ANXA5, ANXA11	648	14	20607	6.81448	1	1	1
SMART	SM00335:ANX	3	0.461538	0.0757822	ANXA4, ANXA5, ANXA11	353	14	10692	6.49049	1	1	1
UP_KW_LIGAND	KW-0111~Calcium/phospholipid-binding	3	0.461538	0.110583	ANXA4, ANXA5, ANXA11	267	15	6947	5.20375	0.985284	0.722539	0.722539
GOTERM_MF_ALL	GO:0072341~modified amino acid binding	7	1.07692	0.124916	OSBPL8, CBS, PTGES2, ANXA4, ANXA5, ANXA11, MARK1	620	105	19144	2.05849	1	1	0.991163
GOTERM_MF_ALL	GO:0001786~phosphatidylserine binding	5	0.769231	0.197109	OSBPL8, ANXA4, ANXA5, ANXA11, MARK1	620	71	19144	2.17447	1	1	0.991163
GOTERM_MF_ALL	GO:0005544~calcium-dependent phospholipid binding	4	0.615385	0.262485	CPNE5, ANXA4, ANXA5, ANXA11	620	55	19144	2.24563	1	1	0.991163
Annotation Cluster 97	Enrichment Score: 1.050856310393641
Category	Term	Count	%	PValue	Genes	List Total	Pop Hits	Pop Total	Fold Enrichment	Bonferroni	Benjamini	FDR
UP_SEQ_FEATURE	DOMAIN:Chromo	5	0.769231	0.018015	CBX4, KAT5, CHD5, CHD3, MPHOSPH8	635	33	20569	4.9079	1	1	0.998933
INTERPRO	IPR016197:Chromo-like_dom_sf	5	0.769231	0.0191437	CBX4, KAT5, CHD5, CHD3, MPHOSPH8	648	33	20607	4.81832	1	1	1
INTERPRO	IPR000953:Chromo/chromo_shadow_dom	5	0.769231	0.021172	CBX4, KAT5, CHD5, CHD3, MPHOSPH8	648	34	20607	4.67661	1	1	1
SMART	SM00298:CHROMO	5	0.769231	0.0245887	CBX4, KAT5, CHD5, CHD3, MPHOSPH8	353	34	10692	4.45426	0.999231	1	1
INTERPRO	IPR023780:Chromo_domain	4	0.615385	0.051555	CBX4, CHD5, CHD3, MPHOSPH8	648	27	20607	4.71125	1	1	1
INTERPRO	IPR023779:Chromodomain_CS	3	0.461538	0.129069	CBX4, CHD3, MPHOSPH8	648	20	20607	4.77014	1	1	1
GOTERM_MF_ALL	GO:0140030~modification-dependent protein binding	8	1.23077	0.490516	UBXN1, CBX4, MINDY2, CHD5, IDE, MPHOSPH8, SQSTM1, ATAD2B	620	204	19144	1.21088	1	1	0.991163
GOTERM_MF_ALL	GO:0035064~methylated histone binding	3	0.461538	0.7657	CBX4, CHD5, MPHOSPH8	620	85	19144	1.08979	1	1	0.991163
GOTERM_MF_ALL	GO:0140034~methylation-dependent protein binding	3	0.461538	0.776833	CBX4, CHD5, MPHOSPH8	620	87	19144	1.06474	1	1	0.991163
Annotation Cluster 98	Enrichment Score: 1.04967868428577
Category	Term	Count	%	PValue	Genes	List Total	Pop Hits	Pop Total	Fold Enrichment	Bonferroni	Benjamini	FDR
GOTERM_BP_ALL	GO:1901532~regulation of hematopoietic progenitor cell differentiation	6	0.923077	0.00861544	FLCN, NOTCH1, CDK6, KAT5, PRKDC, METTL3	611	41	19554	4.68341	1	0.25272	0.248262
GOTERM_BP_ALL	GO:1902036~regulation of hematopoietic stem cell differentiation	4	0.615385	0.0148238	CDK6, KAT5, PRKDC, METTL3	611	17	19554	7.53018	1	0.380005	0.373302
GOTERM_BP_ALL	GO:2000736~regulation of stem cell differentiation	7	1.07692	0.0473613	NOTCH1, CDK6, KAT5, PRKDC, METTL3, CHD3, GATAD2B	611	84	19554	2.66694	1	0.738736	0.725705
GOTERM_BP_ALL	GO:1902105~regulation of leukocyte differentiation	7	1.07692	0.959574	RASSF2, CDK6, KAT5, PRKDC, METTL3, ACTL6A, CTNNB1	611	344	19554	0.651229	1	1	0.982528
GOTERM_BP_ALL	GO:0045619~regulation of lymphocyte differentiation	4	0.615385	0.972452	KAT5, PRKDC, METTL3, ACTL6A	611	224	19554	0.571487	1	1	0.982528
Annotation Cluster 99	Enrichment Score: 1.0440378616639272
Category	Term	Count	%	PValue	Genes	List Total	Pop Hits	Pop Total	Fold Enrichment	Bonferroni	Benjamini	FDR
GOTERM_CC_ALL	GO:0000118~histone deacetylase complex	8	1.23077	0.0194368	HDAC3, KAT5, SIN3B, SRCAP, SAP30L, CHD5, CHD3, GATAD2B	638	89	20791	2.92924	1	0.188559	0.176942
GOTERM_MF_ALL	GO:0004386~helicase activity	11	1.69231	0.037977	SMARCAL1, MCM7, ERCC3, DDX46, SRCAP, RFC2, DDX23, CHD5, MCM5, CHD3, NAV2	620	162	19144	2.09661	1	0.747981	0.740826
GOTERM_MF_ALL	GO:0140097~catalytic activity, acting on DNA	15	2.30769	0.0594591	FTO, SMARCAL1, ENDOG, LIG1, MCM7, SRCAP, RFC2, CHD5, NAV2, CHD3, EXOG, POLD3, ERCC3, APEX1, MCM5	620	272	19144	1.7028	1	0.961964	0.952762
UP_KW_MOLECULAR_FUNCTION	KW-0347~Helicase	10	1.53846	0.0601397	SMARCAL1, MCM7, ERCC3, DDX46, SRCAP, DDX23, CHD5, MCM5, CHD3, NAV2	401	147	11889	2.0169	0.989195	0.338017	0.319496
GOTERM_CC_ALL	GO:0097346~INO80-type complex	4	0.615385	0.0630491	KAT5, SRCAP, ACTL6A, NFRKB	638	30	20791	4.34504	1	0.353953	0.332145
GOTERM_MF_ALL	GO:0008094~ATP-dependent activity, acting on DNA	9	1.38462	0.0648341	SMARCAL1, MCM7, ERCC3, SRCAP, RFC2, CHD5, MCM5, CHD3, NAV2	620	132	19144	2.10528	1	1	0.991163
INTERPRO	IPR038718:SNF2-like_sf	4	0.615385	0.083942	SMARCAL1, SRCAP, CHD5, CHD3	648	33	20607	3.85466	1	1	1
INTERPRO	IPR000330:SNF2_N	4	0.615385	0.083942	SMARCAL1, SRCAP, CHD5, CHD3	648	33	20607	3.85466	1	1	1
INTERPRO	IPR049730:SNF2/RAD54-like_C	4	0.615385	0.0900165	SMARCAL1, SRCAP, CHD5, CHD3	648	34	20607	3.74129	1	1	1
GOTERM_CC_ALL	GO:0070603~SWI/SNF superfamily-type complex	7	1.07692	0.093348	KAT5, SRCAP, ACTL6A, CHD5, CHD3, NFRKB, GATAD2B	638	102	20791	2.23642	1	0.447646	0.420066
GOTERM_CC_ALL	GO:0090545~CHD-type complex	3	0.461538	0.103855	CHD5, CHD3, GATAD2B	638	18	20791	5.4313	1	0.471863	0.442791
GOTERM_CC_ALL	GO:0016581~NuRD complex	3	0.461538	0.103855	CHD5, CHD3, GATAD2B	638	18	20791	5.4313	1	0.471863	0.442791
GOTERM_MF_ALL	GO:0140658~ATP-dependent chromatin remodeler activity	4	0.615385	0.116643	SMARCAL1, SRCAP, CHD5, CHD3	620	37	19144	3.3381	1	1	0.991163
UP_SEQ_FEATURE	DOMAIN:Helicase C-terminal	7	1.07692	0.124519	SMARCAL1, ERCC3, DDX46, SRCAP, DDX23, CHD5, CHD3	635	110	20569	2.06132	1	1	0.998933
GOTERM_CC_ALL	GO:1904949~ATPase complex	8	1.23077	0.124846	KAT5, SRCAP, ACTL6A, ATP6V1H, CHD5, CHD3, NFRKB, GATAD2B	638	136	20791	1.91693	1	0.506585	0.475373
INTERPRO	IPR001650:Helicase_C-like	7	1.07692	0.128505	SMARCAL1, ERCC3, DDX46, SRCAP, DDX23, CHD5, CHD3	648	109	20607	2.04226	1	1	1
KEGG_PATHWAY	hsa03082:ATP-dependent chromatin remodeling	8	1.23077	0.136041	KAT5, SRCAP, H2AC20, MORF4L2, ACTL6A, CHD3, NFRKB, GATAD2B	324	117	8840	1.86557	1	0.998444	0.991832
INTERPRO	IPR014001:Helicase_ATP-bd	7	1.07692	0.140844	SMARCAL1, ERCC3, DDX46, SRCAP, DDX23, CHD5, CHD3	648	112	20607	1.98756	1	1	1
SMART	SM00490:HELICc	7	1.07692	0.150009	SMARCAL1, ERCC3, DDX46, SRCAP, DDX23, CHD5, CHD3	353	109	10692	1.94516	1	1	1
SMART	SM00487:DEXDc	7	1.07692	0.159222	SMARCAL1, ERCC3, DDX46, SRCAP, DDX23, CHD5, CHD3	353	111	10692	1.91011	1	1	1
UP_SEQ_FEATURE	DOMAIN:Helicase ATP-binding	7	1.07692	0.161822	SMARCAL1, ERCC3, DDX46, SRCAP, DDX23, CHD5, CHD3	635	119	20569	1.90542	1	1	0.998933
Annotation Cluster 100	Enrichment Score: 1.0432141760955098
Category	Term	Count	%	PValue	Genes	List Total	Pop Hits	Pop Total	Fold Enrichment	Bonferroni	Benjamini	FDR
GOTERM_BP_ALL	GO:0043069~negative regulation of programmed cell death	42	6.46154	0.0421022	AVEN, NRP1, AARS1, HDAC3, NOTCH1, PRKDC, MAZ, IGF1R, DNAJB6, CBS, PEA15, TMEM109, APBB2, ITGAV, ST3GAL1, BOK, SNCA, KDM6A, NQO1, TRAP1, BNIP3L, PRNP, CBX4, BNIP3, ANXA4, ANXA5, PTK2, GCLC, NMNAT1, PDCD4, SPRY2, CTNNB1, NAA15, ITGA5, SLC25A31, STAMBP, FXN, RGL2, SQSTM1, SCG2, BCL2L2, MAD2L1	611	996	19554	1.34954	1	0.703191	0.690787
GOTERM_BP_ALL	GO:0043066~negative regulation of apoptotic process	40	6.15385	0.0569011	AVEN, NRP1, AARS1, HDAC3, NOTCH1, PRKDC, MAZ, IGF1R, DNAJB6, CBS, PEA15, APBB2, ITGAV, ST3GAL1, BOK, SNCA, KDM6A, NQO1, TRAP1, BNIP3L, PRNP, CBX4, BNIP3, ANXA4, ANXA5, PTK2, GCLC, NMNAT1, PDCD4, SPRY2, CTNNB1, NAA15, ITGA5, SLC25A31, STAMBP, FXN, RGL2, SCG2, BCL2L2, MAD2L1	611	960	19554	1.33347	1	0.794998	0.780975
GOTERM_BP_ALL	GO:0043065~positive regulation of apoptotic process	25	3.84615	0.0940226	CAMK2D, NOTCH1, PRKDC, FLCN, RASSF2, PPP2R1B, PEA15, APBB2, RBM5, RBM10, BOK, SNCA, NQO1, FIS1, BNIP3L, PRNP, CDK19, ENDOG, SPHK2, BNIP3, LATS1, ERCC3, PDCD4, CTNNB1, SQSTM1	611	577	19554	1.38662	1	1	0.982528
GOTERM_BP_ALL	GO:0043068~positive regulation of programmed cell death	25	3.84615	0.123876	CAMK2D, NOTCH1, PRKDC, FLCN, RASSF2, PPP2R1B, PEA15, APBB2, RBM5, RBM10, BOK, SNCA, NQO1, FIS1, BNIP3L, PRNP, CDK19, ENDOG, SPHK2, BNIP3, LATS1, ERCC3, PDCD4, CTNNB1, SQSTM1	611	597	19554	1.34017	1	1	0.982528
GOTERM_BP_ALL	GO:0043067~regulation of programmed cell death	60	9.23077	0.132773	AVEN, NRP1, IGF1R, FLCN, RASSF2, PPP2R1B, KAT5, PEA15, TMEM109, ITGAV, RBM5, BOK, KDM6A, BNIP3L, ENDOG, SPHK2, ANXA4, ANXA5, ACTL6A, LATS1, MORF4L2, ITGA5, STAMBP, SQSTM1, SCG2, FXN, AARS1, ASAH1, CAMK2D, HDAC3, PHLPP1, NOTCH1, PRKDC, MAZ, DNAJB6, CBS, APBB2, ST3GAL1, RBM10, SNCA, TRAP1, NQO1, FIS1, PRNP, CDK19, CBX4, BNIP3, PTK2, GCLC, ERCC3, NMNAT1, APEX1, PDCD4, SPRY2, CTNNB1, NAA15, SLC25A31,…	611	1636	19554	1.17371	1	1	0.982528
GOTERM_BP_ALL	GO:0042981~regulation of apoptotic process	58	8.92308	0.14858	AVEN, NRP1, IGF1R, FLCN, RASSF2, PPP2R1B, KAT5, PEA15, ITGAV, RBM5, BOK, KDM6A, BNIP3L, ENDOG, SPHK2, ANXA4, ANXA5, ACTL6A, LATS1, MORF4L2, ITGA5, STAMBP, SQSTM1, SCG2, FXN, AARS1, CAMK2D, HDAC3, PHLPP1, NOTCH1, PRKDC, MAZ, DNAJB6, CBS, APBB2, ST3GAL1, RBM10, SNCA, TRAP1, NQO1, FIS1, PRNP, CDK19, CBX4, BNIP3, PTK2, GCLC, ERCC3, NMNAT1, APEX1, PDCD4, SPRY2, CTNNB1, NAA15, SLC25A31, RGL2, BCL2L2, M…	611	1585	19554	1.1711	1	1	0.982528
Annotation Cluster 101	Enrichment Score: 1.043177003630841
Category	Term	Count	%	PValue	Genes	List Total	Pop Hits	Pop Total	Fold Enrichment	Bonferroni	Benjamini	FDR
GOTERM_BP_ALL	GO:0006626~protein targeting to mitochondrion	6	0.923077	0.0491963	DNAJC19, FIS1, HSPA4, TOMM34, TIMM17B, GDAP1	611	64	19554	3.00031	1	0.755369	0.742045
GOTERM_BP_ALL	GO:0072655~establishment of protein localization to mitochondrion	6	0.923077	0.100509	DNAJC19, FIS1, HSPA4, TOMM34, TIMM17B, GDAP1	611	79	19554	2.43063	1	1	0.982528
GOTERM_BP_ALL	GO:0070585~protein localization to mitochondrion	6	0.923077	0.150083	DNAJC19, FIS1, HSPA4, TOMM34, TIMM17B, GDAP1	611	90	19554	2.13355	1	1	0.982528
Annotation Cluster 102	Enrichment Score: 1.0411073777009985
Category	Term	Count	%	PValue	Genes	List Total	Pop Hits	Pop Total	Fold Enrichment	Bonferroni	Benjamini	FDR
GOTERM_BP_ALL	GO:1903047~mitotic cell cycle process	27	4.15385	0.0317815	SETD2, HDAC3, UBXN2B, PRKDC, NCAPG, XPC, ACVR1B, CENPA, KAT5, DIS3L2, USP8, LIG1, FBXW11, KLHL22, KLHDC8B, LATS1, CDK6, KIFC1, EXOC4, UNC119, SPRY2, TACC2, STAMBP, CHMP7, LSM14A, CACUL1, MAD2L1	611	564	19554	1.53207	1	0.596764	0.586237
GOTERM_BP_ALL	GO:0022402~cell cycle process	42	6.46154	0.036655	SETD2, HDAC3, UBXN2B, PRKDC, TUBGCP2, GTF2B, NPR2, NCAPG, XPC, CHD3, CTCF, ACVR1B, CENPA, PPP1CC, CFAP298, PPP2R1B, KAT5, DIS3L2, CEP68, USP8, LIG1, FBXW11, FOXJ3, ANXA11, KLHL22, KLHDC8B, LATS1, DLG1, CDK6, KIFC1, EXOC4, UNC119, SPIRE1, SPRY2, CTNNB1, TACC2, SLC25A31, STAMBP, CHMP7, LSM14A, CACUL1, MAD2L1	611	985	19554	1.36461	1	0.64502	0.633643
GOTERM_BP_ALL	GO:0007049~cell cycle	55	8.46154	0.0511165	SETD2, UBXN2B, MCM7, CCNH, GTF2B, CTCF, CHD3, MRPL41, PPP1CC, RASSF2, PPP2R1B, KAT5, RBM7, DIS3L2, CEP68, USP8, LIG1, FBXW11, ANXA11, HCFC1, LATS1, RBL2, KIFC1, EXOC4, MCM5, STAMBP, CHMP7, CACUL1, HDAC3, TSG101, PRKDC, TUBGCP2, NPR2, NCAPG, TXLNG, XPC, ACVR1B, CENPA, ANAPC10, CFAP298, PRNP, FOXJ3, KLHL22, KLHDC8B, PPP5C, DLG1, CDK6, UNC119, SPRY2, SPIRE1, CTNNB1, TACC2, SLC25A31, LSM14A, MAD2L1	611	1382	19554	1.27365	1	0.762494	0.749044
GOTERM_BP_ALL	GO:0000278~mitotic cell cycle	29	4.46154	0.064522	SETD2, HDAC3, UBXN2B, PRKDC, TUBGCP2, NCAPG, XPC, ACVR1B, CENPA, KAT5, DIS3L2, USP8, LIG1, FBXW11, KLHL22, KLHDC8B, LATS1, PPP5C, CDK6, KIFC1, EXOC4, UNC119, SPRY2, TACC2, STAMBP, CHMP7, LSM14A, CACUL1, MAD2L1	611	662	19554	1.40196	1	0.843507	0.828628
GOTERM_BP_ALL	GO:0051301~cell division	25	3.84615	0.0747177	TSG101, NOTCH1, NCAPG, CENPA, ANAPC10, PPP1CC, DIS3L2, USP8, CDK19, LIG1, FZD7, ANXA11, KLHL22, KLHDC8B, LATS1, CDK6, KIFC1, EXOC4, UNC119, SPIRE1, MCM5, STAMBP, FGF13, CHMP7, MAD2L1	611	561	19554	1.42617	1	0.914844	0.898707
UP_KW_BIOLOGICAL_PROCESS	KW-0131~Cell cycle	27	4.15385	0.362307	TSG101, MCM7, CCNH, NCAPG, TXLNG, CENPA, ANAPC10, MRPL41, PPP1CC, RASSF2, DIS3L2, USP8, PRNP, CDK19, LIG1, FBXW11, ANXA11, KLHL22, KLHDC8B, HCFC1, LATS1, RBL2, CDK6, KIFC1, MCM5, CACUL1, MAD2L1	401	687	11450	1.12219	1	1	1
UP_KW_BIOLOGICAL_PROCESS	KW-0132~Cell division	16	2.46154	0.495646	CDK19, TSG101, LIG1, ANXA11, NCAPG, KLHL22, KLHDC8B, CENPA, ANAPC10, LATS1, PPP1CC, CDK6, KIFC1, MCM5, MAD2L1, DIS3L2	401	418	11450	1.09296	1	1	1
Annotation Cluster 103	Enrichment Score: 1.0395386153508706
Category	Term	Count	%	PValue	Genes	List Total	Pop Hits	Pop Total	Fold Enrichment	Bonferroni	Benjamini	FDR
GOTERM_BP_ALL	GO:0000910~cytokinesis	9	1.38462	0.0491612	USP8, EXOC4, UNC119, ANXA11, SPIRE1, KLHDC8B, STAMBP, CENPA, CHMP7	611	129	19554	2.23279	1	0.755369	0.742045
GOTERM_BP_ALL	GO:0000281~mitotic cytokinesis	7	1.07692	0.0796948	USP8, EXOC4, UNC119, KLHDC8B, STAMBP, CENPA, CHMP7	611	96	19554	2.33357	1	0.952403	0.935604
GOTERM_BP_ALL	GO:0061640~cytoskeleton-dependent cytokinesis	8	1.23077	0.102737	USP8, EXOC4, UNC119, SPIRE1, KLHDC8B, STAMBP, CENPA, CHMP7	611	127	19554	2.01595	1	1	0.982528
GOTERM_BP_ALL	GO:0032506~cytokinetic process	4	0.615385	0.17261	ANXA11, SPIRE1, KLHDC8B, CHMP7	611	46	19554	2.78289	1	1	0.982528
Annotation Cluster 104	Enrichment Score: 1.0392903769231823
Category	Term	Count	%	PValue	Genes	List Total	Pop Hits	Pop Total	Fold Enrichment	Bonferroni	Benjamini	FDR
GOTERM_BP_ALL	GO:0046434~organophosphate catabolic process	15	2.30769	0.00316409	CNP, ENTPD4, GDA, PDE2A, ABHD6, PLA2G7, DNPH1, PLPP6, ABHD16A, LIPG, DPYD, ALDOC, NT5M, MLYCD, SMPDL3A	611	194	19554	2.47448	1	0.143736	0.141201
GOTERM_BP_ALL	GO:0009159~deoxyribonucleoside monophosphate catabolic process	4	0.615385	0.0085046	GDA, DPYD, NT5M, DNPH1	611	14	19554	9.14379	1	0.25272	0.248262
GOTERM_BP_ALL	GO:0009123~nucleoside monophosphate metabolic process	8	1.23077	0.0132029	UCK2, DLG1, IMPDH1, GDA, DPYD, NT5M, GART, DNPH1	611	81	19554	3.16082	1	0.349079	0.342921
GOTERM_BP_ALL	GO:0009125~nucleoside monophosphate catabolic process	4	0.615385	0.020174	GDA, DPYD, NT5M, DNPH1	611	19	19554	6.73753	1	0.453992	0.445984
GOTERM_BP_ALL	GO:1901292~nucleoside phosphate catabolic process	10	1.53846	0.0327955	CNP, ENTPD4, GDA, PDE2A, DPYD, ALDOC, NT5M, MLYCD, SMPDL3A, DNPH1	611	141	19554	2.26974	1	0.606531	0.595832
GOTERM_BP_ALL	GO:0009162~deoxyribonucleoside monophosphate metabolic process	4	0.615385	0.0417513	GDA, DPYD, NT5M, DNPH1	611	25	19554	5.12052	1	0.701326	0.688955
REACTOME_PATHWAY	R-HSA-15869~Metabolism of nucleotides	9	1.38462	0.0431897	UCK2, IMPDH1, ENTPD4, GDA, DPYD, NT5M, TXN, GART, DNPH1	442	99	11091	2.28116	1	0.738152	0.734787
REACTOME_PATHWAY	R-HSA-8956319~Nucleotide catabolism	5	0.769231	0.0533036	ENTPD4, GDA, DPYD, NT5M, DNPH1	442	36	11091	3.48511	1	0.876844	0.872846
GOTERM_BP_ALL	GO:0009166~nucleotide catabolic process	9	1.38462	0.0548877	CNP, ENTPD4, GDA, PDE2A, DPYD, ALDOC, NT5M, MLYCD, DNPH1	611	132	19554	2.18204	1	0.782183	0.768386
GOTERM_BP_ALL	GO:1901657~glycosyl compound metabolic process	7	1.07692	0.0766218	ICMT, GDA, FUCA1, DPYD, GUSB, DNPH1, CBR4	611	95	19554	2.35814	1	0.932636	0.916185
GOTERM_BP_ALL	GO:0072523~purine-containing compound catabolic process	7	1.07692	0.146208	ENTPD4, GDA, PDE2A, DPYD, ALDOC, MLYCD, DNPH1	611	114	19554	1.96511	1	1	0.982528
GOTERM_BP_ALL	GO:1901136~carbohydrate derivative catabolic process	11	1.69231	0.221017	ENTPD4, GDA, HEXB, FUCA1, PDE2A, ALDH1A1, DPYD, ALDOC, NT5M, MLYCD, GUSB	611	240	19554	1.46682	1	1	0.982528
GOTERM_BP_ALL	GO:0034656~nucleobase-containing small molecule catabolic process	3	0.461538	0.228602	ENTPD4, GDA, DPYD	611	29	19554	3.31068	1	1	0.982528
GOTERM_BP_ALL	GO:0009264~deoxyribonucleotide catabolic process	3	0.461538	0.228602	GDA, DPYD, NT5M	611	29	19554	3.31068	1	1	0.982528
GOTERM_BP_ALL	GO:0046386~deoxyribose phosphate catabolic process	3	0.461538	0.228602	GDA, DPYD, NT5M	611	29	19554	3.31068	1	1	0.982528
GOTERM_BP_ALL	GO:0009261~ribonucleotide catabolic process	6	0.923077	0.236237	ENTPD4, GDA, PDE2A, DPYD, ALDOC, MLYCD	611	106	19554	1.81151	1	1	0.982528
GOTERM_BP_ALL	GO:0006195~purine nucleotide catabolic process	6	0.923077	0.247875	ENTPD4, GDA, PDE2A, ALDOC, MLYCD, DNPH1	611	108	19554	1.77796	1	1	0.982528
GOTERM_BP_ALL	GO:0009116~nucleoside metabolic process	4	0.615385	0.296575	ICMT, GDA, DPYD, DNPH1	611	61	19554	2.09858	1	1	0.982528
GOTERM_BP_ALL	GO:0009154~purine ribonucleotide catabolic process	5	0.769231	0.372889	ENTPD4, GDA, PDE2A, ALDOC, MLYCD	611	99	19554	1.61633	1	1	0.982528
GOTERM_BP_ALL	GO:0009394~2'-deoxyribonucleotide metabolic process	3	0.461538	0.378627	GDA, DPYD, NT5M	611	42	19554	2.28595	1	1	0.982528
GOTERM_BP_ALL	GO:0019692~deoxyribose phosphate metabolic process	3	0.461538	0.389787	GDA, DPYD, NT5M	611	43	19554	2.23279	1	1	0.982528
GOTERM_BP_ALL	GO:0009262~deoxyribonucleotide metabolic process	3	0.461538	0.389787	GDA, DPYD, NT5M	611	43	19554	2.23279	1	1	0.982528
Annotation Cluster 105	Enrichment Score: 1.0191719769556749
Category	Term	Count	%	PValue	Genes	List Total	Pop Hits	Pop Total	Fold Enrichment	Bonferroni	Benjamini	FDR
INTERPRO	IPR008942:ENTH_VHS	5	0.769231	0.0108299	HGS, RPRD1B, STAM2, EPN2, CHERP	648	28	20607	5.67874	1	1	1
INTERPRO	IPR003903:UIM_dom	4	0.615385	0.0268965	ANKIB1, HGS, STAM2, EPN2	648	21	20607	6.05732	1	1	1
REACTOME_PATHWAY	R-HSA-8856825~Cargo recognition for clathrin-mediated endocytosis	6	0.923077	0.414039	TOR1A, VAMP7, HGS, AP2A2, STAM2, EPN2	442	106	11091	1.42034	1	1	0.996198
REACTOME_PATHWAY	R-HSA-8856828~Clathrin-mediated endocytosis	6	0.923077	0.694947	TOR1A, VAMP7, HGS, AP2A2, STAM2, EPN2	442	146	11091	1.03121	1	1	0.996198
Annotation Cluster 106	Enrichment Score: 1.01328921074378
Category	Term	Count	%	PValue	Genes	List Total	Pop Hits	Pop Total	Fold Enrichment	Bonferroni	Benjamini	FDR
GOTERM_BP_ALL	GO:0031053~primary miRNA processing	4	0.615385	0.0068389	SMAD2, METTL3, DGCR8, SRSF3	611	13	19554	9.84716	1	0.222774	0.218845
GOTERM_BP_ALL	GO:0035196~miRNA processing	4	0.615385	0.101203	SMAD2, METTL3, DGCR8, SRSF3	611	36	19554	3.55592	1	1	0.982528
GOTERM_BP_ALL	GO:0070918~regulatory ncRNA processing	5	0.769231	0.127907	SMAD2, METTL3, DGCR8, SRSF3, TDRD7	611	62	19554	2.58091	1	1	0.982528
GOTERM_BP_ALL	GO:0031047~regulatory ncRNA-mediated gene silencing	10	1.53846	0.999468	SMAD2, CNOT6, STAU1, CNOT11, METTL3, DGCR8, SRSF3, TDRD7, CNOT9, SND1	611	694	19554	0.461142	1	1	0.999468
Annotation Cluster 107	Enrichment Score: 1.0060222731815507
Category	Term	Count	%	PValue	Genes	List Total	Pop Hits	Pop Total	Fold Enrichment	Bonferroni	Benjamini	FDR
GOTERM_BP_ALL	GO:0051258~protein polymerization	8	1.23077	0.0522631	TPPP3, DLG1, ARL6, TUBGCP2, MICALL2, SPIRE1, FGF13, HDGFL3	611	108	19554	2.37061	1	0.768437	0.754883
GOTERM_BP_ALL	GO:0031109~microtubule polymerization or depolymerization	5	0.769231	0.122486	TPPP3, TUBGCP2, BMERB1, FGF13, HDGFL3	611	61	19554	2.62322	1	1	0.982528
GOTERM_BP_ALL	GO:0046785~microtubule polymerization	4	0.615385	0.149848	TPPP3, TUBGCP2, FGF13, HDGFL3	611	43	19554	2.97705	1	1	0.982528
Annotation Cluster 108	Enrichment Score: 1.003036988007117
Category	Term	Count	%	PValue	Genes	List Total	Pop Hits	Pop Total	Fold Enrichment	Bonferroni	Benjamini	FDR
GOTERM_BP_ALL	GO:0021884~forebrain neuron development	4	0.615385	0.050742	NRP1, UQCRQ, DCLK2, SCYL2	611	27	19554	4.74123	1	0.762494	0.749044
GOTERM_BP_ALL	GO:0021860~pyramidal neuron development	3	0.461538	0.0521379	UQCRQ, DCLK2, SCYL2	611	12	19554	8.00082	1	0.768437	0.754883
GOTERM_BP_ALL	GO:0021859~pyramidal neuron differentiation	3	0.461538	0.087403	UQCRQ, DCLK2, SCYL2	611	16	19554	6.00061	1	0.996658	0.979078
GOTERM_BP_ALL	GO:0021872~forebrain generation of neurons	5	0.769231	0.0921744	NRP1, UQCRQ, METTL3, DCLK2, SCYL2	611	55	19554	2.90939	1	1	0.982528
GOTERM_BP_ALL	GO:0021954~central nervous system neuron development	6	0.923077	0.145206	NRP1, WDR47, UQCRQ, NOVA2, DCLK2, SCYL2	611	89	19554	2.15752	1	1	0.982528
GOTERM_BP_ALL	GO:0021879~forebrain neuron differentiation	4	0.615385	0.149848	NRP1, UQCRQ, DCLK2, SCYL2	611	43	19554	2.97705	1	1	0.982528
GOTERM_BP_ALL	GO:0021953~central nervous system neuron differentiation	9	1.38462	0.205328	NRP1, WDR47, LDB1, UQCRQ, NOVA2, DCLK2, CEND1, CHD5, SCYL2	611	181	19554	1.59132	1	1	0.982528
Annotation Cluster 109	Enrichment Score: 0.996513125094636
Category	Term	Count	%	PValue	Genes	List Total	Pop Hits	Pop Total	Fold Enrichment	Bonferroni	Benjamini	FDR
GOTERM_BP_ALL	GO:0071806~protein transmembrane transport	8	1.23077	0.0101483	PEX16, DNAJC19, BLOC1S3, EXOC4, TIMM17B, PEX10, SEC61B, SEC62	611	77	19554	3.32502	1	0.289056	0.283957
GOTERM_MF_ALL	GO:0140318~protein transporter activity	4	0.615385	0.153724	BLOC1S3, TIMM17B, PEX10, IGF1R	620	42	19144	2.94071	1	1	0.991163
GOTERM_MF_ALL	GO:0008320~protein transmembrane transporter activity	3	0.461538	0.22883	BLOC1S3, TIMM17B, PEX10	620	28	19144	3.30829	1	1	0.991163
GOTERM_MF_ALL	GO:0022884~macromolecule transmembrane transporter activity	3	0.461538	0.289266	BLOC1S3, TIMM17B, PEX10	620	33	19144	2.80704	1	1	0.991163
Annotation Cluster 110	Enrichment Score: 0.9859487835310243
Category	Term	Count	%	PValue	Genes	List Total	Pop Hits	Pop Total	Fold Enrichment	Bonferroni	Benjamini	FDR
REACTOME_PATHWAY	R-HSA-9609507~Protein localization	14	2.15385	0.0137771	PEX16, DNAJC19, FIS1, PRNP, ACBD5, PEX10, IDE, GDAP1, AMACR, TIMM17B, SEC61B, MLYCD, FXN, STX1A	442	164	11091	2.14206	1	0.402903	0.401066
GOTERM_CC_ALL	GO:0005777~peroxisome	10	1.53846	0.0387616	PEX16, FIS1, HSDL2, RIDA, ACBD5, AMACR, PEX10, IDE, MLYCD, GDAP1	638	148	20791	2.20188	1	0.263829	0.247574
GOTERM_CC_ALL	GO:0042579~microbody	10	1.53846	0.0387616	PEX16, FIS1, HSDL2, RIDA, ACBD5, AMACR, PEX10, IDE, MLYCD, GDAP1	638	148	20791	2.20188	1	0.263829	0.247574
REACTOME_PATHWAY	R-HSA-9603798~Class I peroxisomal membrane protein import	4	0.615385	0.0430622	PEX16, FIS1, ACBD5, GDAP1	442	20	11091	5.01855	1	0.738152	0.734787
UP_KW_CELLULAR_COMPONENT	KW-0576~Peroxisome	8	1.23077	0.0645385	PEX16, FIS1, HSDL2, RIDA, ACBD5, AMACR, PEX10, MLYCD	589	108	17942	2.25643	0.961957	0.289204	0.247889
GOTERM_CC_ALL	GO:0031903~microbody membrane	5	0.769231	0.155225	PEX16, FIS1, ACBD5, PEX10, GDAP1	638	68	20791	2.39616	1	0.567144	0.532201
GOTERM_CC_ALL	GO:0005778~peroxisomal membrane	5	0.769231	0.155225	PEX16, FIS1, ACBD5, PEX10, GDAP1	638	68	20791	2.39616	1	0.567144	0.532201
GOTERM_BP_ALL	GO:0007031~peroxisome organization	3	0.461538	0.367383	PEX16, FIS1, PEX10	611	41	19554	2.3417	1	1	0.982528
REACTOME_PATHWAY	R-HSA-9033241~Peroxisomal protein import	4	0.615385	0.460437	AMACR, PEX10, IDE, MLYCD	442	63	11091	1.59319	1	1	0.996198
KEGG_PATHWAY	hsa04146:Peroxisome	4	0.615385	0.589418	PEX16, AMACR, PEX10, MLYCD	324	83	8840	1.31489	1	1	0.996678
Annotation Cluster 111	Enrichment Score: 0.9835091587737053
Category	Term	Count	%	PValue	Genes	List Total	Pop Hits	Pop Total	Fold Enrichment	Bonferroni	Benjamini	FDR
GOTERM_CC_ALL	GO:0150005~enzyme activator complex	4	0.615385	0.011901	FLCN, CCNH, LAMTOR2, LAMTOR4	638	16	20791	8.14694	0.999959	0.137596	0.129118
GOTERM_BP_ALL	GO:1904263~positive regulation of TORC1 signaling	6	0.923077	0.0300865	FLCN, USP32, LARS1, KLHL22, LAMTOR2, LAMTOR4	611	56	19554	3.42892	1	0.579612	0.569388
GOTERM_CC_ALL	GO:1990877~FNIP-folliculin RagC/D GAP	3	0.461538	0.0358305	FLCN, LAMTOR2, LAMTOR4	638	10	20791	9.77633	1	0.251649	0.236145
GOTERM_BP_ALL	GO:0032008~positive regulation of TOR signaling	7	1.07692	0.0367955	FLCN, HDAC3, USP32, LARS1, KLHL22, LAMTOR2, LAMTOR4	611	79	19554	2.83573	1	0.64502	0.633643
GOTERM_CC_ALL	GO:1902773~GTPase activator complex	3	0.461538	0.0429196	FLCN, LAMTOR2, LAMTOR4	638	11	20791	8.88757	1	0.285229	0.267656
GOTERM_BP_ALL	GO:0043200~response to amino acid	9	1.38462	0.0610233	NQO1, GCLC, LARS1, KLHL22, LAMTOR2, LAMTOR4, BCL2L2, ASS1, IGF1R	611	135	19554	2.13355	1	0.81745	0.803031
GOTERM_BP_ALL	GO:0071230~cellular response to amino acid stimulus	7	1.07692	0.0706814	GCLC, LARS1, KLHL22, LAMTOR2, LAMTOR4, BCL2L2, ASS1	611	93	19554	2.40885	1	0.890411	0.874705
GOTERM_BP_ALL	GO:0001101~response to acid chemical	9	1.38462	0.0979398	NQO1, GCLC, LARS1, KLHL22, LAMTOR2, LAMTOR4, BCL2L2, ASS1, IGF1R	611	150	19554	1.9202	1	1	0.982528
GOTERM_BP_ALL	GO:0071229~cellular response to acid chemical	7	1.07692	0.0995531	GCLC, LARS1, KLHL22, LAMTOR2, LAMTOR4, BCL2L2, ASS1	611	102	19554	2.1963	1	1	0.982528
GOTERM_BP_ALL	GO:1903432~regulation of TORC1 signaling	6	0.923077	0.219081	FLCN, USP32, LARS1, KLHL22, LAMTOR2, LAMTOR4	611	103	19554	1.86427	1	1	0.982528
GOTERM_BP_ALL	GO:0032006~regulation of TOR signaling	8	1.23077	0.252274	FLCN, ENDOG, HDAC3, USP32, LARS1, KLHL22, LAMTOR2, LAMTOR4	611	164	19554	1.56114	1	1	0.982528
GOTERM_BP_ALL	GO:0031929~TOR signaling	3	0.461538	0.321687	FLCN, LAMTOR2, LAMTOR4	611	37	19554	2.59486	1	1	0.982528
REACTOME_PATHWAY	R-HSA-9639288~Amino acids regulate mTORC1	4	0.615385	0.374868	FLCN, ATP6V1H, LAMTOR2, LAMTOR4	442	55	11091	1.82493	1	1	0.996198
KEGG_PATHWAY	hsa04150:mTOR signaling pathway	7	1.07692	0.520738	FLCN, FZD7, WNT7B, ATP6V1H, LAMTOR2, LAMTOR4, IGF1R	324	158	8840	1.20878	1	1	0.996678
REACTOME_PATHWAY	R-HSA-9711097~Cellular response to starvation	7	1.07692	0.597692	FLCN, RPLP2, ATP6V1H, RPL13, RPL38, LAMTOR2, LAMTOR4	442	157	11091	1.11879	1	1	0.996198
Annotation Cluster 112	Enrichment Score: 0.9708226960772167
Category	Term	Count	%	PValue	Genes	List Total	Pop Hits	Pop Total	Fold Enrichment	Bonferroni	Benjamini	FDR
GOTERM_BP_ALL	GO:0060385~axonogenesis involved in innervation	3	0.461538	0.0302428	NRP1, NPR2, ECE1	611	9	19554	10.6678	1	0.579612	0.569388
GOTERM_BP_ALL	GO:0021675~nerve development	6	0.923077	0.19685	NRP1, NPR2, CTNNB1, ECE1, B4GALNT1, NAV2	611	99	19554	1.93959	1	1	0.982528
GOTERM_BP_ALL	GO:0060384~innervation	3	0.461538	0.205482	NRP1, NPR2, ECE1	611	27	19554	3.55592	1	1	0.982528
Annotation Cluster 113	Enrichment Score: 0.9612773086848234
Category	Term	Count	%	PValue	Genes	List Total	Pop Hits	Pop Total	Fold Enrichment	Bonferroni	Benjamini	FDR
UP_SEQ_FEATURE	DOMAIN:G-patch	4	0.615385	0.104857	TFIP11, RBM10, RBM5, CHERP	635	37	20569	3.50185	1	1	0.998933
INTERPRO	IPR000467:G_patch_dom	4	0.615385	0.109281	TFIP11, RBM10, RBM5, CHERP	648	37	20607	3.43794	1	1	1
SMART	SM00443:G_patch	4	0.615385	0.114032	TFIP11, RBM10, RBM5, CHERP	353	36	10692	3.36544	1	1	1
Annotation Cluster 114	Enrichment Score: 0.9497327416425548
Category	Term	Count	%	PValue	Genes	List Total	Pop Hits	Pop Total	Fold Enrichment	Bonferroni	Benjamini	FDR
GOTERM_BP_ALL	GO:0000288~nuclear-transcribed mRNA catabolic process, deadenylation-dependent decay	6	0.923077	0.00696428	CNOT6, CNOT11, LSM1, EXOSC3, DCP1A, CNOT9	611	39	19554	4.92358	1	0.225612	0.221632
GOTERM_CC_ALL	GO:0030014~CCR4-NOT complex	3	0.461538	0.0847419	CNOT6, CNOT11, CNOT9	638	16	20791	6.11021	1	0.428277	0.40189
GOTERM_BP_ALL	GO:0000956~nuclear-transcribed mRNA catabolic process	7	1.07692	0.121772	CNOT6, CNOT11, LSM1, EXOSC3, DCP1A, CNOT9, DIS3L2	611	108	19554	2.07429	1	1	0.982528
GOTERM_BP_ALL	GO:0000289~nuclear-transcribed mRNA poly(A) tail shortening	3	0.461538	0.127714	CNOT6, CNOT11, CNOT9	611	20	19554	4.80049	1	1	0.982528
UP_KW_BIOLOGICAL_PROCESS	KW-0810~Translation regulation	7	1.07692	0.339355	CNOT6, CNOT11, IGF2BP1, IGF2BP3, IGF2BP2, LSM14A, CNOT9	401	136	11450	1.46967	1	1	1
UP_KW_BIOLOGICAL_PROCESS	KW-0943~RNA-mediated gene silencing	3	0.461538	0.642968	CNOT6, CNOT11, CNOT9	401	62	11450	1.38163	1	1	1
Annotation Cluster 115	Enrichment Score: 0.9470965748168542
Category	Term	Count	%	PValue	Genes	List Total	Pop Hits	Pop Total	Fold Enrichment	Bonferroni	Benjamini	FDR
REACTOME_PATHWAY	R-HSA-174490~Membrane binding and targetting of GAG proteins	3	0.461538	0.104777	TSG101, MVB12B, NMT2	442	14	11091	5.37702	1	1	0.996198
REACTOME_PATHWAY	R-HSA-174495~Synthesis And Processing Of GAG, GAGPOL Polyproteins	3	0.461538	0.104777	TSG101, MVB12B, NMT2	442	14	11091	5.37702	1	1	0.996198
REACTOME_PATHWAY	R-HSA-175474~Assembly Of The HIV Virion	3	0.461538	0.131275	TSG101, MVB12B, NMT2	442	16	11091	4.70489	1	1	0.996198
Annotation Cluster 116	Enrichment Score: 0.9463981389603321
Category	Term	Count	%	PValue	Genes	List Total	Pop Hits	Pop Total	Fold Enrichment	Bonferroni	Benjamini	FDR
GOTERM_MF_ALL	GO:0031490~chromatin DNA binding	11	1.69231	0.036644	H1-5, NOTCH1, HDAC3, ZIC2, H2AC20, APEX1, ACTL6A, CTCF, H1-1, GATAD2B, KDM6A	620	161	19144	2.10964	1	0.732977	0.725965
GOTERM_MF_ALL	GO:0031492~nucleosomal DNA binding	5	0.769231	0.177469	H1-5, H2AC20, ACTL6A, H1-1, GATAD2B	620	68	19144	2.2704	1	1	0.991163
GOTERM_MF_ALL	GO:0031491~nucleosome binding	6	0.923077	0.222679	H1-5, H2AC20, SAP30L, ACTL6A, H1-1, GATAD2B	620	100	19144	1.85265	1	1	0.991163
Annotation Cluster 117	Enrichment Score: 0.9407685614633483
Category	Term	Count	%	PValue	Genes	List Total	Pop Hits	Pop Total	Fold Enrichment	Bonferroni	Benjamini	FDR
GOTERM_BP_ALL	GO:0071333~cellular response to glucose stimulus	8	1.23077	0.0290499	SMAD2, GCLC, KAT5, ADCY8, RAB11FIP2, PCK2, IGF1R, RAB11B	611	95	19554	2.69501	1	0.569851	0.559799
GOTERM_BP_ALL	GO:0071331~cellular response to hexose stimulus	8	1.23077	0.0336292	SMAD2, GCLC, KAT5, ADCY8, RAB11FIP2, PCK2, IGF1R, RAB11B	611	98	19554	2.61251	1	0.613851	0.603023
GOTERM_BP_ALL	GO:0071326~cellular response to monosaccharide stimulus	8	1.23077	0.0369349	SMAD2, GCLC, KAT5, ADCY8, RAB11FIP2, PCK2, IGF1R, RAB11B	611	100	19554	2.56026	1	0.64502	0.633643
GOTERM_BP_ALL	GO:0071322~cellular response to carbohydrate stimulus	8	1.23077	0.056636	SMAD2, GCLC, KAT5, ADCY8, RAB11FIP2, PCK2, IGF1R, RAB11B	611	110	19554	2.32751	1	0.793173	0.779182
GOTERM_BP_ALL	GO:0001678~intracellular glucose homeostasis	8	1.23077	0.0904577	SMAD2, GCLC, KAT5, ADCY8, RAB11FIP2, PCK2, IGF1R, RAB11B	611	123	19554	2.08151	1	1	0.982528
GOTERM_BP_ALL	GO:0009749~response to glucose	9	1.38462	0.109533	SMAD2, GCLC, KAT5, ILDR2, ADCY8, RAB11FIP2, PCK2, IGF1R, RAB11B	611	154	19554	1.87032	1	1	0.982528
GOTERM_BP_ALL	GO:0009746~response to hexose	9	1.38462	0.125031	SMAD2, GCLC, KAT5, ILDR2, ADCY8, RAB11FIP2, PCK2, IGF1R, RAB11B	611	159	19554	1.81151	1	1	0.982528
GOTERM_BP_ALL	GO:0009743~response to carbohydrate	10	1.53846	0.144141	SMAD2, NQO1, GCLC, KAT5, ILDR2, ADCY8, RAB11FIP2, PCK2, IGF1R, RAB11B	611	191	19554	1.67556	1	1	0.982528
GOTERM_BP_ALL	GO:0034284~response to monosaccharide	9	1.38462	0.152057	SMAD2, GCLC, KAT5, ILDR2, ADCY8, RAB11FIP2, PCK2, IGF1R, RAB11B	611	167	19554	1.72473	1	1	0.982528
GOTERM_BP_ALL	GO:0042593~glucose homeostasis	9	1.38462	0.398706	SMAD2, GCLC, KAT5, PYGL, ADCY8, RAB11FIP2, PCK2, IGF1R, RAB11B	611	223	19554	1.29161	1	1	0.982528
GOTERM_BP_ALL	GO:0033500~carbohydrate homeostasis	9	1.38462	0.401839	SMAD2, GCLC, KAT5, PYGL, ADCY8, RAB11FIP2, PCK2, IGF1R, RAB11B	611	224	19554	1.28585	1	1	0.982528
GOTERM_BP_ALL	GO:0010817~regulation of hormone levels	18	2.76923	0.577934	SMAD2, KDM5B, ILDR2, ECE1, IDE, ADCY8, PLA2G7, RAB11B, IGF1R, LIPE, VAMP7, ALDH1A1, RDH14, RAB11FIP2, HADH, CAMK2G, STX1A, PCK2	611	559	19554	1.03052	1	1	0.982528
Annotation Cluster 118	Enrichment Score: 0.938212122036419
Category	Term	Count	%	PValue	Genes	List Total	Pop Hits	Pop Total	Fold Enrichment	Bonferroni	Benjamini	FDR
UP_KW_BIOLOGICAL_PROCESS	KW-0690~Ribosome biogenesis	9	1.38462	0.0275669	NOP56, NSA2, NVL, PRKDC, KRR1, EFL1, ERAL1, NOP10, GTPBP4	401	103	11450	2.49498	0.969628	0.492265	0.492265
GOTERM_BP_ALL	GO:0016072~rRNA metabolic process	15	2.30769	0.0446922	NOP56, GTF3C2, UTP6, NVL, PRKDC, KRR1, WBP11, MRM1, GTPBP4, NSA2, TCOF1, POLR1D, EXOSC3, LYAR, NOP10	611	270	19554	1.77796	1	0.716047	0.703417
GOTERM_BP_ALL	GO:0022613~ribonucleoprotein complex biogenesis	24	3.69231	0.0477222	NOP56, UTP6, DDX46, NVL, EIF1AX, PRKDC, KRR1, EFL1, SF3B6, DDX23, MRPS2, ERAL1, WBP11, MRM1, GTPBP4, NSA2, SNRPD1, LUC7L, RPL38, EXOSC3, LYAR, RBM5, NOP10, SF1	611	507	19554	1.51495	1	0.742402	0.729306
GOTERM_BP_ALL	GO:0042254~ribosome biogenesis	17	2.61538	0.0592157	NOP56, UTP6, NVL, EIF1AX, PRKDC, KRR1, EFL1, MRPS2, ERAL1, WBP11, MRM1, GTPBP4, NSA2, RPL38, EXOSC3, LYAR, NOP10	611	333	19554	1.6338	1	0.81006	0.795771
UP_KW_BIOLOGICAL_PROCESS	KW-0698~rRNA processing	8	1.23077	0.0775278	UTP6, NSA2, KRR1, WBP11, EXOSC3, MRM1, LYAR, NOP10	401	106	11450	2.15499	0.999958	0.807581	0.807581
GOTERM_MF_ALL	GO:0030515~snoRNA binding	4	0.615385	0.0898237	NOP56, UTP6, PRKDC, NOP10	620	33	19144	3.74272	1	1	0.991163
GOTERM_BP_ALL	GO:0006364~rRNA processing	12	1.84615	0.116973	NOP56, UTP6, NSA2, NVL, PRKDC, KRR1, WBP11, EXOSC3, MRM1, LYAR, NOP10, GTPBP4	611	234	19554	1.64119	1	1	0.982528
REACTOME_PATHWAY	R-HSA-6790901~rRNA modification in the nucleus and cytosol	4	0.615385	0.439453	NOP56, UTP6, KRR1, NOP10	442	61	11091	1.64543	1	1	0.996198
REACTOME_PATHWAY	R-HSA-72312~rRNA processing	9	1.38462	0.572592	NOP56, UTP6, KRR1, RPLP2, RPL13, RPL38, EXOSC3, MRM1, NOP10	442	205	11091	1.10163	1	1	0.996198
KEGG_PATHWAY	hsa03008:Ribosome biogenesis in eukaryotes	7	1.07692	0.581315	NOP56, UTP6, TCOF1, NVL, EFL1, NOP10, GTPBP4	324	168	8840	1.13683	1	1	0.996678
Annotation Cluster 119	Enrichment Score: 0.9380753193701806
Category	Term	Count	%	PValue	Genes	List Total	Pop Hits	Pop Total	Fold Enrichment	Bonferroni	Benjamini	FDR
GOTERM_BP_ALL	GO:0043414~macromolecule methylation	10	1.53846	0.025738	SETD2, BHMT, ICMT, SNRPD1, METTL3, TRMT13, LARP7, FAM98A, MRM1, EEF1AKMT1	611	135	19554	2.37061	1	0.526914	0.51762
GOTERM_BP_ALL	GO:0009451~RNA modification	9	1.38462	0.217614	FTO, AARS1, SNRPD1, METTL3, TRMT13, LARP7, MRM1, NOP10, TRIT1	611	184	19554	1.56538	1	1	0.982528
GOTERM_BP_ALL	GO:0001510~RNA methylation	5	0.769231	0.27385	SNRPD1, METTL3, TRMT13, LARP7, MRM1	611	85	19554	1.88255	1	1	0.982528
Annotation Cluster 120	Enrichment Score: 0.9350829485585911
Category	Term	Count	%	PValue	Genes	List Total	Pop Hits	Pop Total	Fold Enrichment	Bonferroni	Benjamini	FDR
GOTERM_BP_ALL	GO:0046578~regulation of Ras protein signal transduction	6	0.923077	0.028095	FLCN, NOTCH1, SPRY2, STAMBP, SQSTM1, TRIM67	611	55	19554	3.49127	1	0.559623	0.549752
GOTERM_BP_ALL	GO:0046580~negative regulation of Ras protein signal transduction	3	0.461538	0.182645	SPRY2, STAMBP, TRIM67	611	25	19554	3.84039	1	1	0.982528
GOTERM_BP_ALL	GO:0051058~negative regulation of small GTPase mediated signal transduction	4	0.615385	0.305151	FLCN, SPRY2, STAMBP, TRIM67	611	62	19554	2.06473	1	1	0.982528
Annotation Cluster 121	Enrichment Score: 0.9348973585050461
Category	Term	Count	%	PValue	Genes	List Total	Pop Hits	Pop Total	Fold Enrichment	Bonferroni	Benjamini	FDR
GOTERM_BP_ALL	GO:0060071~Wnt signaling pathway, planar cell polarity pathway	5	0.769231	0.0274466	MED12, SMURF1, FZD7, WNT7B, PRICKLE2	611	37	19554	4.32477	1	0.552304	0.542562
GOTERM_BP_ALL	GO:0035567~non-canonical Wnt signaling pathway	5	0.769231	0.0829715	MED12, SMURF1, FZD7, WNT7B, PRICKLE2	611	53	19554	3.01918	1	0.968713	0.951626
GOTERM_BP_ALL	GO:0016055~Wnt signaling pathway	14	2.15385	0.129895	JUP, LDB1, SMURF1, ARL6, FBXW11, FZD7, WNT7B, PRICKLE2, ZBTB33, MED12, RNF146, CTNNB1, TAX1BP3, MARK1	611	293	19554	1.52917	1	1	0.982528
KEGG_PATHWAY	hsa04310:Wnt signaling pathway	7	1.07692	0.615745	CAMK2D, FBXW11, FZD7, WNT7B, PRICKLE2, CTNNB1, CAMK2G	324	174	8840	1.09763	1	1	0.996678
Annotation Cluster 122	Enrichment Score: 0.9347609194923098
Category	Term	Count	%	PValue	Genes	List Total	Pop Hits	Pop Total	Fold Enrichment	Bonferroni	Benjamini	FDR
GOTERM_MF_ALL	GO:0016247~channel regulator activity	11	1.69231	0.0407427	CACNB3, CAMK2D, SMDT1, DLG1, STIM1, STX7, FXYD6, FGF13, MICU1, SLC5A3, STX1A	620	164	19144	2.07105	1	0.773343	0.765946
GOTERM_MF_ALL	GO:0141108~transporter regulator activity	11	1.69231	0.042176	CACNB3, CAMK2D, SMDT1, DLG1, STIM1, STX7, FXYD6, FGF13, MICU1, SLC5A3, STX1A	620	165	19144	2.05849	1	0.773343	0.765946
GOTERM_MF_ALL	GO:0099106~ion channel regulator activity	10	1.53846	0.0669597	CACNB3, CAMK2D, DLG1, STIM1, STX7, FXYD6, FGF13, MICU1, SLC5A3, STX1A	620	156	19144	1.97932	1	1	0.991163
GOTERM_BP_ALL	GO:2001257~regulation of cation channel activity	8	1.23077	0.0995862	CACNB3, CAMK2D, DLG1, CACNB4, STIM1, ASPH, AKAP7, FGF13	611	126	19554	2.03195	1	1	0.982528
GOTERM_BP_ALL	GO:0022898~regulation of transmembrane transporter activity	12	1.84615	0.119933	CACNB3, CAMK2D, DLG1, CACNB4, STIM1, ASPH, SPHK2, AKAP7, FXYD6, ATP1B1, FGF13, SNCA	611	235	19554	1.63421	1	1	0.982528
GOTERM_BP_ALL	GO:0032412~regulation of monoatomic ion transmembrane transporter activity	11	1.69231	0.174368	CACNB3, CAMK2D, DLG1, CACNB4, STIM1, ASPH, SPHK2, AKAP7, FXYD6, ATP1B1, FGF13	611	227	19554	1.55082	1	1	0.982528
GOTERM_MF_ALL	GO:0008200~ion channel inhibitor activity	4	0.615385	0.193912	CAMK2D, STX7, MICU1, STX1A	620	47	19144	2.62787	1	1	0.991163
GOTERM_MF_ALL	GO:0016248~channel inhibitor activity	4	0.615385	0.202243	CAMK2D, STX7, MICU1, STX1A	620	48	19144	2.57312	1	1	0.991163
GOTERM_MF_ALL	GO:0141110~transporter inhibitor activity	4	0.615385	0.202243	CAMK2D, STX7, MICU1, STX1A	620	48	19144	2.57312	1	1	0.991163
GOTERM_MF_ALL	GO:0005246~calcium channel regulator activity	4	0.615385	0.23632	CACNB3, STIM1, MICU1, STX1A	620	52	19144	2.37519	1	1	0.991163
Annotation Cluster 123	Enrichment Score: 0.9212336607046369
Category	Term	Count	%	PValue	Genes	List Total	Pop Hits	Pop Total	Fold Enrichment	Bonferroni	Benjamini	FDR
GOTERM_BP_ALL	GO:0021549~cerebellum development	8	1.23077	0.058905	AARS1, DAB1, LDB1, UQCRQ, CBS, CEND1, GART, IGF1R	611	111	19554	2.30654	1	0.807683	0.793436
GOTERM_BP_ALL	GO:0021680~cerebellar Purkinje cell layer development	4	0.615385	0.0605874	AARS1, LDB1, UQCRQ, CEND1	611	29	19554	4.41424	1	0.817445	0.803026
GOTERM_BP_ALL	GO:0022037~metencephalon development	8	1.23077	0.0846452	AARS1, DAB1, LDB1, UQCRQ, CBS, CEND1, GART, IGF1R	611	121	19554	2.11592	1	0.984355	0.966992
GOTERM_BP_ALL	GO:0030902~hindbrain development	9	1.38462	0.14161	AARS1, DAB1, LDB1, UQCRQ, CBS, CEND1, CTNNB1, GART, IGF1R	611	164	19554	1.75628	1	1	0.982528
GOTERM_BP_ALL	GO:0021587~cerebellum morphogenesis	4	0.615385	0.17261	DAB1, LDB1, CBS, CEND1	611	46	19554	2.78289	1	1	0.982528
GOTERM_BP_ALL	GO:0021575~hindbrain morphogenesis	4	0.615385	0.196267	DAB1, LDB1, CBS, CEND1	611	49	19554	2.61251	1	1	0.982528
GOTERM_BP_ALL	GO:0021695~cerebellar cortex development	4	0.615385	0.245596	AARS1, LDB1, UQCRQ, CEND1	611	55	19554	2.32751	1	1	0.982528
Annotation Cluster 124	Enrichment Score: 0.9199155780660078
Category	Term	Count	%	PValue	Genes	List Total	Pop Hits	Pop Total	Fold Enrichment	Bonferroni	Benjamini	FDR
GOTERM_BP_ALL	GO:0030073~insulin secretion	6	0.923077	0.019401	SMAD2, ILDR2, RAB11FIP2, CAMK2G, STX1A, RAB11B	611	50	19554	3.84039	1	0.445091	0.43724
GOTERM_BP_ALL	GO:0009306~protein secretion	10	1.53846	0.0315355	SMAD2, AP1G1, RAB15, BLOC1S3, ILDR2, RAB11FIP2, SCG2, CAMK2G, STX1A, RAB11B	611	140	19554	2.28595	1	0.594036	0.583558
GOTERM_BP_ALL	GO:0035592~establishment of protein localization to extracellular region	10	1.53846	0.0354193	SMAD2, AP1G1, RAB15, BLOC1S3, ILDR2, RAB11FIP2, SCG2, CAMK2G, STX1A, RAB11B	611	143	19554	2.23799	1	0.632824	0.621662
GOTERM_BP_ALL	GO:0071692~protein localization to extracellular region	10	1.53846	0.045728	SMAD2, AP1G1, RAB15, BLOC1S3, ILDR2, RAB11FIP2, SCG2, CAMK2G, STX1A, RAB11B	611	150	19554	2.13355	1	0.730656	0.717768
GOTERM_BP_ALL	GO:0015833~peptide transport	7	1.07692	0.0650164	SMAD2, ILDR2, ABCB8, RAB11FIP2, CAMK2G, STX1A, RAB11B	611	91	19554	2.46179	1	0.845657	0.83074
GOTERM_BP_ALL	GO:0030072~peptide hormone secretion	6	0.923077	0.081197	SMAD2, ILDR2, RAB11FIP2, CAMK2G, STX1A, RAB11B	611	74	19554	2.59486	1	0.967147	0.950087
GOTERM_BP_ALL	GO:0002790~peptide secretion	6	0.923077	0.0964762	SMAD2, ILDR2, RAB11FIP2, CAMK2G, STX1A, RAB11B	611	78	19554	2.46179	1	1	0.982528
GOTERM_BP_ALL	GO:0042886~amide transport	9	1.38462	0.0979398	SMAD2, ILDR2, ABCB8, SLC25A32, RAB11FIP2, CAMK2G, CERT1, STX1A, RAB11B	611	150	19554	1.9202	1	1	0.982528
GOTERM_BP_ALL	GO:0046879~hormone secretion	6	0.923077	0.175461	SMAD2, ILDR2, RAB11FIP2, CAMK2G, STX1A, RAB11B	611	95	19554	2.02126	1	1	0.982528
GOTERM_BP_ALL	GO:0045055~regulated exocytosis	8	1.23077	0.176388	SYNGR1, NOTCH1, VAMP7, SYNGR3, RAB11FIP2, STX1A, RAB11B, SNCA	611	147	19554	1.74167	1	1	0.982528
GOTERM_BP_ALL	GO:0009914~hormone transport	6	0.923077	0.236237	SMAD2, ILDR2, RAB11FIP2, CAMK2G, STX1A, RAB11B	611	106	19554	1.81151	1	1	0.982528
GOTERM_BP_ALL	GO:0006887~exocytosis	11	1.69231	0.264608	SYNGR1, TSG101, NOTCH1, VAMP7, RAB15, EXOC4, SYNGR3, RAB11FIP2, STX1A, RAB11B, SNCA	611	252	19554	1.39697	1	1	0.982528
GOTERM_BP_ALL	GO:0032940~secretion by cell	17	2.61538	0.312115	SMAD2, TSG101, NOTCH1, ILDR2, SYNGR3, RAB11B, SYNGR1, VAMP7, AP1G1, RAB15, BLOC1S3, EXOC4, RAB11FIP2, SCG2, CAMK2G, STX1A, SNCA	611	444	19554	1.22535	1	1	0.982528
GOTERM_BP_ALL	GO:0046903~secretion	21	3.23077	0.314145	SMAD2, TPD52, TSG101, NOTCH1, PTGES2, TRPC4, ILDR2, SYNGR3, RAB11B, SYNGR1, CACNB4, VAMP7, AP1G1, RAB15, BLOC1S3, EXOC4, RAB11FIP2, SCG2, CAMK2G, STX1A, SNCA	611	569	19554	1.18114	1	1	0.982528
GOTERM_BP_ALL	GO:0140352~export from cell	19	2.92308	0.339311	SMAD2, RALBP1, TSG101, NOTCH1, ILDR2, ATP1B1, SYNGR3, RAB11B, SYNGR1, VAMP7, AP1G1, RAB15, BLOC1S3, EXOC4, RAB11FIP2, SCG2, CAMK2G, STX1A, SNCA	611	513	19554	1.18531	1	1	0.982528
GOTERM_BP_ALL	GO:0023061~signal release	7	1.07692	0.600784	SMAD2, ILDR2, RAB11FIP2, CAMK2G, STX1A, RAB11B, SNCA	611	201	19554	1.11454	1	1	0.982528
Annotation Cluster 125	Enrichment Score: 0.919309964355428
Category	Term	Count	%	PValue	Genes	List Total	Pop Hits	Pop Total	Fold Enrichment	Bonferroni	Benjamini	FDR
GOTERM_BP_ALL	GO:0042552~myelination	8	1.23077	0.115874	HEXB, ADAM22, CD9, ORMDL1, DEGS1, ZNF24, JAM3, BCAS1	611	131	19554	1.9544	1	1	0.982528
GOTERM_BP_ALL	GO:0008366~axon ensheathment	8	1.23077	0.122756	HEXB, ADAM22, CD9, ORMDL1, DEGS1, ZNF24, JAM3, BCAS1	611	133	19554	1.92501	1	1	0.982528
GOTERM_BP_ALL	GO:0007272~ensheathment of neurons	8	1.23077	0.122756	HEXB, ADAM22, CD9, ORMDL1, DEGS1, ZNF24, JAM3, BCAS1	611	133	19554	1.92501	1	1	0.982528
Annotation Cluster 126	Enrichment Score: 0.9184422336961562
Category	Term	Count	%	PValue	Genes	List Total	Pop Hits	Pop Total	Fold Enrichment	Bonferroni	Benjamini	FDR
REACTOME_PATHWAY	R-HSA-76046~RNA Polymerase III Transcription Initiation	5	0.769231	0.0533036	GTF3C2, ZNF143, POLR3A, SNAPC1, POLR1D	442	36	11091	3.48511	1	0.876844	0.872846
REACTOME_PATHWAY	R-HSA-74158~RNA Polymerase III Transcription	5	0.769231	0.0787041	GTF3C2, ZNF143, POLR3A, SNAPC1, POLR1D	442	41	11091	3.06009	1	1	0.996198
REACTOME_PATHWAY	R-HSA-749476~RNA Polymerase III Abortive And Retractive Initiation	5	0.769231	0.0787041	GTF3C2, ZNF143, POLR3A, SNAPC1, POLR1D	442	41	11091	3.06009	1	1	0.996198
REACTOME_PATHWAY	R-HSA-76071~RNA Polymerase III Transcription Initiation From Type 3 Promoter	4	0.615385	0.0983153	ZNF143, POLR3A, SNAPC1, POLR1D	442	28	11091	3.58468	1	1	0.996198
GOTERM_BP_ALL	GO:0006383~transcription by RNA polymerase III	4	0.615385	0.128157	GTF3C2, POLR3A, SNAPC1, POLR1D	611	40	19554	3.20033	1	1	0.982528
REACTOME_PATHWAY	R-HSA-76066~RNA Polymerase III Transcription Initiation From Type 2 Promoter	3	0.461538	0.291805	GTF3C2, POLR3A, POLR1D	442	27	11091	2.78808	1	1	0.996198
REACTOME_PATHWAY	R-HSA-76061~RNA Polymerase III Transcription Initiation From Type 1 Promoter	3	0.461538	0.306689	GTF3C2, POLR3A, POLR1D	442	28	11091	2.68851	1	1	0.996198
Annotation Cluster 127	Enrichment Score: 0.9156442629904834
Category	Term	Count	%	PValue	Genes	List Total	Pop Hits	Pop Total	Fold Enrichment	Bonferroni	Benjamini	FDR
GOTERM_BP_ALL	GO:0007162~negative regulation of cell adhesion	17	2.61538	0.0422201	PRNP, NOTCH1, FZD7, METTL3, ADAM22, ILDR2, APOA1, AP1AR, GTPBP4, PTK2, ASS1, DLG1, DAB1, TMX1, CD9, ITGB1BP1, JAM3	611	318	19554	1.71087	1	0.703191	0.690787
GOTERM_BP_ALL	GO:0030155~regulation of cell adhesion	34	5.23077	0.0923093	EPHB6, NRP1, NOTCH1, LDB1, ADAM22, ILDR2, ZDHHC21, THY1, SLC7A1, CYTH3, EFNB1, KAT5, ITGAV, RSU1, JAM3, PRNP, JUP, FZD7, METTL3, ACTL6A, APOA1, LAMB1, AP1AR, LMO7, GTPBP4, PTK2, ASS1, DLG1, DAB1, CDK6, TMX1, CD9, ITGB1BP1, ITGA5	611	832	19554	1.30783	1	1	0.982528
GOTERM_BP_ALL	GO:0022408~negative regulation of cell-cell adhesion	11	1.69231	0.125866	PRNP, DLG1, NOTCH1, TMX1, METTL3, CD9, ILDR2, APOA1, PTK2, GTPBP4, ASS1	611	211	19554	1.66842	1	1	0.982528
GOTERM_BP_ALL	GO:0022407~regulation of cell-cell adhesion	18	2.76923	0.443353	EPHB6, PRNP, NOTCH1, METTL3, ACTL6A, ILDR2, APOA1, ZDHHC21, THY1, SLC7A1, GTPBP4, PTK2, ASS1, EFNB1, DLG1, KAT5, TMX1, CD9	611	515	19554	1.11856	1	1	0.982528
Annotation Cluster 128	Enrichment Score: 0.8982020624384408
Category	Term	Count	%	PValue	Genes	List Total	Pop Hits	Pop Total	Fold Enrichment	Bonferroni	Benjamini	FDR
GOTERM_BP_ALL	GO:0006457~protein folding	14	2.15385	0.0410374	DNAJC19, TRAP1, CDC123, FKBP2, TOR1A, HSPA4, TBCC, HSPA13, DNAJB6, EMC2, EMC4, FKBP9, QSOX2, PFDN4	611	242	19554	1.85143	1	0.69872	0.686395
GOTERM_BP_ALL	GO:0061077~chaperone-mediated protein folding	6	0.923077	0.100509	TRAP1, FKBP2, TOR1A, DNAJB6, PFDN4, HSPA13	611	79	19554	2.43063	1	1	0.982528
GOTERM_MF_ALL	GO:0044183~protein folding chaperone	6	0.923077	0.11248	TRAP1, CDC123, TOR1A, DNAJB6, HSPA4, HSPA13	620	79	19144	2.34512	1	1	0.991163
GOTERM_MF_ALL	GO:0140662~ATP-dependent protein folding chaperone	4	0.615385	0.161542	TRAP1, TOR1A, HSPA4, HSPA13	620	43	19144	2.87232	1	1	0.991163
GOTERM_MF_ALL	GO:0051082~unfolded protein binding	6	0.923077	0.43077	TRAP1, TOR1A, DNAJB6, PET100, SCAP, PFDN4	620	133	19144	1.39297	1	1	0.991163
Annotation Cluster 129	Enrichment Score: 0.893006677008034
Category	Term	Count	%	PValue	Genes	List Total	Pop Hits	Pop Total	Fold Enrichment	Bonferroni	Benjamini	FDR
GOTERM_BP_ALL	GO:0009123~nucleoside monophosphate metabolic process	8	1.23077	0.0132029	UCK2, DLG1, IMPDH1, GDA, DPYD, NT5M, GART, DNPH1	611	81	19554	3.16082	1	0.349079	0.342921
REACTOME_PATHWAY	R-HSA-15869~Metabolism of nucleotides	9	1.38462	0.0431897	UCK2, IMPDH1, ENTPD4, GDA, DPYD, NT5M, TXN, GART, DNPH1	442	99	11091	2.28116	1	0.738152	0.734787
GOTERM_BP_ALL	GO:0009161~ribonucleoside monophosphate metabolic process	6	0.923077	0.0491963	UCK2, DLG1, IMPDH1, GDA, DPYD, GART	611	64	19554	3.00031	1	0.755369	0.742045
GOTERM_BP_ALL	GO:0046037~GMP metabolic process	4	0.615385	0.0605874	DLG1, IMPDH1, GDA, GART	611	29	19554	4.41424	1	0.817445	0.803026
GOTERM_BP_ALL	GO:0006144~purine nucleobase metabolic process	3	0.461538	0.138373	GDA, DPYD, GART	611	21	19554	4.5719	1	1	0.982528
GOTERM_BP_ALL	GO:0009167~purine ribonucleoside monophosphate metabolic process	4	0.615385	0.157325	DLG1, IMPDH1, GDA, GART	611	44	19554	2.90939	1	1	0.982528
GOTERM_BP_ALL	GO:0009126~purine nucleoside monophosphate metabolic process	4	0.615385	0.17261	DLG1, IMPDH1, GDA, GART	611	46	19554	2.78289	1	1	0.982528
GOTERM_BP_ALL	GO:0009112~nucleobase metabolic process	3	0.461538	0.310121	GDA, DPYD, GART	611	36	19554	2.66694	1	1	0.982528
GOTERM_BP_ALL	GO:0009156~ribonucleoside monophosphate biosynthetic process	3	0.461538	0.321687	UCK2, IMPDH1, GART	611	37	19554	2.59486	1	1	0.982528
GOTERM_BP_ALL	GO:0009124~nucleoside monophosphate biosynthetic process	3	0.461538	0.411831	UCK2, IMPDH1, GART	611	45	19554	2.13355	1	1	0.982528
KEGG_PATHWAY	hsa00983:Drug metabolism - other enzymes	4	0.615385	0.572744	UCK2, IMPDH1, DPYD, GUSB	324	81	8840	1.34736	1	1	0.996678
Annotation Cluster 130	Enrichment Score: 0.8891844190246357
Category	Term	Count	%	PValue	Genes	List Total	Pop Hits	Pop Total	Fold Enrichment	Bonferroni	Benjamini	FDR
GOTERM_BP_ALL	GO:0048518~positive regulation of biological process	250	38.4615	0.000169329	EPHB6, MAPKBP1, RETREG3, LPGAT1, CPNE5, RASSF2, KAT5, PPP2R1B, TRIM28, LIPG, NAMPT, MLYCD, NFRKB, ENDOG, METTL3, PTOV1, MED6, MED7, HCFC1, PLPP6, LARS1, ZNF711, STX1A, SRCAP, DCUN1D5, PRKDC, NCAPG, XPC, TXN, THY1, ZNF24, PLA2G7, SLC5A3, FXR1, SEC14L2, FLRT2, BLOC1S3, SCAP, ASL, RSU1, RAB11FIP2, LYAR, RBM10, PCK2, ZNF143, FIS1, CDK19, AFAP1L2, NDFIP2, JUP, FZD7, PDE2A, CYP4F3, LARP7, H1-1, PTK2, E…	611	6627	19554	1.20731	0.631549	0.015847	0.0155675
GOTERM_BP_ALL	GO:0048522~positive regulation of cellular process	221	34	0.001665	EPHB6, MAPKBP1, RETREG3, LPGAT1, CPNE5, RASSF2, KAT5, PPP2R1B, TRIM28, NAMPT, MLYCD, NFRKB, ENDOG, METTL3, PTOV1, MED6, MED7, HCFC1, PLPP6, LARS1, ZNF711, STX1A, SRCAP, PRKDC, NCAPG, XPC, TXN, THY1, ZNF24, PLA2G7, SLC5A3, FXR1, SEC14L2, FLRT2, BLOC1S3, RSU1, RAB11FIP2, LYAR, RBM10, PCK2, ZNF143, FIS1, CDK19, AFAP1L2, NDFIP2, JUP, FZD7, PDE2A, LARP7, H1-1, PTK2, EIF1, PPP5C, UNC119, RGL2, NRP1, SE…	611	5971	19554	1.18451	0.999946	0.102259	0.100455
GOTERM_BP_ALL	GO:0009893~positive regulation of metabolic process	152	23.3846	0.00376409	LPGAT1, WWC1, IGF1R, RASSF2, KAT5, TRIM28, NAMPT, NFATC2IP, MLYCD, HADH, NFRKB, USP8, BNIP3L, RALBP1, ENDOG, FBXW11, METTL3, PTOV1, LMO7, GTF2F1, MED6, MID2, MOB3A, MED7, HCFC1, ILF3, TMX1, TMEM259, HGS, MORF4L2, ZNF711, SQSTM1, FTO, NOTCH1, DCUN1D5, SRCAP, PRKDC, MAZ, UBR3, ABHD6, XPC, TXN, ZNF24, SLC5A3, RLF, FXR1, SEC14L2, SDCBP, ATG101, SCAP, RPRD1B, ASL, LYAR, RBM10, MARK1, SMAD2, ZNF143, FI…	611	3970	19554	1.22531	1	0.157398	0.154621
GOTERM_BP_ALL	GO:0045934~negative regulation of nucleobase-containing compound metabolic process	66	10.1538	0.0117395	KDM5B, LDB1, WWC1, CHD5, PTPRK, CTCF, CHD3, BACH2, FLCN, SIN3B, KAT5, TRIM28, ZIC2, NELFCD, KDM6A, PEG3, FBXW11, TFIP11, ZBTB33, PPHLN1, GTPBP4, HCFC1, ILF3, TERF2IP, SQSTM1, SF1, HDAC3, TSG101, NOTCH1, MAZ, TXN, ZNF24, FXR1, SDCBP, DNAJB6, SAP30L, ATXN1L, IGF2BP1, IGF2BP3, APBB2, IGF2BP2, LYAR, RBM10, SNCA, RUNX1T1, SMAD2, FIS1, CBX4, CNBP, MBD1, PDE2A, ZBTB10, LARP7, H1-1, MEIS2, DNAJC17, GATAD…	611	1571	19554	1.3445	1	0.321936	0.316258
GOTERM_BP_ALL	GO:0051253~negative regulation of RNA metabolic process	61	9.38462	0.0126973	KDM5B, LDB1, WWC1, CHD5, PTPRK, CTCF, CHD3, BACH2, FLCN, SIN3B, KAT5, TRIM28, ZIC2, NELFCD, KDM6A, PEG3, FBXW11, ZBTB33, PPHLN1, HCFC1, ILF3, SQSTM1, SF1, HDAC3, TSG101, NOTCH1, MAZ, TXN, ZNF24, FXR1, SDCBP, DNAJB6, SAP30L, ATXN1L, IGF2BP1, IGF2BP3, APBB2, IGF2BP2, LYAR, RBM10, SNCA, RUNX1T1, SMAD2, CBX4, CNBP, MBD1, PDE2A, ZBTB10, LARP7, MEIS2, DNAJC17, GATAD2B, H1-5, GCLC, DLG1, CDK6, NMNAT1, A…	611	1436	19554	1.35947	1	0.338748	0.332773
GOTERM_BP_ALL	GO:1902679~negative regulation of RNA biosynthetic process	57	8.76923	0.0140613	KDM5B, LDB1, WWC1, CHD5, PTPRK, CTCF, CHD3, BACH2, FLCN, SIN3B, KAT5, TRIM28, ZIC2, NELFCD, KDM6A, PEG3, FBXW11, ZBTB33, PPHLN1, HCFC1, ILF3, SQSTM1, SF1, HDAC3, TSG101, NOTCH1, MAZ, TXN, ZNF24, SDCBP, DNAJB6, SAP30L, ATXN1L, APBB2, LYAR, RBM10, SNCA, RUNX1T1, SMAD2, CBX4, CNBP, MBD1, PDE2A, ZBTB10, LARP7, MEIS2, DNAJC17, GATAD2B, H1-5, GCLC, DLG1, CDK6, NMNAT1, APEX1, PDCD4, CTNNB1, MPHOSPH8	611	1332	19554	1.36951	1	0.36362	0.357206
GOTERM_BP_ALL	GO:0080090~regulation of primary metabolic process	212	32.6154	0.0153695	SMARCAL1, LPGAT1, CCNH, BACH2, RASSF2, KAT5, TRIM28, LIPG, NAMPT, BBX, RPL38, MLYCD, NFRKB, ENDOG, METTL3, PTOV1, GTPBP4, MED6, MED7, HCFC1, ZNF711, SF1, AARS1, SRCAP, DCUN1D5, PRKDC, XPC, TXN, THY1, ZNF24, FXR1, SEC14L2, INPP5E, SCAP, LYAR, RBM10, ZNF143, FIS1, TRAP1, AFAP1L2, NDFIP2, JUP, FZD7, PDE2A, LARP7, H1-1, PTK2, EIF1, H1-5, BHMT, UNC119, DCP1A, PSME3IP1, PTPRT, NRP1, SETD2, INTS14, UBXN…	611	5966	19554	1.13723	1	0.385611	0.37881
GOTERM_BP_ALL	GO:0045892~negative regulation of DNA-templated transcription	56	8.61538	0.0164772	KDM5B, LDB1, WWC1, CHD5, PTPRK, CTCF, CHD3, BACH2, FLCN, SIN3B, KAT5, TRIM28, ZIC2, NELFCD, KDM6A, PEG3, FBXW11, ZBTB33, PPHLN1, HCFC1, ILF3, SQSTM1, SF1, HDAC3, TSG101, NOTCH1, MAZ, TXN, ZNF24, SDCBP, DNAJB6, SAP30L, ATXN1L, APBB2, LYAR, RBM10, SNCA, RUNX1T1, SMAD2, CBX4, CNBP, MBD1, PDE2A, ZBTB10, LARP7, MEIS2, DNAJC17, GATAD2B, H1-5, GCLC, DLG1, CDK6, NMNAT1, APEX1, PDCD4, CTNNB1	611	1316	19554	1.36184	1	0.401289	0.394211
GOTERM_BP_ALL	GO:0010604~positive regulation of macromolecule metabolic process	134	20.6154	0.0243373	WWC1, IGF1R, RASSF2, KAT5, TRIM28, NAMPT, NFATC2IP, NFRKB, USP8, RALBP1, ENDOG, FBXW11, METTL3, PTOV1, LMO7, GTF2F1, MED6, MID2, MOB3A, MED7, HCFC1, ILF3, TMX1, TMEM259, HGS, MORF4L2, ZNF711, SQSTM1, FTO, NOTCH1, DCUN1D5, SRCAP, PRKDC, MAZ, UBR3, XPC, TXN, ZNF24, RLF, FXR1, SEC14L2, RPRD1B, LYAR, RBM10, MARK1, SMAD2, ZNF143, FIS1, PRNP, NDFIP2, AFAP1L2, JUP, SMURF1, FZD7, PDE2A, LSM1, LARP7, EEF2…	611	3642	19554	1.1775	1	0.511297	0.502279
GOTERM_BP_ALL	GO:0051254~positive regulation of RNA metabolic process	78	12	0.0250985	LDB1, HEXB, WWC1, CTCF, CHD3, MED12, KAT5, TRIM28, ZIC2, NAMPT, NFATC2IP, NFRKB, DIS3L2, KDM6A, KLF13, PEG3, FBXW11, METTL3, ACTL6A, PTOV1, LMO7, GTF2F1, MED6, MID2, MED7, HCFC1, ILF3, ASPH, MORF4L2, ZNF711, ITGB1BP1, SQSTM1, FTO, GTF2A1, HDAC3, NOTCH1, SRCAP, PRKDC, MAZ, XPC, ZNF24, RLF, ATAD2B, FXR1, SEC14L2, NSD3, RIDA, ABLIM3, APBB2, RPRD1B, EXOSC3, LYAR, RNF20, SMAD2, ZNF462, ZNF143, AFAP1L2…	611	1980	19554	1.26074	1	0.517415	0.508289
GOTERM_BP_ALL	GO:0045935~positive regulation of nucleobase-containing compound metabolic process	84	12.9231	0.0370865	LDB1, NVL, HEXB, WWC1, CTCF, CHD3, IGF1R, MED12, KAT5, TRIM28, ZIC2, NAMPT, NFATC2IP, NFRKB, DIS3L2, KDM6A, KLF13, ENDOG, PEG3, RFC2, FBXW11, METTL3, ACTL6A, PTOV1, LMO7, GTF2F1, MED6, MID2, MED7, HCFC1, ILF3, ASPH, MORF4L2, TERF2IP, ZNF711, ITGB1BP1, SQSTM1, FTO, GTF2A1, HDAC3, NOTCH1, SRCAP, PRKDC, MAZ, XPC, ZNF24, RLF, ATAD2B, FXR1, SEC14L2, NSD3, RIDA, ABLIM3, APBB2, RPRD1B, EXOSC3, LYAR, RNF…	611	2197	19554	1.22361	1	0.64502	0.633643
GOTERM_BP_ALL	GO:0045893~positive regulation of DNA-templated transcription	68	10.4615	0.0437169	LDB1, HEXB, WWC1, CTCF, CHD3, MED12, KAT5, TRIM28, ZIC2, NAMPT, NFATC2IP, NFRKB, KDM6A, KLF13, PEG3, FBXW11, ACTL6A, PTOV1, LMO7, GTF2F1, MED6, MID2, MED7, HCFC1, ILF3, ASPH, MORF4L2, ZNF711, ITGB1BP1, SQSTM1, GTF2A1, HDAC3, NOTCH1, SRCAP, PRKDC, MAZ, XPC, ZNF24, RLF, ATAD2B, SEC14L2, NSD3, ABLIM3, APBB2, RPRD1B, LYAR, RNF20, SMAD2, ZNF462, ZNF143, AFAP1L2, JUP, PTGES2, CNBP, FZD7, FOXJ3, LARP7, …	611	1743	19554	1.24855	1	0.71243	0.699863
GOTERM_BP_ALL	GO:1902680~positive regulation of RNA biosynthetic process	68	10.4615	0.0464276	LDB1, HEXB, WWC1, CTCF, CHD3, MED12, KAT5, TRIM28, ZIC2, NAMPT, NFATC2IP, NFRKB, KDM6A, KLF13, PEG3, FBXW11, ACTL6A, PTOV1, LMO7, GTF2F1, MED6, MID2, MED7, HCFC1, ILF3, ASPH, MORF4L2, ZNF711, ITGB1BP1, SQSTM1, GTF2A1, HDAC3, NOTCH1, SRCAP, PRKDC, MAZ, XPC, ZNF24, RLF, ATAD2B, SEC14L2, NSD3, ABLIM3, APBB2, RPRD1B, LYAR, RNF20, SMAD2, ZNF462, ZNF143, AFAP1L2, JUP, PTGES2, CNBP, FZD7, FOXJ3, LARP7, …	611	1746	19554	1.2464	1	0.735172	0.722204
GOTERM_BP_ALL	GO:0031325~positive regulation of cellular metabolic process	120	18.4615	0.0502874	LPGAT1, WWC1, IGF1R, RASSF2, KAT5, TRIM28, NAMPT, NFATC2IP, MLYCD, NFRKB, BNIP3L, RALBP1, ENDOG, FBXW11, METTL3, PTOV1, LMO7, GTF2F1, MED6, MID2, MOB3A, MED7, HCFC1, ILF3, HGS, MORF4L2, ZNF711, SQSTM1, NOTCH1, SRCAP, PRKDC, MAZ, XPC, TXN, ZNF24, SLC5A3, RLF, FXR1, SEC14L2, SDCBP, ATG101, RPRD1B, LYAR, RBM10, MARK1, SMAD2, ZNF143, PRNP, AFAP1L2, JUP, FZD7, PDE2A, LARP7, EEF2, PTK2, EIF1, CDK9, CNO…	611	3312	19554	1.15954	1	0.762494	0.749044
GOTERM_BP_ALL	GO:0000122~negative regulation of transcription by RNA polymerase II	40	6.15385	0.0626614	HDAC3, TSG101, NOTCH1, LDB1, WWC1, MAZ, CHD5, CHD3, CTCF, TXN, BACH2, FLCN, SDCBP, SIN3B, KAT5, TRIM28, SAP30L, ATXN1L, APBB2, LYAR, RBM10, SNCA, KDM6A, CBX4, PEG3, CNBP, MBD1, PDE2A, ZBTB10, LARP7, ZBTB33, MEIS2, DNAJC17, GATAD2B, HCFC1, H1-5, DLG1, CDK6, CTNNB1, SQSTM1	611	969	19554	1.32108	1	0.824669	0.810122
GOTERM_BP_ALL	GO:0009891~positive regulation of biosynthetic process	103	15.8462	0.0663609	LPGAT1, WWC1, IGF1R, KAT5, TRIM28, NAMPT, NFATC2IP, NFRKB, FBXW11, METTL3, PTOV1, LMO7, GTF2F1, MED6, MID2, MED7, HCFC1, ILF3, HGS, MORF4L2, ZNF711, SQSTM1, NOTCH1, SRCAP, PRKDC, MAZ, ABHD6, XPC, ZNF24, SLC5A3, RLF, FXR1, SEC14L2, SCAP, RPRD1B, ASL, LYAR, RBM10, MARK1, SMAD2, ZNF143, AFAP1L2, JUP, FZD7, PDE2A, LARP7, EEF2, EIF1, CDK9, CNOT6, CDK6, LHX2, CNOT9, KDM5B, SETD2, LDB1, NVL, HEXB, CHD3,…	611	2839	19554	1.16109	1	0.856157	0.841055
GOTERM_BP_ALL	GO:0019219~regulation of nucleobase-containing compound metabolic process	148	22.7692	0.0936215	SMARCAL1, CCNH, WWC1, BACH2, IGF1R, KAT5, TRIM28, NAMPT, NFATC2IP, BBX, NFRKB, ENDOG, FBXW11, METTL3, PTOV1, LMO7, ZBTB33, GTF2F1, GTPBP4, MED6, MID2, MED7, HCFC1, ILF3, MORF4L2, SRSF3, ZNF711, SQSTM1, SF1, FTO, TSG101, KHDRBS3, NOTCH1, SRCAP, PRKDC, MAZ, XPC, TXN, ZNF24, RLF, FXR1, SEC14L2, SDCBP, RPRD1B, LYAR, RBM10, SMAD2, ZNF143, FIS1, PRNP, AFAP1L2, CBX4, JUP, FZD7, PDE2A, LSM1, ZBTB10, LARP…	611	4265	19554	1.11055	1	1	0.982528
GOTERM_BP_ALL	GO:0048523~negative regulation of cellular process	189	29.0769	0.12037	MAPKBP1, UBXN2B, WWC1, PLAT, BACH2, IGF1R, RASSF2, KAT5, TRIM28, HADH, CEP97, BNIP3L, ENDOG, FBXW11, METTL3, IFRD1, AP1AR, ZBTB33, GTPBP4, SND1, HCFC1, ILF3, CACNB4, H4C16, TMX1, HGS, SRSF3, STAMBP, SQSTM1, SCG2, HDGFL3, SF1, AARS1, TSG101, NOTCH1, PRKDC, NPR2, MAZ, ILDR2, CEND1, UBR3, ABHD6, XPC, TXN, THY1, ZNF24, FXR1, SDCBP, SEC14L1, ATG101, INPP5E, ST3GAL1, LYAR, RBM10, MARK1, SMAD2, FIS1, TR…	611	5598	19554	1.0805	1	1	0.982528
GOTERM_BP_ALL	GO:0051252~regulation of RNA metabolic process	135	20.7692	0.140692	SMARCAL1, CCNH, WWC1, BACH2, KAT5, TRIM28, NAMPT, NFATC2IP, BBX, NFRKB, FBXW11, METTL3, PTOV1, LMO7, ZBTB33, GTF2F1, MED6, MID2, MED7, HCFC1, ILF3, MORF4L2, SRSF3, ZNF711, SQSTM1, SF1, FTO, TSG101, KHDRBS3, NOTCH1, SRCAP, PRKDC, MAZ, XPC, TXN, ZNF24, RLF, FXR1, SEC14L2, SDCBP, RPRD1B, LYAR, RBM10, SMAD2, ZNF143, PRNP, AFAP1L2, CBX4, JUP, FZD7, PDE2A, LSM1, ZBTB10, LARP7, DNAJC17, EIF1, CDK9, H1-5…	611	3947	19554	1.09461	1	1	0.982528
GOTERM_BP_ALL	GO:0009892~negative regulation of metabolic process	121	18.6154	0.155194	MAPKBP1, WWC1, PLAT, BACH2, RASSF2, KAT5, TRIM28, USP8, FBXW11, METTL3, AP1AR, ZBTB33, GTPBP4, SND1, HCFC1, ILF3, TMX1, SRSF3, SQSTM1, SF1, TSG101, NOTCH1, PRKDC, MAZ, ABHD6, TXN, THY1, ZNF24, FXR1, SDCBP, INPP5E, SCAP, LYAR, RBM10, MARK1, SMAD2, FIS1, TRAP1, PRNP, NDFIP2, CBX4, PDE2A, LSM1, ZBTB10, LARP7, KLHL22, TDRD7, H1-1, DNAJC17, H1-5, CNOT6, GCLC, DLG1, CDK6, CNOT11, LHX2, H2AC20, DCP1A, C…	611	3524	19554	1.09886	1	1	0.982528
GOTERM_BP_ALL	GO:0031328~positive regulation of cellular biosynthetic process	97	14.9231	0.157132	LPGAT1, WWC1, IGF1R, KAT5, TRIM28, NAMPT, NFATC2IP, NFRKB, FBXW11, METTL3, PTOV1, LMO7, GTF2F1, MED6, MID2, MED7, HCFC1, ILF3, HGS, MORF4L2, ZNF711, SQSTM1, NOTCH1, SRCAP, PRKDC, MAZ, XPC, ZNF24, RLF, FXR1, SEC14L2, RPRD1B, LYAR, RBM10, MARK1, SMAD2, ZNF143, AFAP1L2, JUP, FZD7, PDE2A, LARP7, EEF2, EIF1, CDK9, CNOT6, CDK6, LHX2, CNOT9, KDM5B, SETD2, LDB1, NVL, HEXB, CHD3, CTCF, C1QTNF4, MED12, ZIC…	611	2789	19554	1.11306	1	1	0.982528
GOTERM_BP_ALL	GO:0048519~negative regulation of biological process	200	30.7692	0.177983	MAPKBP1, BACH2, RASSF2, KAT5, TRIM28, LUC7L, CEP97, ENDOG, METTL3, IFRD1, AP1AR, GTPBP4, SND1, HCFC1, SF1, AARS1, PRKDC, CEND1, XPC, TXN, THY1, ZNF24, FXR1, SEC14L1, INPP5E, SCAP, ST3GAL1, LYAR, RBM10, FIS1, TRAP1, NDFIP2, JUP, FZD7, PDE2A, CYP4F3, DCLK2, LARP7, H1-1, PTK2, H1-5, H2AC20, UNC119, PLCH2, DCP1A, RGL2, PSME3IP1, PTPRT, NRP1, WDR47, UBXN1, ARHGAP1, PTPRK, CTCF, PEA15, BMERB1, NELFCD, …	611	6032	19554	1.06112	1	1	0.982528
GOTERM_BP_ALL	GO:0010557~positive regulation of macromolecule biosynthetic process	94	14.4615	0.188336	KDM5B, SETD2, LDB1, NVL, HEXB, WWC1, CTCF, CHD3, C1QTNF4, MED12, KAT5, TRIM28, ZIC2, NAMPT, NFATC2IP, DGCR8, NFRKB, KDM6A, KLF13, PEG3, SPHK2, RFC2, FBXW11, METTL3, ACTL6A, PTOV1, LMO7, GTF2F1, MED6, MID2, MED7, HCFC1, ILF3, ASPH, HGS, MORF4L2, ZNF711, ITGB1BP1, SQSTM1, GTF2A1, STOML2, HDAC3, NOTCH1, SRCAP, PRKDC, MAZ, XPC, ZNF24, ACVR1B, RLF, ATAD2B, FXR1, SEC14L2, NSD3, ABLIM3, IGF2BP1, IGF2BP3…	611	2727	19554	1.10316	1	1	0.982528
GOTERM_BP_ALL	GO:0031324~negative regulation of cellular metabolic process	106	16.3077	0.23278	MAPKBP1, WWC1, PLAT, BACH2, RASSF2, KAT5, TRIM28, FBXW11, METTL3, ZBTB33, SND1, HCFC1, ILF3, TMX1, SRSF3, SQSTM1, SF1, TSG101, NOTCH1, PRKDC, MAZ, TXN, THY1, ZNF24, FXR1, SDCBP, INPP5E, LYAR, RBM10, MARK1, SMAD2, FIS1, TRAP1, PRNP, NDFIP2, CBX4, PDE2A, LSM1, ZBTB10, LARP7, KLHL22, TDRD7, DNAJC17, H1-5, CNOT6, GCLC, DLG1, CDK6, CNOT11, LHX2, H2AC20, DCP1A, CNOT9, LSM14A, PTPRT, KDM5B, LDB1, CHD5, …	611	3129	19554	1.08416	1	1	0.982528
GOTERM_BP_ALL	GO:0019222~regulation of metabolic process	240	36.9231	0.25672	SMARCAL1, MAPKBP1, LPGAT1, CCNH, BACH2, RASSF2, KAT5, TRIM28, LIPG, NAMPT, BBX, RPL38, MLYCD, NFRKB, ENDOG, METTL3, PTOV1, AP1AR, GTPBP4, MED6, SND1, MED7, HCFC1, ZNF711, SF1, AARS1, SRCAP, DCUN1D5, PRKDC, XPC, TXN, THY1, ZNF24, SLC5A3, FXR1, SEC14L2, INPP5E, SCAP, ASL, LYAR, RBM10, ZNF143, FIS1, TRAP1, AFAP1L2, NDFIP2, JUP, FZD7, PDE2A, LARP7, H1-1, PTK2, EIF1, H1-5, BHMT, H2AC20, UNC119, DCP1A,…	611	7399	19554	1.03808	1	1	0.982528
GOTERM_BP_ALL	GO:0010605~negative regulation of macromolecule metabolic process	110	16.9231	0.266052	MAPKBP1, WWC1, PLAT, BACH2, RASSF2, KAT5, TRIM28, USP8, FBXW11, METTL3, AP1AR, ZBTB33, GTPBP4, SND1, HCFC1, ILF3, SRSF3, SQSTM1, SF1, TSG101, NOTCH1, PRKDC, MAZ, TXN, THY1, ZNF24, FXR1, SDCBP, INPP5E, LYAR, RBM10, MARK1, SMAD2, PRNP, NDFIP2, CBX4, PDE2A, LSM1, ZBTB10, LARP7, KLHL22, TDRD7, H1-1, DNAJC17, H1-5, CNOT6, GCLC, DLG1, CDK6, CNOT11, LHX2, H2AC20, DCP1A, CNOT9, LSM14A, PSME3IP1, PTPRT, K…	611	3296	19554	1.06807	1	1	0.982528
GOTERM_BP_ALL	GO:0009890~negative regulation of biosynthetic process	94	14.4615	0.28711	KDM5B, MAPKBP1, LDB1, WWC1, CHD5, PLAT, PTPRK, CTCF, CHD3, BACH2, FLCN, SIN3B, KAT5, TRIM28, ZIC2, DGCR8, NELFCD, DIS3L2, KDM6A, PEG3, FBXW11, ANXA4, METTL3, APOA1, ZBTB33, PPHLN1, SND1, HCFC1, RBL2, ILF3, TMX1, SRSF3, SQSTM1, SF1, HDAC3, TSG101, NOTCH1, STAU1, MAZ, TXN, ZNF24, ACVR1B, FXR1, SDCBP, RIDA, DNAJB6, SAP30L, INPP5E, ATXN1L, IGF2BP1, SCAP, IGF2BP3, APBB2, IGF2BP2, EXOSC3, LYAR, RBM10, …	611	2808	19554	1.07133	1	1	0.982528
GOTERM_BP_ALL	GO:0031327~negative regulation of cellular biosynthetic process	92	14.1538	0.332392	KDM5B, MAPKBP1, LDB1, WWC1, CHD5, PLAT, PTPRK, CTCF, CHD3, BACH2, FLCN, SIN3B, KAT5, TRIM28, ZIC2, DGCR8, NELFCD, DIS3L2, KDM6A, PEG3, FBXW11, ANXA4, METTL3, APOA1, ZBTB33, PPHLN1, SND1, HCFC1, RBL2, ILF3, TMX1, SRSF3, SQSTM1, SF1, HDAC3, TSG101, NOTCH1, STAU1, MAZ, TXN, ZNF24, ACVR1B, FXR1, SDCBP, RIDA, DNAJB6, SAP30L, INPP5E, ATXN1L, IGF2BP1, IGF2BP3, APBB2, IGF2BP2, EXOSC3, LYAR, RBM10, MARK1,…	611	2784	19554	1.05758	1	1	0.982528
GOTERM_BP_ALL	GO:0010558~negative regulation of macromolecule biosynthetic process	90	13.8462	0.34901	KDM5B, MAPKBP1, LDB1, WWC1, CHD5, PLAT, PTPRK, CTCF, CHD3, BACH2, FLCN, SIN3B, KAT5, TRIM28, ZIC2, DGCR8, NELFCD, DIS3L2, KDM6A, PEG3, FBXW11, ANXA4, METTL3, APOA1, ZBTB33, PPHLN1, SND1, HCFC1, RBL2, ILF3, SRSF3, SQSTM1, SF1, HDAC3, TSG101, NOTCH1, STAU1, MAZ, TXN, ZNF24, ACVR1B, FXR1, SDCBP, RIDA, DNAJB6, SAP30L, INPP5E, ATXN1L, IGF2BP1, IGF2BP3, APBB2, IGF2BP2, EXOSC3, LYAR, RBM10, MARK1, SNCA,…	611	2740	19554	1.0512	1	1	0.982528
GOTERM_BP_ALL	GO:0045944~positive regulation of transcription by RNA polymerase II	44	6.76923	0.378846	GTF2A1, HDAC3, NOTCH1, LDB1, PRKDC, HEXB, CTCF, ZNF24, RLF, ATAD2B, MED12, KAT5, ABLIM3, NAMPT, NFATC2IP, APBB2, RPRD1B, KDM6A, SMAD2, RNF20, ZNF462, ZNF143, KLF13, JUP, PEG3, CNBP, FOXJ3, PTOV1, LARP7, LMO7, GTF2F1, MEIS2, MED6, MED7, HCFC1, CDK9, LHX2, APEX1, CTNNB1, ZNF711, CEBPZ, ITGB1BP1, SSBP3, SQSTM1	611	1305	19554	1.07904	1	1	0.982528
GOTERM_BP_ALL	GO:2001141~regulation of RNA biosynthetic process	116	17.8462	0.382998	SMARCAL1, CCNH, WWC1, BACH2, KAT5, TRIM28, NAMPT, NFATC2IP, BBX, NFRKB, FBXW11, PTOV1, LMO7, ZBTB33, GTF2F1, MED6, MID2, MED7, HCFC1, ILF3, MORF4L2, ZNF711, SQSTM1, SF1, TSG101, NOTCH1, SRCAP, PRKDC, MAZ, XPC, TXN, ZNF24, RLF, SEC14L2, SDCBP, RPRD1B, LYAR, RBM10, SMAD2, ZNF143, PRNP, AFAP1L2, CBX4, JUP, FZD7, PDE2A, ZBTB10, LARP7, DNAJC17, CDK9, H1-5, CNOT6, GCLC, DLG1, CDK6, LHX2, ZNF532, CNOT9,…	611	3583	19554	1.03611	1	1	0.982528
GOTERM_BP_ALL	GO:0006355~regulation of DNA-templated transcription	115	17.6923	0.40813	SMARCAL1, CCNH, WWC1, BACH2, KAT5, TRIM28, NAMPT, NFATC2IP, BBX, NFRKB, FBXW11, PTOV1, LMO7, ZBTB33, GTF2F1, MED6, MID2, MED7, HCFC1, ILF3, MORF4L2, ZNF711, SQSTM1, SF1, TSG101, NOTCH1, SRCAP, PRKDC, MAZ, XPC, TXN, ZNF24, RLF, SEC14L2, SDCBP, RPRD1B, LYAR, RBM10, SMAD2, ZNF143, PRNP, AFAP1L2, CBX4, JUP, FZD7, PDE2A, ZBTB10, LARP7, DNAJC17, CDK9, H1-5, CNOT6, GCLC, DLG1, CDK6, LHX2, ZNF532, CNOT9,…	611	3563	19554	1.03294	1	1	0.982528
GOTERM_BP_ALL	GO:0060255~regulation of macromolecule metabolic process	216	33.2308	0.480219	SMARCAL1, MAPKBP1, CCNH, BACH2, RASSF2, KAT5, TRIM28, LIPG, NAMPT, BBX, RPL38, NFRKB, ENDOG, METTL3, PTOV1, AP1AR, GTPBP4, MED6, SND1, MED7, HCFC1, ZNF711, SF1, AARS1, SRCAP, DCUN1D5, PRKDC, XPC, TXN, THY1, ZNF24, FXR1, SEC14L2, INPP5E, LYAR, RBM10, ZNF143, FIS1, TRAP1, AFAP1L2, NDFIP2, JUP, FZD7, PDE2A, LARP7, H1-1, PTK2, EIF1, H1-5, H2AC20, UNC119, DCP1A, PSME3IP1, PTPRT, NRP1, SETD2, INTS14, U…	611	6859	19554	1.00783	1	1	0.982528
UP_KW_BIOLOGICAL_PROCESS	KW-0804~Transcription	88	13.5385	0.507608	KDM5B, SETD2, CCNH, GTF2B, WWC1, CHD5, CTCF, CHD3, BACH2, MED12, PNN, SIN3B, KAT5, TRIM28, SNAPC1, ZIC2, BBX, NELFCD, NFRKB, KLF13, COMMD10, ACTL6A, PTOV1, ZBTB33, PPHLN1, GTF2F1, MED6, SND1, MED7, RBL2, EEF1A1, ILF3, MORF4L2, POLR1D, TERF2IP, ZNF711, ITGB1BP1, SF1, GTF2A1, GTF3C2, HDAC3, KHDRBS3, NOTCH1, SRCAP, ZNF518B, MAZ, TXLNG, XPC, ZBTB44, TXN, ZNF24, RLF, SEC14L2, NSD3, SAP30L, POLR2D, ATX…	401	2483	11450	1.01197	1	1	1
GOTERM_BP_ALL	GO:0031323~regulation of cellular metabolic process	210	32.3077	0.513806	SMARCAL1, MAPKBP1, LPGAT1, CCNH, BACH2, RASSF2, KAT5, TRIM28, LIPG, NAMPT, BBX, RPL38, MLYCD, NFRKB, ENDOG, METTL3, PTOV1, GTPBP4, MED6, SND1, MED7, HCFC1, ZNF711, SF1, AARS1, SRCAP, PRKDC, XPC, TXN, THY1, ZNF24, SLC5A3, FXR1, SEC14L2, INPP5E, SCAP, LYAR, RBM10, ZNF143, FIS1, TRAP1, AFAP1L2, NDFIP2, JUP, FZD7, PDE2A, LARP7, PTK2, EIF1, H1-5, BHMT, H2AC20, UNC119, DCP1A, PTPRT, NRP1, SETD2, INTS14…	611	6698	19554	1.00339	1	1	0.982528
UP_KW_BIOLOGICAL_PROCESS	KW-0805~Transcription regulation	84	12.9231	0.586241	KDM5B, SETD2, CCNH, GTF2B, WWC1, CHD5, CTCF, CHD3, BACH2, MED12, PNN, SIN3B, KAT5, TRIM28, SNAPC1, ZIC2, BBX, NELFCD, NFRKB, KLF13, COMMD10, ACTL6A, PTOV1, ZBTB33, PPHLN1, GTF2F1, MED6, SND1, MED7, RBL2, EEF1A1, ILF3, MORF4L2, TERF2IP, ZNF711, ITGB1BP1, SF1, GTF2A1, HDAC3, KHDRBS3, NOTCH1, SRCAP, ZNF518B, MAZ, TXLNG, XPC, ZBTB44, TXN, ZNF24, RLF, SEC14L2, NSD3, SAP30L, ATXN1L, RPRD1B, LYAR, RUNX1…	401	2414	11450	0.993581	1	1	1
GOTERM_BP_ALL	GO:0006357~regulation of transcription by RNA polymerase II	81	12.4615	0.677952	SMARCAL1, LDB1, CCNH, HEXB, WWC1, CHD5, CTCF, CHD3, BACH2, MED12, FLCN, SIN3B, KAT5, TRIM28, ZIC2, NAMPT, NFATC2IP, BBX, KDM6A, KLF13, PEG3, ANXA4, ACTL6A, PTOV1, LMO7, ZBTB33, GTF2F1, MED6, MED7, HCFC1, RBL2, ZNF711, ITGB1BP1, SQSTM1, GTF2A1, CAMK2D, HDAC3, TSG101, NOTCH1, SRCAP, PRKDC, ZNF518B, MAZ, TXN, ZNF24, RLF, ATAD2B, SDCBP, ABLIM3, SAP30L, ATXN1L, APBB2, RPRD1B, LYAR, RBM10, SNCA, RNF20,…	611	2675	19554	0.969071	1	1	0.982528
GOTERM_BP_ALL	GO:0009889~regulation of biosynthetic process	182	28	0.71457	SMARCAL1, MAPKBP1, LPGAT1, CCNH, WWC1, PLAT, BACH2, IGF1R, PPP1CC, KAT5, TRIM28, NAMPT, NFATC2IP, BBX, RPL38, NFRKB, FBXW11, METTL3, PTOV1, LMO7, ZBTB33, GTF2F1, ATP1B1, MED6, MID2, SND1, MED7, HCFC1, ILF3, TMX1, HGS, MORF4L2, SRSF3, MATR3, ZNF711, SQSTM1, SF1, FTO, AARS1, TSG101, KHDRBS3, NOTCH1, SRCAP, PRKDC, MAZ, ILDR2, ABHD6, XPC, TXN, ZNF24, SLC5A3, RLF, FXR1, SEC14L2, SDCBP, ATG101, INPP5E,…	611	5991	19554	0.972224	1	1	0.982528
GOTERM_BP_ALL	GO:0050789~regulation of biological process	393	60.4615	0.741384	MAPKBP1, BACH2, LIPG, NAMPT, LUC7L, BBX, RPL38, MLYCD, CEP97, NFRKB, ENDOG, WSB2, GTPBP4, SND1, MED6, MED7, HCFC1, LARS1, SF1, SRCAP, PRKDC, NCAPG, XPC, THY1, ZNF24, SLC5A3, PLA2G7, ANAPC10, FLRT2, BLOC1S3, RSU1, ST3GAL1, ZNF143, NDFIP2, CDK19, AFAP1L2, JUP, FZD7, CYP4F3, LARP7, H1-1, EIF1, H1-5, FIBP, PPP5C, BHMT, H2AC20, NMT2, UNC119, FXYD6, PLCH2, PSME3IP1, WDR47, SETD2, HEXB, ARHGAP1, CTCF, O…	611	12789	19554	0.983446	1	1	0.982528
GOTERM_BP_ALL	GO:0065007~biological regulation	405	62.3077	0.798738	MAPKBP1, BACH2, LIPE, LIPG, NAMPT, LUC7L, BBX, RPL38, MLYCD, CEP97, NFRKB, ENDOG, WSB2, GTPBP4, SND1, MED6, MED7, HCFC1, LARS1, SF1, SRCAP, PRKDC, NCAPG, XPC, ABCB8, THY1, ZNF24, SLC5A3, PLA2G7, ANAPC10, FLRT2, BLOC1S3, RDH14, RSU1, ST3GAL1, ZNF143, NDFIP2, CDK19, AFAP1L2, JUP, FZD7, CYP4F3, LARP7, H1-1, EIF1, H1-5, FIBP, PPP5C, BHMT, H2AC20, NMT2, UNC119, FXYD6, PLCH2, PSME3IP1, WDR47, SETD2, HE…	611	13239	19554	0.979026	1	1	0.982528
GOTERM_BP_ALL	GO:0050794~regulation of cellular process	371	57.0769	0.808612	EPHB6, SMARCAL1, MAPKBP1, RETREG3, LPGAT1, PLEKHB2, CPNE5, CCNH, BACH2, RASSF2, KAT5, PPP2R1B, TRIM28, LIPG, NAMPT, BBX, RPL38, MLYCD, CEP97, NFRKB, ENDOG, WSB2, METTL3, IFRD1, PTOV1, AP1AR, GTPBP4, MED6, SND1, MED7, HCFC1, PLPP6, LARS1, ZNF711, KCTD12, STX1A, SF1, AARS1, SRCAP, DCUN1D5, PRKDC, CEND1, NCAPG, XPC, TXN, THY1, ZNF24, PLA2G7, SLC5A3, ANAPC10, FXR1, SEC14L2, SYNGR1, SEC14L1, FLRT2, IN…	611	12174	19554	0.975293	1	1	0.982528
GOTERM_BP_ALL	GO:0031326~regulation of cellular biosynthetic process	176	27.0769	0.815739	SMARCAL1, MAPKBP1, LPGAT1, CCNH, WWC1, PLAT, BACH2, IGF1R, PPP1CC, KAT5, TRIM28, NAMPT, NFATC2IP, BBX, RPL38, NFRKB, FBXW11, METTL3, PTOV1, LMO7, ZBTB33, GTF2F1, ATP1B1, MED6, MID2, SND1, MED7, HCFC1, ILF3, TMX1, HGS, MORF4L2, SRSF3, MATR3, ZNF711, SQSTM1, SF1, FTO, AARS1, TSG101, KHDRBS3, NOTCH1, SRCAP, PRKDC, MAZ, ILDR2, XPC, TXN, ZNF24, RLF, FXR1, SEC14L2, SDCBP, ATG101, INPP5E, SCAP, RPRD1B, …	611	5916	19554	0.952092	1	1	0.982528
GOTERM_BP_ALL	GO:0010628~positive regulation of gene expression	36	5.53846	0.822454	KDM5B, SETD2, STOML2, NOTCH1, PRKDC, MAZ, CTCF, ACVR1B, ATAD2B, C1QTNF4, FXR1, IGF2BP1, DGCR8, IGF2BP3, IGF2BP2, EXOSC3, RBM10, MARK1, KDM6A, SMAD2, AFAP1L2, SPHK2, CNBP, PDE2A, METTL3, EEF2, SORL1, EIF1, HCFC1, POLR3A, CDK6, HGS, APEX1, SPRY2, CTNNB1, FAM98A	611	1285	19554	0.89659	1	1	0.982528
GOTERM_BP_ALL	GO:0010556~regulation of macromolecule biosynthetic process	171	26.3077	0.865535	SMARCAL1, MAPKBP1, CCNH, WWC1, PLAT, BACH2, PPP1CC, KAT5, TRIM28, NAMPT, NFATC2IP, BBX, RPL38, NFRKB, FBXW11, METTL3, PTOV1, LMO7, ZBTB33, GTF2F1, ATP1B1, MED6, MID2, SND1, MED7, HCFC1, ILF3, HGS, MORF4L2, SRSF3, MATR3, ZNF711, SQSTM1, SF1, FTO, AARS1, TSG101, KHDRBS3, NOTCH1, SRCAP, PRKDC, MAZ, ILDR2, XPC, TXN, ZNF24, RLF, FXR1, SEC14L2, SDCBP, ATG101, INPP5E, RPRD1B, LYAR, RBM10, MARK1, SMAD2, …	611	5827	19554	0.939173	1	1	0.982528
GOTERM_BP_ALL	GO:0010468~regulation of gene expression	167	25.6923	0.867249	SMARCAL1, MAPKBP1, CCNH, WWC1, PLAT, BACH2, PPP1CC, KAT5, TRIM28, NAMPT, NFATC2IP, BBX, RPL38, NFRKB, FBXW11, METTL3, PTOV1, LMO7, ZBTB33, GTF2F1, ATP1B1, MED6, MID2, SND1, MED7, HCFC1, ILF3, HGS, MORF4L2, SRSF3, MATR3, ZNF711, SQSTM1, SF1, FTO, AARS1, TSG101, KHDRBS3, NOTCH1, SRCAP, PRKDC, MAZ, ILDR2, XPC, TXN, ZNF24, RLF, FXR1, SEC14L2, SDCBP, INPP5E, RPRD1B, LYAR, RBM10, MARK1, SMAD2, ZNF143, …	611	5699	19554	0.937804	1	1	0.982528
GOTERM_BP_ALL	GO:0010629~negative regulation of gene expression	44	6.76923	0.889304	MAPKBP1, NOTCH1, STAU1, PLAT, CTCF, ACVR1B, FXR1, RIDA, KAT5, INPP5E, IGF2BP1, DGCR8, IGF2BP3, IGF2BP2, EXOSC3, RBM10, DIS3L2, MARK1, SMAD2, PRNP, NDFIP2, ANXA4, MBD1, METTL3, LSM1, APOA1, KLHL22, TDRD7, PPHLN1, NMNAT2, SND1, RBL2, CNOT6, ILF3, LHX2, CNOT11, H2AC20, PDCD4, CTNNB1, SRSF3, DCP1A, LSM14A, MPHOSPH8, CNOT9	611	1623	19554	0.867618	1	1	0.982528
GOTERM_MF_ALL	GO:0140110~transcription regulator activity	55	8.46154	0.962184	KDM5B, LDB1, WWC1, CTCF, BACH2, MED12, SIN3B, KAT5, TRIM28, ZIC2, BBX, KLF13, PEG3, ACTL6A, ZBTB33, MED6, MID2, SND1, MED7, HCFC1, ZNF711, SF1, ASAH1, HDAC3, TSG101, NOTCH1, SRCAP, ZNF518B, MAZ, XPC, ZNF24, RLF, PGRMC2, SAP30L, RUNX1T1, RNF20, SMAD2, ZNF462, ZNF143, JUP, CBX4, KLHL26, FOXJ3, ZBTB10, MEIS2, CDK9, CNOT6, LHX2, APEX1, CTNNB1, CEBPZ, ZNF532, CNOT9, SSBP3, ZNF652	620	2063	19144	0.823198	1	1	0.991163
Annotation Cluster 131	Enrichment Score: 0.8751871594513788
Category	Term	Count	%	PValue	Genes	List Total	Pop Hits	Pop Total	Fold Enrichment	Bonferroni	Benjamini	FDR
GOTERM_BP_ALL	GO:0006414~translational elongation	6	0.923077	0.0548742	EEF1A1, TSFM, EFL1, RPLP2, EEF2, MRPL44	611	66	19554	2.90939	1	0.782183	0.768386
INTERPRO	IPR009000:Transl_B-barrel_sf	4	0.615385	0.0668447	EEF1A1, AARS1, EFL1, EEF2	648	30	20607	4.24012	1	1	1
UP_KW_MOLECULAR_FUNCTION	KW-0251~Elongation factor	4	0.615385	0.0724699	EEF1A1, TSFM, EFL1, EEF2	401	29	11889	4.08943	0.99588	0.353363	0.334001
GOTERM_MF_ALL	GO:0003746~translation elongation factor activity	4	0.615385	0.0835734	EEF1A1, TSFM, EFL1, EEF2	620	32	19144	3.85968	1	1	0.991163
UP_KW_BIOLOGICAL_PROCESS	KW-0648~Protein biosynthesis	10	1.53846	0.0878191	EEF1A1, TSFM, AARS1, EIF1AX, LARS1, EFL1, TARS3, EEF2, EIF1, FARS2	401	153	11450	1.86625	0.99999	0.844414	0.844414
UP_SEQ_FEATURE	DOMAIN:Tr-type G	3	0.461538	0.095124	EEF1A1, EFL1, EEF2	635	17	20569	5.71626	1	1	0.998933
UP_SEQ_FEATURE	DOMAIN:tr-type G	3	0.461538	0.125226	EEF1A1, EFL1, EEF2	635	20	20569	4.85882	1	1	0.998933
INTERPRO	IPR000795:T_Tr_GTP-bd_dom	3	0.461538	0.139825	EEF1A1, EFL1, EEF2	648	21	20607	4.54299	1	1	1
BIOCARTA	h_eifPathway:Eukaryotic protein translation	3	0.461538	0.149276	EIF1AX, EEF2, EIF1	71	16	1623	4.28609	1	1	1
GOTERM_MF_ALL	GO:0090079~translation regulator activity, nucleic acid binding	7	1.07692	0.261031	EEF1A1, TSFM, EIF1AX, EFL1, IGF2BP2, EEF2, EIF1	620	133	19144	1.62513	1	1	0.991163
GOTERM_MF_ALL	GO:0008135~translation factor activity, RNA binding	6	0.923077	0.264968	EEF1A1, TSFM, EIF1AX, EFL1, EEF2, EIF1	620	107	19144	1.73144	1	1	0.991163
GOTERM_MF_ALL	GO:0045182~translation regulator activity	11	1.69231	0.93769	FXR1, EEF1A1, TSFM, EIF1AX, CNBP, EFL1, IGF2BP1, IGF2BP3, IGF2BP2, EEF2, EIF1	620	466	19144	0.728866	1	1	0.991163
Annotation Cluster 132	Enrichment Score: 0.8713890144894378
Category	Term	Count	%	PValue	Genes	List Total	Pop Hits	Pop Total	Fold Enrichment	Bonferroni	Benjamini	FDR
GOTERM_BP_ALL	GO:0061919~process utilizing autophagic mechanism	17	2.61538	0.0709791	FIS1, ACBD5, WDR47, TSG101, RETREG3, UBXN2B, SMURF1, TRAPPC4, BNIP3, SNX30, ATG101, HGS, CHMP7, STAM2, SQSTM1, RNF185, ATG2B	611	342	19554	1.59081	1	0.890411	0.874705
GOTERM_BP_ALL	GO:0006914~autophagy	17	2.61538	0.0709791	FIS1, ACBD5, WDR47, TSG101, RETREG3, UBXN2B, SMURF1, TRAPPC4, BNIP3, SNX30, ATG101, HGS, CHMP7, STAM2, SQSTM1, RNF185, ATG2B	611	342	19554	1.59081	1	0.890411	0.874705
GOTERM_BP_ALL	GO:0016236~macroautophagy	12	1.84615	0.0891873	ACBD5, TSG101, RETREG3, UBXN2B, ATG101, SMURF1, HGS, SNX30, CHMP7, STAM2, SQSTM1, ATG2B	611	222	19554	1.72991	1	1	0.982528
UP_KW_BIOLOGICAL_PROCESS	KW-0072~Autophagy	6	0.923077	0.727578	ACBD5, RETREG3, ATG101, RNF185, SQSTM1, ATG2B	401	173	11450	0.990299	1	1	1
Annotation Cluster 133	Enrichment Score: 0.8654687025500921
Category	Term	Count	%	PValue	Genes	List Total	Pop Hits	Pop Total	Fold Enrichment	Bonferroni	Benjamini	FDR
GOTERM_BP_ALL	GO:0046890~regulation of lipid biosynthetic process	12	1.84615	0.0413388	SEC14L2, FABP3, ASAH1, LPGAT1, KAT5, SPHK2, TMX1, ORMDL1, SCAP, ABHD6, SF1, IGF1R	611	194	19554	1.97958	1	0.69872	0.686395
GOTERM_BP_ALL	GO:0019218~regulation of steroid metabolic process	6	0.923077	0.242037	SEC14L2, ASAH1, SCAP, APOA1, SF1, IGF1R	611	107	19554	1.79458	1	1	0.982528
GOTERM_BP_ALL	GO:0050810~regulation of steroid biosynthetic process	5	0.769231	0.253136	SEC14L2, ASAH1, SCAP, SF1, IGF1R	611	82	19554	1.95142	1	1	0.982528
Annotation Cluster 134	Enrichment Score: 0.8590441471920958
Category	Term	Count	%	PValue	Genes	List Total	Pop Hits	Pop Total	Fold Enrichment	Bonferroni	Benjamini	FDR
GOTERM_BP_ALL	GO:0009123~nucleoside monophosphate metabolic process	8	1.23077	0.0132029	UCK2, DLG1, IMPDH1, GDA, DPYD, NT5M, GART, DNPH1	611	81	19554	3.16082	1	0.349079	0.342921
REACTOME_PATHWAY	R-HSA-15869~Metabolism of nucleotides	9	1.38462	0.0431897	UCK2, IMPDH1, ENTPD4, GDA, DPYD, NT5M, TXN, GART, DNPH1	442	99	11091	2.28116	1	0.738152	0.734787
REACTOME_PATHWAY	R-HSA-8956319~Nucleotide catabolism	5	0.769231	0.0533036	ENTPD4, GDA, DPYD, NT5M, DNPH1	442	36	11091	3.48511	1	0.876844	0.872846
GOTERM_BP_ALL	GO:0009166~nucleotide catabolic process	9	1.38462	0.0548877	CNP, ENTPD4, GDA, PDE2A, DPYD, ALDOC, NT5M, MLYCD, DNPH1	611	132	19554	2.18204	1	0.782183	0.768386
GOTERM_BP_ALL	GO:0009129~pyrimidine nucleoside monophosphate metabolic process	3	0.461538	0.160224	UCK2, DPYD, NT5M	611	23	19554	4.17434	1	1	0.982528
GOTERM_BP_ALL	GO:0006244~pyrimidine nucleotide catabolic process	3	0.461538	0.160224	ENTPD4, DPYD, NT5M	611	23	19554	4.17434	1	1	0.982528
GOTERM_BP_ALL	GO:0006220~pyrimidine nucleotide metabolic process	4	0.615385	0.262464	UCK2, ENTPD4, DPYD, NT5M	611	57	19554	2.24584	1	1	0.982528
GOTERM_BP_ALL	GO:0009218~pyrimidine ribonucleotide metabolic process	3	0.461538	0.286877	UCK2, ENTPD4, DPYD	611	34	19554	2.82382	1	1	0.982528
GOTERM_BP_ALL	GO:0072527~pyrimidine-containing compound metabolic process	5	0.769231	0.308935	UCK2, SLC25A19, ENTPD4, DPYD, NT5M	611	90	19554	1.77796	1	1	0.982528
KEGG_PATHWAY	hsa00240:Pyrimidine metabolism	4	0.615385	0.356208	UCK2, ENTPD4, DPYD, NT5M	324	58	8840	1.88165	1	1	0.996678
GOTERM_BP_ALL	GO:0072529~pyrimidine-containing compound catabolic process	3	0.461538	0.367383	ENTPD4, DPYD, NT5M	611	41	19554	2.3417	1	1	0.982528
KEGG_PATHWAY	hsa01232:Nucleotide metabolism	5	0.769231	0.376945	UCK2, IMPDH1, ENTPD4, GDA, NT5M	324	85	8840	1.60494	1	1	0.996678
Annotation Cluster 135	Enrichment Score: 0.8574082394805433
Category	Term	Count	%	PValue	Genes	List Total	Pop Hits	Pop Total	Fold Enrichment	Bonferroni	Benjamini	FDR
GOTERM_BP_ALL	GO:0043604~amide biosynthetic process	13	2	0.00210835	SLC25A1, PDHX, ASAH1, ORMDL1, ASS1, ACLY, GCLC, DEGS1, ASL, B4GALNT1, MLYCD, ST3GAL1, ST3GAL2	611	146	19554	2.84961	0.999996	0.115306	0.113272
KEGG_PATHWAY	hsa00604:Glycosphingolipid biosynthesis - ganglio series	4	0.615385	0.0158606	HEXB, B4GALNT1, ST3GAL1, ST3GAL2	324	15	8840	7.27572	0.992	0.521699	0.518245
GOTERM_BP_ALL	GO:0043603~amide metabolic process	22	3.38462	0.0161569	SLC25A1, PDHX, ASAH1, ABHD4, GDA, HEXB, ORMDL1, ECE1, IDE, PLA2G7, ALDH1L2, ASS1, ACLY, GCLC, SLC25A32, DEGS1, ASL, B4GALNT1, MLYCD, CERT1, ST3GAL1, ST3GAL2	611	404	19554	1.74275	1	0.398583	0.391552
GOTERM_BP_ALL	GO:0006672~ceramide metabolic process	8	1.23077	0.0386652	ASAH1, HEXB, ORMDL1, DEGS1, B4GALNT1, ST3GAL1, CERT1, ST3GAL2	611	101	19554	2.53491	1	0.66658	0.654822
GOTERM_BP_ALL	GO:0030203~glycosaminoglycan metabolic process	8	1.23077	0.0544221	UGDH, HEXB, FUCA1, CHST1, GUSB, ST3GAL1, ST3GAL2, HS3ST1	611	109	19554	2.34886	1	0.782183	0.768386
GOTERM_BP_ALL	GO:0001573~ganglioside metabolic process	4	0.615385	0.0605874	HEXB, B4GALNT1, ST3GAL1, ST3GAL2	611	29	19554	4.41424	1	0.817445	0.803026
GOTERM_BP_ALL	GO:0006022~aminoglycan metabolic process	8	1.23077	0.0818216	UGDH, HEXB, FUCA1, CHST1, GUSB, ST3GAL1, ST3GAL2, HS3ST1	611	120	19554	2.13355	1	0.968713	0.951626
GOTERM_BP_ALL	GO:0001574~ganglioside biosynthetic process	3	0.461538	0.0970802	B4GALNT1, ST3GAL1, ST3GAL2	611	17	19554	5.64764	1	1	0.982528
GOTERM_BP_ALL	GO:0046513~ceramide biosynthetic process	5	0.769231	0.106841	ASAH1, DEGS1, B4GALNT1, ST3GAL1, ST3GAL2	611	58	19554	2.7589	1	1	0.982528
KEGG_PATHWAY	hsa00603:Glycosphingolipid biosynthesis - globo and isoglobo series	3	0.461538	0.114122	HEXB, ST3GAL1, ST3GAL2	324	16	8840	5.11574	1	0.970856	0.964426
GOTERM_BP_ALL	GO:0030148~sphingolipid biosynthetic process	7	1.07692	0.121772	ASAH1, SPHK2, ORMDL1, DEGS1, B4GALNT1, ST3GAL1, ST3GAL2	611	108	19554	2.07429	1	1	0.982528
REACTOME_PATHWAY	R-HSA-428157~Sphingolipid metabolism	8	1.23077	0.129019	ASAH1, SPHK2, HEXB, ORMDL1, DEGS1, B4GALNT1, CERT1, ST3GAL2	442	106	11091	1.89379	1	1	0.996198
KEGG_PATHWAY	hsa00600:Sphingolipid metabolism	5	0.769231	0.134018	ASAH1, SPHK2, HEXB, DEGS1, B4GALNT1	324	54	8840	2.52629	1	0.998444	0.991832
GOTERM_BP_ALL	GO:1903510~mucopolysaccharide metabolic process	6	0.923077	0.135662	UGDH, HEXB, CHST1, GUSB, ST3GAL1, ST3GAL2	611	87	19554	2.20712	1	1	0.982528
GOTERM_BP_ALL	GO:0006665~sphingolipid metabolic process	9	1.38462	0.148534	ASAH1, SPHK2, HEXB, ORMDL1, DEGS1, B4GALNT1, ST3GAL1, CERT1, ST3GAL2	611	166	19554	1.73512	1	1	0.982528
REACTOME_PATHWAY	R-HSA-1638074~Keratan sulfate/keratin metabolism	4	0.615385	0.171007	HEXB, CHST1, ST3GAL1, ST3GAL2	442	36	11091	2.78808	1	1	0.996198
REACTOME_PATHWAY	R-HSA-1660661~Sphingolipid de novo biosynthesis	4	0.615385	0.180981	SPHK2, ORMDL1, DEGS1, CERT1	442	37	11091	2.71273	1	1	0.996198
GOTERM_BP_ALL	GO:0006643~membrane lipid metabolic process	10	1.53846	0.227372	ASAH1, SPHK2, HEXB, FUCA1, ORMDL1, DEGS1, B4GALNT1, ST3GAL1, CERT1, ST3GAL2	611	214	19554	1.49548	1	1	0.982528
GOTERM_BP_ALL	GO:0046467~membrane lipid biosynthetic process	7	1.07692	0.321317	ASAH1, SPHK2, ORMDL1, DEGS1, B4GALNT1, ST3GAL1, ST3GAL2	611	149	19554	1.50351	1	1	0.982528
GOTERM_BP_ALL	GO:0006687~glycosphingolipid metabolic process	4	0.615385	0.330921	HEXB, B4GALNT1, ST3GAL1, ST3GAL2	611	65	19554	1.96943	1	1	0.982528
GOTERM_BP_ALL	GO:0006688~glycosphingolipid biosynthetic process	3	0.461538	0.344664	B4GALNT1, ST3GAL1, ST3GAL2	611	39	19554	2.46179	1	1	0.982528
REACTOME_PATHWAY	R-HSA-1630316~Glycosaminoglycan metabolism	7	1.07692	0.385775	HEXB, B3GAT2, CHST1, GUSB, ST3GAL1, ST3GAL2, HS3ST1	442	126	11091	1.39404	1	1	0.996198
REACTOME_PATHWAY	R-HSA-1660662~Glycosphingolipid metabolism	4	0.615385	0.407422	ASAH1, HEXB, B4GALNT1, ST3GAL2	442	58	11091	1.73054	1	1	0.996198
GOTERM_BP_ALL	GO:0006664~glycolipid metabolic process	5	0.769231	0.450255	HEXB, FUCA1, B4GALNT1, ST3GAL1, ST3GAL2	611	110	19554	1.45469	1	1	0.982528
GOTERM_BP_ALL	GO:1903509~liposaccharide metabolic process	5	0.769231	0.457158	HEXB, FUCA1, B4GALNT1, ST3GAL1, ST3GAL2	611	111	19554	1.44159	1	1	0.982528
KEGG_PATHWAY	hsa04071:Sphingolipid signaling pathway	5	0.769231	0.656879	ASAH1, PPP2R1B, SPHK2, PPP2R5E, DEGS1	324	122	8840	1.11819	1	1	0.996678
GOTERM_BP_ALL	GO:0009247~glycolipid biosynthetic process	3	0.461538	0.717299	B4GALNT1, ST3GAL1, ST3GAL2	611	80	19554	1.20012	1	1	0.982528
GOTERM_BP_ALL	GO:0070085~glycosylation	6	0.923077	0.883462	B3GAT2, PLOD3, B4GALNT1, ALG11, ST3GAL1, ST3GAL2	611	245	19554	0.783754	1	1	0.982528
Annotation Cluster 136	Enrichment Score: 0.856407189677797
Category	Term	Count	%	PValue	Genes	List Total	Pop Hits	Pop Total	Fold Enrichment	Bonferroni	Benjamini	FDR
GOTERM_BP_ALL	GO:0010508~positive regulation of autophagy	10	1.53846	0.0697825	FLCN, BNIP3L, SETD2, ENDOG, KAT5, ATG101, BNIP3, SNX30, SQSTM1, MID2	611	163	19554	1.96339	1	0.887555	0.871899
GOTERM_BP_ALL	GO:0010506~regulation of autophagy	17	2.61538	0.129609	BNIP3L, SETD2, ENDOG, BNIP3, KLHL22, SNX30, MID2, GFAP, EEF1A1, FLCN, KAT5, ATG101, EXOC4, ATP6V1H, SQSTM1, BOK, SNCA	611	375	19554	1.45082	1	1	0.982528
GOTERM_BP_ALL	GO:0031331~positive regulation of cellular catabolic process	11	1.69231	0.185692	FLCN, BNIP3L, SETD2, ENDOG, KAT5, ATG101, BNIP3, SNX30, SQSTM1, MID2, SNCA	611	230	19554	1.53059	1	1	0.982528
GOTERM_BP_ALL	GO:0031329~regulation of cellular catabolic process	19	2.92308	0.223458	BNIP3L, SETD2, ENDOG, BNIP3, KLHL22, SNX30, SORL1, MID2, GFAP, EEF1A1, FLCN, KAT5, ATG101, EXOC4, ATP6V1H, MLYCD, SQSTM1, BOK, SNCA	611	472	19554	1.28827	1	1	0.982528
Annotation Cluster 137	Enrichment Score: 0.8494190387921957
Category	Term	Count	%	PValue	Genes	List Total	Pop Hits	Pop Total	Fold Enrichment	Bonferroni	Benjamini	FDR
GOTERM_CC_ALL	GO:0030424~axon	29	4.46154	0.0994135	NRP1, WDR47, DAGLA, ADAM22, THY1, ADCY8, IGF1R, FXR1, BLOC1S3, IGF2BP1, APBB2, SNCA, MPP2, PRNP, TOR1A, SMURF1, CADM2, FBXW11, GAD1, LSM1, GAD2, NMNAT2, DLG1, PALLD, ALDH1A1, EXOC4, FGF13, STX1A, HCN2	638	706	20791	1.33859	1	0.461017	0.432613
GOTERM_CC_ALL	GO:0030426~growth cone	10	1.53846	0.105294	FXR1, WDR47, TOR1A, PALLD, IGF2BP1, EXOC4, APBB2, THY1, FGF13, SNCA	638	181	20791	1.80043	1	0.472703	0.443579
GOTERM_CC_ALL	GO:0030427~site of polarized growth	10	1.53846	0.130582	FXR1, WDR47, TOR1A, PALLD, IGF2BP1, EXOC4, APBB2, THY1, FGF13, SNCA	638	190	20791	1.71515	1	0.522327	0.490146
GOTERM_CC_ALL	GO:0150034~distal axon	12	1.84615	0.292814	FXR1, PRNP, WDR47, TOR1A, PALLD, GAD1, IGF2BP1, EXOC4, APBB2, THY1, FGF13, SNCA	638	294	20791	1.33011	1	0.818328	0.76791
Annotation Cluster 138	Enrichment Score: 0.8429279167524093
Category	Term	Count	%	PValue	Genes	List Total	Pop Hits	Pop Total	Fold Enrichment	Bonferroni	Benjamini	FDR
GOTERM_BP_ALL	GO:1901874~negative regulation of post-translational protein modification	8	1.23077	0.0336292	FLCN, GCLC, UBXN1, CTNNB1, SPRY2, SQSTM1, GTPBP4, MAD2L1	611	98	19554	2.61251	1	0.613851	0.603023
GOTERM_BP_ALL	GO:1903321~negative regulation of protein modification by small protein conjugation or removal	7	1.07692	0.0736173	GCLC, UBXN1, CTNNB1, SPRY2, SQSTM1, GTPBP4, MAD2L1	611	94	19554	2.38322	1	0.911864	0.89578
GOTERM_BP_ALL	GO:0031397~negative regulation of protein ubiquitination	6	0.923077	0.108822	GCLC, UBXN1, SPRY2, SQSTM1, GTPBP4, MAD2L1	611	81	19554	2.37061	1	1	0.982528
GOTERM_BP_ALL	GO:1901873~regulation of post-translational protein modification	11	1.69231	0.27294	FLCN, GCLC, NDFIP2, HDAC3, UBXN1, DCUN1D5, CTNNB1, SPRY2, SQSTM1, GTPBP4, MAD2L1	611	254	19554	1.38597	1	1	0.982528
GOTERM_BP_ALL	GO:0031396~regulation of protein ubiquitination	9	1.38462	0.316422	GCLC, NDFIP2, HDAC3, UBXN1, CTNNB1, SPRY2, SQSTM1, GTPBP4, MAD2L1	611	206	19554	1.3982	1	1	0.982528
GOTERM_BP_ALL	GO:1903320~regulation of protein modification by small protein conjugation or removal	10	1.53846	0.376433	GCLC, NDFIP2, HDAC3, UBXN1, DCUN1D5, CTNNB1, SPRY2, SQSTM1, GTPBP4, MAD2L1	611	249	19554	1.28527	1	1	0.982528
Annotation Cluster 139	Enrichment Score: 0.840239449991558
Category	Term	Count	%	PValue	Genes	List Total	Pop Hits	Pop Total	Fold Enrichment	Bonferroni	Benjamini	FDR
GOTERM_BP_ALL	GO:0007492~endoderm development	9	1.38462	0.00501214	MED12, SMAD2, SETD2, NOTCH1, CTNNB1, ITGAV, LAMB1, ITGA5, SSBP3	611	85	19554	3.38858	1	0.184697	0.181439
GOTERM_BP_ALL	GO:0001706~endoderm formation	6	0.923077	0.0321647	SMAD2, SETD2, CTNNB1, ITGAV, LAMB1, ITGA5	611	57	19554	3.36877	1	0.600136	0.58955
GOTERM_BP_ALL	GO:0035987~endodermal cell differentiation	5	0.769231	0.0582884	SETD2, CTNNB1, ITGAV, LAMB1, ITGA5	611	47	19554	3.4046	1	0.801092	0.786962
GOTERM_BP_ALL	GO:0001704~formation of primary germ layer	8	1.23077	0.102737	SMAD2, SETD2, EXOC4, CTNNB1, ITGAV, LAMB1, ITGA5, KDM6A	611	127	19554	2.01595	1	1	0.982528
GOTERM_BP_ALL	GO:0007369~gastrulation	10	1.53846	0.114095	SMAD2, UGDH, SETD2, LDB1, EXOC4, CTNNB1, ITGAV, LAMB1, ITGA5, KDM6A	611	181	19554	1.76814	1	1	0.982528
GOTERM_BP_ALL	GO:0060039~pericardium development	3	0.461538	0.117262	SMAD2, SETD2, NOTCH1	611	19	19554	5.05315	1	1	0.982528
GOTERM_CC_ALL	GO:0098636~protein complex involved in cell adhesion	4	0.615385	0.270512	ITGAV, LAMB1, ITGA5, JAM3	638	59	20791	2.20934	1	0.787282	0.738776
REACTOME_PATHWAY	R-HSA-373760~L1CAM interactions	7	1.07692	0.335792	SDCBP, NRP1, DLG1, ITGAV, LAMB1, ITGA5, AP2A2	442	119	11091	1.47604	1	1	0.996198
KEGG_PATHWAY	hsa04510:Focal adhesion	7	1.07692	0.757584	PPP1CC, CTNNB1, ITGAV, LAMB1, ITGA5, PTK2, IGF1R	324	203	8840	0.940826	1	1	0.996678
GOTERM_BP_ALL	GO:0048562~embryonic organ morphogenesis	9	1.38462	0.764157	MED12, SMAD2, SETD2, DLG1, NOTCH1, CTNNB1, SPRY2, RPL38, KDM6A	611	313	19554	0.920222	1	1	0.982528
KEGG_PATHWAY	hsa04512:ECM-receptor interaction	3	0.461538	0.842093	ITGAV, LAMB1, ITGA5	324	89	8840	0.919684	1	1	0.996678
Annotation Cluster 140	Enrichment Score: 0.8306009625190742
Category	Term	Count	%	PValue	Genes	List Total	Pop Hits	Pop Total	Fold Enrichment	Bonferroni	Benjamini	FDR
GOTERM_BP_ALL	GO:1902414~protein localization to cell junction	8	1.23077	0.0305265	MPP2, DLG1, STAU1, SLITRK3, ADAM22, LAMTOR2, JAM3, RAB11B	611	96	19554	2.66694	1	0.581429	0.571173
GOTERM_BP_ALL	GO:0035418~protein localization to synapse	6	0.923077	0.0609151	MPP2, DLG1, STAU1, SLITRK3, ADAM22, RAB11B	611	68	19554	2.82382	1	0.81745	0.803031
GOTERM_BP_ALL	GO:0097120~receptor localization to synapse	5	0.769231	0.0969504	MPP2, DLG1, ADAM22, TAX1BP3, RAB11B	611	56	19554	2.85744	1	1	0.982528
GOTERM_BP_ALL	GO:0031503~protein-containing complex localization	9	1.38462	0.185498	FXR1, MPP2, DLG1, STAU1, ADAM22, IFT27, TAX1BP3, AP2A2, RAB11B	611	176	19554	1.63653	1	1	0.982528
GOTERM_BP_ALL	GO:1903539~protein localization to postsynaptic membrane	3	0.461538	0.344664	DLG1, ADAM22, RAB11B	611	39	19554	2.46179	1	1	0.982528
GOTERM_BP_ALL	GO:0062237~protein localization to postsynapse	3	0.461538	0.35606	DLG1, ADAM22, RAB11B	611	40	19554	2.40025	1	1	0.982528
GOTERM_BP_ALL	GO:0099072~regulation of postsynaptic membrane neurotransmitter receptor levels	4	0.615385	0.373753	DLG1, ADAM22, AP2A2, RAB11B	611	70	19554	1.82876	1	1	0.982528
Annotation Cluster 141	Enrichment Score: 0.8202089632246674
Category	Term	Count	%	PValue	Genes	List Total	Pop Hits	Pop Total	Fold Enrichment	Bonferroni	Benjamini	FDR
GOTERM_BP_ALL	GO:0070995~NADPH oxidation	3	0.461538	0.0240121	NQO1, FDXR, FMO1	611	8	19554	12.0012	1	0.509879	0.500885
INTERPRO	IPR036188:FAD/NAD-bd_sf	5	0.769231	0.130103	DPYD, FDXR, SARDH, FMO1, L2HGDH	648	62	20607	2.56459	1	1	1
UP_KW_LIGAND	KW-0274~FAD	8	1.23077	0.146422	NQO1, DPYD, FDXR, SARDH, FMO1, QSOX2, L2HGDH, ACADS	267	114	6947	1.82588	0.996652	0.722539	0.722539
UP_KW_LIGAND	KW-0285~Flavoprotein	8	1.23077	0.213283	NQO1, DPYD, FDXR, SARDH, FMO1, QSOX2, L2HGDH, ACADS	267	127	6947	1.63897	0.999822	0.722539	0.722539
GOTERM_MF_ALL	GO:0050660~flavin adenine dinucleotide binding	3	0.461538	0.812227	DPYD, FMO1, ACADS	620	94	19144	0.98545	1	1	0.991163
Annotation Cluster 142	Enrichment Score: 0.8043462456196233
Category	Term	Count	%	PValue	Genes	List Total	Pop Hits	Pop Total	Fold Enrichment	Bonferroni	Benjamini	FDR
REACTOME_PATHWAY	R-HSA-9711123~Cellular response to chemical stress	15	2.30769	0.048059	NQO1, SURF1, HDAC3, NOTCH1, GPX8, TXN, COX6C, PGD, COX6A1, GCLC, CCS, SIN3B, CYCS, ABCF2, SQSTM1	442	215	11091	1.75066	1	0.810842	0.807145
REACTOME_PATHWAY	R-HSA-9818027~NFE2L2 regulating anti-oxidant/detoxification enzymes	3	0.461538	0.173369	NQO1, GCLC, TXN	442	19	11091	3.96201	1	1	0.996198
REACTOME_PATHWAY	R-HSA-9759194~Nuclear events mediated by NFE2L2	7	1.07692	0.188597	NQO1, GCLC, NOTCH1, TXN, PGD, ABCF2, SQSTM1	442	97	11091	1.81082	1	1	0.996198
REACTOME_PATHWAY	R-HSA-9755511~KEAP1-NFE2L2 pathway	7	1.07692	0.385775	NQO1, GCLC, NOTCH1, TXN, PGD, ABCF2, SQSTM1	442	126	11091	1.39404	1	1	0.996198
Annotation Cluster 143	Enrichment Score: 0.8040875180545792
Category	Term	Count	%	PValue	Genes	List Total	Pop Hits	Pop Total	Fold Enrichment	Bonferroni	Benjamini	FDR
UP_SEQ_FEATURE	REPEAT:ARM 10	3	0.461538	0.0295774	ARVCF, JUP, CTNNB1	635	9	20569	10.7974	1	1	0.998933
GOTERM_BP_ALL	GO:0007043~cell-cell junction assembly	9	1.38462	0.0819225	FLCN, ARVCF, DLG1, JUP, CDH10, MICALL2, CD9, CTNNB1, JAM3	611	144	19554	2.0002	1	0.968713	0.951626
UP_SEQ_FEATURE	REPEAT:ARM 9	3	0.461538	0.104909	ARVCF, JUP, CTNNB1	635	18	20569	5.39869	1	1	0.998933
UP_SEQ_FEATURE	REPEAT:ARM 1	4	0.615385	0.118042	ARVCF, ARMCX1, JUP, CTNNB1	635	39	20569	3.32227	1	1	0.998933
UP_SEQ_FEATURE	REPEAT:ARM 4	4	0.615385	0.118042	ARVCF, ARMCX1, JUP, CTNNB1	635	39	20569	3.32227	1	1	0.998933
UP_SEQ_FEATURE	REPEAT:ARM 3	4	0.615385	0.146092	ARVCF, ARMCX1, JUP, CTNNB1	635	43	20569	3.01322	1	1	0.998933
SMART	SM00185:ARM	4	0.615385	0.151571	ARVCF, ARMCX1, JUP, CTNNB1	353	41	10692	2.95502	1	1	1
INTERPRO	IPR000225:Armadillo	4	0.615385	0.159464	ARVCF, ARMCX1, JUP, CTNNB1	648	44	20607	2.89099	1	1	1
UP_SEQ_FEATURE	REPEAT:ARM 2	4	0.615385	0.160858	ARVCF, ARMCX1, JUP, CTNNB1	635	45	20569	2.8793	1	1	0.998933
UP_SEQ_FEATURE	REPEAT:ARM 8	3	0.461538	0.168185	ARVCF, JUP, CTNNB1	635	24	20569	4.04902	1	1	0.998933
UP_SEQ_FEATURE	REPEAT:ARM	3	0.461538	0.190495	ARVCF, JUP, CTNNB1	635	26	20569	3.73755	1	1	0.998933
UP_SEQ_FEATURE	REPEAT:ARM 7	3	0.461538	0.190495	ARVCF, JUP, CTNNB1	635	26	20569	3.73755	1	1	0.998933
UP_SEQ_FEATURE	REPEAT:ARM 6	3	0.461538	0.236067	ARVCF, JUP, CTNNB1	635	30	20569	3.23921	1	1	0.998933
UP_SEQ_FEATURE	REPEAT:ARM 5	3	0.461538	0.282142	ARVCF, JUP, CTNNB1	635	34	20569	2.85813	1	1	0.998933
GOTERM_BP_ALL	GO:0045216~cell-cell junction organization	9	1.38462	0.287212	FLCN, ARVCF, DLG1, JUP, CDH10, MICALL2, CD9, CTNNB1, JAM3	611	200	19554	1.44015	1	1	0.982528
GOTERM_BP_ALL	GO:0034332~adherens junction organization	3	0.461538	0.580418	CDH10, CTNNB1, JAM3	611	62	19554	1.54855	1	1	0.982528
Annotation Cluster 144	Enrichment Score: 0.8007392593302763
Category	Term	Count	%	PValue	Genes	List Total	Pop Hits	Pop Total	Fold Enrichment	Bonferroni	Benjamini	FDR
REACTOME_PATHWAY	R-HSA-5673000~RAF activation	6	0.923077	0.013247	PPP1CC, CAMK2D, MRAS, PPP2R1B, PPP2R5E, CAMK2G	442	36	11091	4.18213	1	0.402903	0.401066
REACTOME_PATHWAY	R-HSA-5673001~RAF/MAP kinase cascade	14	2.15385	0.329508	CAMK2D, ICMT, ABHD17C, PTK2, PPP1CC, PPP5C, DLG1, MRAS, PPP2R1B, PPP2R5E, PEA15, LAMTOR2, RGL2, CAMK2G	442	280	11091	1.25464	1	1	0.996198
REACTOME_PATHWAY	R-HSA-5684996~MAPK1/MAPK3 signaling	14	2.15385	0.343322	CAMK2D, ICMT, ABHD17C, PTK2, PPP1CC, PPP5C, DLG1, MRAS, PPP2R1B, PPP2R5E, PEA15, LAMTOR2, RGL2, CAMK2G	442	286	11091	1.22832	1	1	0.996198
REACTOME_PATHWAY	R-HSA-5683057~MAPK family signaling cascades	15	2.30769	0.418173	CAMK2D, ICMT, ABHD17C, PTK2, PPP1CC, PPP5C, DLG1, MRAS, PPP2R1B, PPP2R5E, PEA15, IGF2BP1, LAMTOR2, RGL2, CAMK2G	442	325	11091	1.15813	1	1	0.996198
Annotation Cluster 145	Enrichment Score: 0.7983500433219893
Category	Term	Count	%	PValue	Genes	List Total	Pop Hits	Pop Total	Fold Enrichment	Bonferroni	Benjamini	FDR
GOTERM_BP_ALL	GO:1900271~regulation of long-term synaptic potentiation	5	0.769231	0.0620883	FXR1, PRNP, STAU1, ADCY8, SQSTM1	611	48	19554	3.33367	1	0.818954	0.804509
GOTERM_BP_ALL	GO:1900273~positive regulation of long-term synaptic potentiation	3	0.461538	0.160224	STAU1, ADCY8, SQSTM1	611	23	19554	4.17434	1	1	0.982528
GOTERM_BP_ALL	GO:0050806~positive regulation of synaptic transmission	7	1.07692	0.404773	MPP2, STAU1, ADCY8, SQSTM1, STX1A, SNCA, GFAP	611	164	19554	1.36599	1	1	0.982528
Annotation Cluster 146	Enrichment Score: 0.7980743096006443
Category	Term	Count	%	PValue	Genes	List Total	Pop Hits	Pop Total	Fold Enrichment	Bonferroni	Benjamini	FDR
GOTERM_BP_ALL	GO:0009187~cyclic nucleotide metabolic process	6	0.923077	0.00861544	CACNB4, CNP, NPR2, PDE2A, ADCY2, ADCY8	611	41	19554	4.68341	1	0.25272	0.248262
GOTERM_MF_ALL	GO:0009975~cyclase activity	4	0.615385	0.0328016	NPR2, DGLUCY, ADCY2, ADCY8	620	22	19144	5.61408	1	0.718989	0.712111
GOTERM_BP_ALL	GO:0052652~cyclic purine nucleotide metabolic process	5	0.769231	0.0353256	CACNB4, NPR2, PDE2A, ADCY2, ADCY8	611	40	19554	4.00041	1	0.632824	0.621662
GOTERM_MF_ALL	GO:0004016~adenylate cyclase activity	3	0.461538	0.0929245	NPR2, ADCY2, ADCY8	620	16	19144	5.78952	1	1	0.991163
KEGG_PATHWAY	hsa00230:Purine metabolism	9	1.38462	0.0964103	IMPDH1, ENTPD4, GDA, NPR2, PDE2A, NT5M, ADCY2, ADCY8, GART	324	128	8840	1.9184	1	0.909872	0.903846
UP_SEQ_FEATURE	DOMAIN:Guanylate cyclase	3	0.461538	0.104909	NPR2, ADCY2, ADCY8	635	18	20569	5.39869	1	1	0.998933
INTERPRO	IPR018297:A/G_cyclase_CS	3	0.461538	0.108206	NPR2, ADCY2, ADCY8	648	18	20607	5.30015	1	1	1
SMART	SM00044:CYCc	3	0.461538	0.117043	NPR2, ADCY2, ADCY8	353	18	10692	5.04816	1	1	1
INTERPRO	IPR001054:A/G_cyclase	3	0.461538	0.118522	NPR2, ADCY2, ADCY8	648	19	20607	5.0212	1	1	1
INTERPRO	IPR029787:Nucleotide_cyclase	3	0.461538	0.118522	NPR2, ADCY2, ADCY8	648	19	20607	5.0212	1	1	1
GOTERM_BP_ALL	GO:0009190~cyclic nucleotide biosynthetic process	3	0.461538	0.138373	NPR2, ADCY2, ADCY8	611	21	19554	4.5719	1	1	0.982528
GOTERM_BP_ALL	GO:0046058~cAMP metabolic process	3	0.461538	0.160224	CACNB4, ADCY2, ADCY8	611	23	19554	4.17434	1	1	0.982528
GOTERM_MF_ALL	GO:0016849~phosphorus-oxygen lyase activity	3	0.461538	0.192974	NPR2, ADCY2, ADCY8	620	25	19144	3.70529	1	1	0.991163
KEGG_PATHWAY	hsa05414:Dilated cardiomyopathy	6	0.923077	0.338403	CACNB3, CACNB4, ITGAV, ADCY2, ITGA5, ADCY8	324	105	8840	1.55908	1	1	0.996678
KEGG_PATHWAY	hsa04022:cGMP-PKG signaling pathway	7	1.07692	0.569501	PPP1CC, NPR2, PDE2A, ADCY2, SLC25A31, ATP1B1, ADCY8	324	166	8840	1.15053	1	1	0.996678
KEGG_PATHWAY	hsa05032:Morphine addiction	4	0.615385	0.651822	GNG4, PDE2A, ADCY2, ADCY8	324	91	8840	1.19929	1	1	0.996678
KEGG_PATHWAY	hsa04270:Vascular smooth muscle contraction	4	0.615385	0.873053	PPP1CC, NPR2, ADCY2, ADCY8	324	134	8840	0.814446	1	1	0.996678
REACTOME_PATHWAY	R-HSA-418555~G alpha (s) signalling events	5	0.769231	0.879146	GNG4, PDE2A, ADCY2, ITGA5, ADCY8	442	158	11091	0.794075	1	1	0.996198
GOTERM_BP_ALL	GO:0007188~adenylate cyclase-modulating G protein-coupled receptor signaling pathway	3	0.461538	0.99685	PDE2A, ADCY2, ADCY8	611	250	19554	0.384039	1	1	0.99685
Annotation Cluster 147	Enrichment Score: 0.7965812836082091
Category	Term	Count	%	PValue	Genes	List Total	Pop Hits	Pop Total	Fold Enrichment	Bonferroni	Benjamini	FDR
GOTERM_BP_ALL	GO:0045646~regulation of erythrocyte differentiation	6	0.923077	0.0164897	KLF13, CDK6, LDB1, PRKDC, ANKRD54, ACVR1B	611	48	19554	4.00041	1	0.401289	0.394211
GOTERM_BP_ALL	GO:0045648~positive regulation of erythrocyte differentiation	3	0.461538	0.286877	PRKDC, ANKRD54, ACVR1B	611	34	19554	2.82382	1	1	0.982528
GOTERM_BP_ALL	GO:0045639~positive regulation of myeloid cell differentiation	3	0.461538	0.861685	PRKDC, ANKRD54, ACVR1B	611	110	19554	0.872817	1	1	0.982528
Annotation Cluster 148	Enrichment Score: 0.795607830528412
Category	Term	Count	%	PValue	Genes	List Total	Pop Hits	Pop Total	Fold Enrichment	Bonferroni	Benjamini	FDR
UP_KW_MOLECULAR_FUNCTION	KW-0436~Ligase	12	1.84615	0.0185277	AARS1, GCLC, UBE3C, LIG1, LARS1, PCCB, UBA1, TARS3, SLC27A3, GART, ASS1, FARS2	401	159	11889	2.23761	0.744672	0.193763	0.183146
UP_KW_BIOLOGICAL_PROCESS	KW-0648~Protein biosynthesis	10	1.53846	0.0878191	EEF1A1, TSFM, AARS1, EIF1AX, LARS1, EFL1, TARS3, EEF2, EIF1, FARS2	401	153	11450	1.86625	0.99999	0.844414	0.844414
UP_KW_MOLECULAR_FUNCTION	KW-0030~Aminoacyl-tRNA synthetase	4	0.615385	0.142634	AARS1, LARS1, TARS3, FARS2	401	39	11889	3.04086	0.999987	0.548016	0.517987
GOTERM_BP_ALL	GO:0006399~tRNA metabolic process	11	1.69231	0.143008	GTF3C2, AARS1, POLR3A, LARS1, TRMT13, TRMT2A, TARS3, FAM98A, EXOSC3, TRIT1, FARS2	611	217	19554	1.62229	1	1	0.982528
GOTERM_BP_ALL	GO:0006418~tRNA aminoacylation for protein translation	4	0.615385	0.149848	AARS1, LARS1, TARS3, FARS2	611	43	19554	2.97705	1	1	0.982528
GOTERM_MF_ALL	GO:0016875~ligase activity, forming carbon-oxygen bonds	4	0.615385	0.161542	AARS1, LARS1, TARS3, FARS2	620	43	19144	2.87232	1	1	0.991163
GOTERM_MF_ALL	GO:0004812~aminoacyl-tRNA ligase activity	4	0.615385	0.161542	AARS1, LARS1, TARS3, FARS2	620	43	19144	2.87232	1	1	0.991163
GOTERM_BP_ALL	GO:0043039~tRNA aminoacylation	4	0.615385	0.180404	AARS1, LARS1, TARS3, FARS2	611	47	19554	2.72368	1	1	0.982528
GOTERM_BP_ALL	GO:0043038~amino acid activation	4	0.615385	0.188292	AARS1, LARS1, TARS3, FARS2	611	48	19554	2.66694	1	1	0.982528
INTERPRO	IPR045864:aa-tRNA-synth_II/BPL/LPL	3	0.461538	0.207485	AARS1, TARS3, FARS2	648	27	20607	3.53344	1	1	1
GOTERM_MF_ALL	GO:0140101~catalytic activity, acting on a tRNA	8	1.23077	0.226947	FTO, AARS1, LARS1, TRMT13, TRMT2A, TARS3, TRIT1, FARS2	620	153	19144	1.61451	1	1	0.991163
KEGG_PATHWAY	hsa00970:Aminoacyl-tRNA biosynthesis	4	0.615385	0.435665	AARS1, LARS1, TARS3, FARS2	324	66	8840	1.65357	1	1	0.996678
REACTOME_PATHWAY	R-HSA-379724~tRNA Aminoacylation	3	0.461538	0.502039	AARS1, LARS1, FARS2	442	42	11091	1.79234	1	1	0.996198
Annotation Cluster 149	Enrichment Score: 0.7928635891283584
Category	Term	Count	%	PValue	Genes	List Total	Pop Hits	Pop Total	Fold Enrichment	Bonferroni	Benjamini	FDR
UP_SEQ_FEATURE	DOMAIN:MAM	3	0.461538	0.104909	PTPRT, NRP1, PTPRK	635	18	20569	5.39869	1	1	0.998933
SMART	SM00137:MAM	3	0.461538	0.117043	PTPRT, NRP1, PTPRK	353	18	10692	5.04816	1	1	1
INTERPRO	IPR000998:MAM_dom	3	0.461538	0.118522	PTPRT, NRP1, PTPRK	648	19	20607	5.0212	1	1	1
INTERPRO	IPR013320:ConA-like_dom_sf	9	1.38462	0.463009	PTPRT, NRP1, FSD1L, SPRYD3, NBEAL1, PTPRK, NPTXR, MID2, TRIM67	648	237	20607	1.20763	1	1	1
Annotation Cluster 150	Enrichment Score: 0.7907285167654658
Category	Term	Count	%	PValue	Genes	List Total	Pop Hits	Pop Total	Fold Enrichment	Bonferroni	Benjamini	FDR
GOTERM_CC_ALL	GO:0030658~transport vesicle membrane	15	2.30769	0.0211342	SYNRG, GAD2, SYNGR3, AP2A2, SORL1, RAB11B, SYNGR1, SEC23IP, VAMP7, AP1G1, ATP6V1H, SCAP, SLC17A6, STX1A, SNCA	638	248	20791	1.97103	1	0.198192	0.185981
GOTERM_CC_ALL	GO:0098793~presynapse	28	4.30769	0.025051	ADCY8, FXR1, EFNB1, SDCBP, PPP1CC, SYNGR1, AP1G1, ADAM23, ATP6V1H, SLC17A6, PDLIM5, SNCA, PNISR, PRNP, TOR1A, TRAPPC4, GAD1, PDE2A, STX7, GAD2, SYNGR3, RAB11B, CACNB4, CDH10, CTNNB1, FXYD6, KCTD12, STX1A	638	589	20791	1.54916	1	0.206316	0.193604
GOTERM_CC_ALL	GO:0030133~transport vesicle	21	3.23077	0.0694379	TOR1A, TRAPPC4, SYNRG, STX7, GAD2, AP1AR, SYNGR3, AP2A2, SORL1, COPZ1, RAB11B, SYNGR1, SEC23IP, VAMP7, AP1G1, BLOC1S3, ATP6V1H, SCAP, SLC17A6, STX1A, SNCA	638	455	20791	1.50405	1	0.375677	0.352531
UP_KW_CELLULAR_COMPONENT	KW-0968~Cytoplasmic vesicle	32	4.92308	0.0975682	HEXB, ADCY8, AP2A2, SYNGR1, DPP7, AP1G1, CLVS2, ATP6V1H, SCAP, SLC17A6, CERT1, SCYL2, TOR1A, ENTPD4, SYNRG, ANXA4, DENND4C, GAD2, NMNAT2, SYNGR3, SORL1, COPZ1, CLK3, RAB11B, EPN2, FMNL1, SEC23IP, RABEP1, VAMP7, SPIRE1, SQSTM1, STX1A	589	741	17942	1.31549	0.993464	0.351163	0.300997
GOTERM_CC_ALL	GO:0030672~synaptic vesicle membrane	8	1.23077	0.121412	SYNGR1, ATP6V1H, GAD2, SLC17A6, SYNGR3, STX1A, RAB11B, SNCA	638	135	20791	1.93113	1	0.504349	0.473276
GOTERM_CC_ALL	GO:0099501~exocytic vesicle membrane	8	1.23077	0.121412	SYNGR1, ATP6V1H, GAD2, SLC17A6, SYNGR3, STX1A, RAB11B, SNCA	638	135	20791	1.93113	1	0.504349	0.473276
UP_KW_CELLULAR_COMPONENT	KW-0770~Synapse	24	3.69231	0.132469	MPP2, RGS17, TOR1A, DAGLA, CADM2, TRAPPC4, GAD2, ABHD17C, ADCY8, SYNGR3, RAB11B, FXR1, DRP2, DLG1, SYNGR1, VAMP7, FLRT2, IGF2BP1, CTNNB1, SLC17A6, KCTD12, PDLIM5, STX1A, SNCA	589	546	17942	1.33898	0.999054	0.405685	0.34773
GOTERM_CC_ALL	GO:0008021~synaptic vesicle	11	1.69231	0.156831	SYNGR1, TOR1A, TRAPPC4, STX7, ATP6V1H, GAD2, SLC17A6, SYNGR3, STX1A, RAB11B, SNCA	638	226	20791	1.58613	1	0.568111	0.533109
GOTERM_BP_ALL	GO:0045055~regulated exocytosis	8	1.23077	0.176388	SYNGR1, NOTCH1, VAMP7, SYNGR3, RAB11FIP2, STX1A, RAB11B, SNCA	611	147	19554	1.74167	1	1	0.982528
GOTERM_CC_ALL	GO:0070382~exocytic vesicle	11	1.69231	0.227648	SYNGR1, TOR1A, TRAPPC4, STX7, ATP6V1H, GAD2, SLC17A6, SYNGR3, STX1A, RAB11B, SNCA	638	247	20791	1.45128	1	0.701223	0.658019
GOTERM_BP_ALL	GO:0006887~exocytosis	11	1.69231	0.264608	SYNGR1, TSG101, NOTCH1, VAMP7, RAB15, EXOC4, SYNGR3, RAB11FIP2, STX1A, RAB11B, SNCA	611	252	19554	1.39697	1	1	0.982528
GOTERM_BP_ALL	GO:0099003~vesicle-mediated transport in synapse	7	1.07692	0.415919	AP1G1, ATP6V1H, CTNNB1, SLC17A6, AP2A2, STX1A, SNCA	611	166	19554	1.34954	1	1	0.982528
GOTERM_BP_ALL	GO:0099504~synaptic vesicle cycle	6	0.923077	0.538868	AP1G1, ATP6V1H, CTNNB1, SLC17A6, STX1A, SNCA	611	156	19554	1.2309	1	1	0.982528
KEGG_PATHWAY	hsa04721:Synaptic vesicle cycle	4	0.615385	0.555657	ATP6V1H, SLC17A6, AP2A2, STX1A	324	79	8840	1.38147	1	1	0.996678
GOTERM_BP_ALL	GO:0006836~neurotransmitter transport	3	0.461538	0.947668	SLC17A6, STX1A, SNCA	611	148	19554	0.648715	1	1	0.982528
Annotation Cluster 151	Enrichment Score: 0.7898489088107542
Category	Term	Count	%	PValue	Genes	List Total	Pop Hits	Pop Total	Fold Enrichment	Bonferroni	Benjamini	FDR
GOTERM_MF_ALL	GO:0042578~phosphoric ester hydrolase activity	20	3.07692	0.0459206	PTPRT, PHLPP1, CNP, PDE2A, PTPRK, PTK2, PLPP6, PPP1CC, PTPRE, PPP5C, DLG1, APEX1, INPP5E, ALPL, NT5M, RPRD1B, PLCH2, SMPDL3A, CAMK2G, PSPH	620	385	19144	1.60402	1	0.821132	0.813278
GOTERM_BP_ALL	GO:0016311~dephosphorylation	13	2	0.0465094	PTPRT, PHLPP1, FBXW11, PTPRK, PLPP6, PPP1CC, PTPRE, PPP5C, PPP2R1B, PPP2R5E, INPP5E, ALPL, PSPH	611	222	19554	1.87407	1	0.735172	0.722204
GOTERM_BP_ALL	GO:0006470~protein dephosphorylation	9	1.38462	0.0698483	PTPRT, PPP1CC, PTPRE, PPP5C, PHLPP1, PPP2R1B, PPP2R5E, FBXW11, PTPRK	611	139	19554	2.07215	1	0.887555	0.871899
GOTERM_MF_ALL	GO:0016791~phosphatase activity	15	2.30769	0.0975362	PTPRT, PHLPP1, PTPRK, PTK2, PLPP6, PPP1CC, PTPRE, PPP5C, DLG1, INPP5E, ALPL, NT5M, RPRD1B, CAMK2G, PSPH	620	294	19144	1.57538	1	1	0.991163
GOTERM_MF_ALL	GO:0004721~phosphoprotein phosphatase activity	10	1.53846	0.163575	PTPRT, PPP1CC, PTPRE, PPP5C, DLG1, PHLPP1, RPRD1B, PTPRK, CAMK2G, PTK2	620	190	19144	1.62513	1	1	0.991163
GOTERM_MF_ALL	GO:0004722~protein serine/threonine phosphatase activity	5	0.769231	0.484867	PPP1CC, PPP5C, PHLPP1, RPRD1B, CAMK2G	620	111	19144	1.39087	1	1	0.991163
UP_KW_MOLECULAR_FUNCTION	KW-0904~Protein phosphatase	6	0.923077	0.535392	PTPRT, PPP1CC, PTPRE, PPP5C, PHLPP1, PTPRK	401	144	11889	1.23535	1	1	0.958333
GOTERM_MF_ALL	GO:0017018~myosin phosphatase activity	3	0.461538	0.776833	PPP1CC, PPP5C, PHLPP1	620	87	19144	1.06474	1	1	0.991163
Annotation Cluster 152	Enrichment Score: 0.7758898575089216
Category	Term	Count	%	PValue	Genes	List Total	Pop Hits	Pop Total	Fold Enrichment	Bonferroni	Benjamini	FDR
GOTERM_BP_ALL	GO:0001570~vasculogenesis	7	1.07692	0.0312509	NRP1, SETD2, NOTCH1, NPR2, WNT7B, CTNNB1, ITGAV	611	76	19554	2.94767	1	0.590561	0.580144
GOTERM_BP_ALL	GO:0060977~coronary vasculature morphogenesis	3	0.461538	0.117262	NRP1, SETD2, NOTCH1	611	19	19554	5.05315	1	1	0.982528
GOTERM_BP_ALL	GO:0060976~coronary vasculature development	4	0.615385	0.204322	DCTN5, NRP1, SETD2, NOTCH1	611	50	19554	2.56026	1	1	0.982528
GOTERM_BP_ALL	GO:0001763~morphogenesis of a branching structure	8	1.23077	0.335904	KDM5B, NRP1, SETD2, DLG1, NOTCH1, CTNNB1, SPRY2, FGF13	611	181	19554	1.41451	1	1	0.982528
GOTERM_BP_ALL	GO:0048863~stem cell differentiation	7	1.07692	0.524809	EFNB1, NRP1, SETD2, NOTCH1, CDK6, TCOF1, CTNNB1	611	186	19554	1.20442	1	1	0.982528
Annotation Cluster 153	Enrichment Score: 0.7746777699729938
Category	Term	Count	%	PValue	Genes	List Total	Pop Hits	Pop Total	Fold Enrichment	Bonferroni	Benjamini	FDR
GOTERM_BP_ALL	GO:0045646~regulation of erythrocyte differentiation	6	0.923077	0.0164897	KLF13, CDK6, LDB1, PRKDC, ANKRD54, ACVR1B	611	48	19554	4.00041	1	0.401289	0.394211
GOTERM_BP_ALL	GO:0045638~negative regulation of myeloid cell differentiation	6	0.923077	0.230476	H4C16, KLF13, CDK6, LDB1, CTNNB1, MEIS2	611	105	19554	1.82876	1	1	0.982528
GOTERM_BP_ALL	GO:0045637~regulation of myeloid cell differentiation	10	1.53846	0.288894	H4C16, KLF13, RASSF2, CDK6, LDB1, PRKDC, ANKRD54, CTNNB1, ACVR1B, MEIS2	611	229	19554	1.39752	1	1	0.982528
GOTERM_BP_ALL	GO:1903706~regulation of hemopoiesis	13	2	0.725627	KLF13, LDB1, PRKDC, METTL3, ACTL6A, ACVR1B, MEIS2, H4C16, RASSF2, CDK6, KAT5, ANKRD54, CTNNB1	611	441	19554	0.943407	1	1	0.982528
Annotation Cluster 154	Enrichment Score: 0.7731296235139036
Category	Term	Count	%	PValue	Genes	List Total	Pop Hits	Pop Total	Fold Enrichment	Bonferroni	Benjamini	FDR
REACTOME_PATHWAY	R-HSA-5578775~Ion homeostasis	6	0.923077	0.0709223	CAMK2D, STIM1, ASPH, FXYD6, ATP1B1, CAMK2G	442	56	11091	2.68851	1	1	0.996198
GOTERM_BP_ALL	GO:0051924~regulation of calcium ion transport	14	2.15385	0.0731958	PRNP, CAMK2D, SPHK2, UBR3, THY1, ATP1B1, CACNB3, CACNB4, STIM1, ASPH, TMX1, CTNNB1, CAMK2G, SNCA	611	265	19554	1.69074	1	0.908552	0.892526
GOTERM_BP_ALL	GO:0032409~regulation of transporter activity	14	2.15385	0.0731958	NDFIP2, CAMK2D, SPHK2, AKAP7, ATP1B1, SYNGR3, DLG1, CACNB3, CACNB4, STIM1, ASPH, FXYD6, FGF13, SNCA	611	265	19554	1.69074	1	0.908552	0.892526
GOTERM_BP_ALL	GO:2001259~positive regulation of cation channel activity	5	0.769231	0.0742472	CACNB3, STIM1, ASPH, AKAP7, FGF13	611	51	19554	3.13758	1	0.912003	0.895916
GOTERM_BP_ALL	GO:0032411~positive regulation of transporter activity	7	1.07692	0.0766218	CACNB3, STIM1, ASPH, AKAP7, ATP1B1, FGF13, SYNGR3	611	95	19554	2.35814	1	0.932636	0.916185
GOTERM_BP_ALL	GO:1901021~positive regulation of calcium ion transmembrane transporter activity	4	0.615385	0.0768761	CACNB3, STIM1, ASPH, ATP1B1	611	32	19554	4.00041	1	0.932636	0.916185
GOTERM_BP_ALL	GO:2001257~regulation of cation channel activity	8	1.23077	0.0995862	CACNB3, CAMK2D, DLG1, CACNB4, STIM1, ASPH, AKAP7, FGF13	611	126	19554	2.03195	1	1	0.982528
GOTERM_BP_ALL	GO:1901019~regulation of calcium ion transmembrane transporter activity	6	0.923077	0.108822	CACNB3, CAMK2D, CACNB4, STIM1, ASPH, ATP1B1	611	81	19554	2.37061	1	1	0.982528
GOTERM_BP_ALL	GO:0022898~regulation of transmembrane transporter activity	12	1.84615	0.119933	CACNB3, CAMK2D, DLG1, CACNB4, STIM1, ASPH, SPHK2, AKAP7, FXYD6, ATP1B1, FGF13, SNCA	611	235	19554	1.63421	1	1	0.982528
GOTERM_BP_ALL	GO:1903169~regulation of calcium ion transmembrane transport	10	1.53846	0.122715	PRNP, CACNB3, CAMK2D, CACNB4, STIM1, ASPH, UBR3, THY1, ATP1B1, SNCA	611	184	19554	1.73931	1	1	0.982528
GOTERM_BP_ALL	GO:0032414~positive regulation of ion transmembrane transporter activity	6	0.923077	0.130998	CACNB3, STIM1, ASPH, AKAP7, ATP1B1, FGF13	611	86	19554	2.23279	1	1	0.982528
GOTERM_BP_ALL	GO:1904427~positive regulation of calcium ion transmembrane transport	6	0.923077	0.130998	CACNB3, STIM1, ASPH, THY1, ATP1B1, SNCA	611	86	19554	2.23279	1	1	0.982528
GOTERM_BP_ALL	GO:1904062~regulation of monoatomic cation transmembrane transport	15	2.30769	0.148296	PRNP, CAMK2D, SPHK2, UBR3, AKAP7, THY1, ATP1B1, DLG1, CACNB3, CACNB4, STIM1, ASPH, FXYD6, FGF13, SNCA	611	328	19554	1.46356	1	1	0.982528
GOTERM_BP_ALL	GO:0010959~regulation of metal ion transport	18	2.76923	0.156735	PRNP, CAMK2D, SPHK2, UBR3, AKAP7, THY1, ATP1B1, DLG1, CACNB3, CACNB4, STIM1, ASPH, TMX1, CTNNB1, FXYD6, FGF13, CAMK2G, SNCA	611	414	19554	1.39145	1	1	0.982528
GOTERM_BP_ALL	GO:1904064~positive regulation of cation transmembrane transport	8	1.23077	0.172261	CACNB3, STIM1, ASPH, AKAP7, THY1, ATP1B1, FGF13, SNCA	611	146	19554	1.7536	1	1	0.982528
GOTERM_BP_ALL	GO:0032412~regulation of monoatomic ion transmembrane transporter activity	11	1.69231	0.174368	CACNB3, CAMK2D, DLG1, CACNB4, STIM1, ASPH, SPHK2, AKAP7, FXYD6, ATP1B1, FGF13	611	227	19554	1.55082	1	1	0.982528
GOTERM_BP_ALL	GO:0051928~positive regulation of calcium ion transport	7	1.07692	0.181908	CACNB3, STIM1, ASPH, SPHK2, THY1, ATP1B1, SNCA	611	122	19554	1.83625	1	1	0.982528
GOTERM_BP_ALL	GO:0034767~positive regulation of monoatomic ion transmembrane transport	8	1.23077	0.242855	CACNB3, STIM1, ASPH, AKAP7, THY1, ATP1B1, FGF13, SNCA	611	162	19554	1.58041	1	1	0.982528
GOTERM_BP_ALL	GO:0043270~positive regulation of monoatomic ion transport	10	1.53846	0.251393	CACNB3, DLG1, STIM1, ASPH, SPHK2, AKAP7, THY1, ATP1B1, FGF13, SNCA	611	220	19554	1.45469	1	1	0.982528
GOTERM_BP_ALL	GO:0034765~regulation of monoatomic ion transmembrane transport	15	2.30769	0.259155	PRNP, CAMK2D, SPHK2, UBR3, AKAP7, THY1, ATP1B1, DLG1, CACNB3, CACNB4, STIM1, ASPH, FXYD6, FGF13, SNCA	611	367	19554	1.30804	1	1	0.982528
REACTOME_PATHWAY	R-HSA-5576891~Cardiac conduction	8	1.23077	0.271883	CAMK2D, STIM1, ASPH, NPR2, FXYD6, ATP1B1, FGF13, CAMK2G	442	132	11091	1.52077	1	1	0.996198
GOTERM_BP_ALL	GO:0043269~regulation of monoatomic ion transport	19	2.92308	0.277738	PRNP, CAMK2D, SPHK2, UBR3, AKAP7, THY1, ATP1B1, RAB11B, DLG1, CACNB3, CACNB4, STIM1, ASPH, TMX1, CTNNB1, FXYD6, FGF13, CAMK2G, SNCA	611	492	19554	1.2359	1	1	0.982528
GOTERM_BP_ALL	GO:0034764~positive regulation of transmembrane transport	9	1.38462	0.392271	OSBPL8, CACNB3, STIM1, ASPH, AKAP7, THY1, ATP1B1, FGF13, SNCA	611	222	19554	1.29743	1	1	0.982528
GOTERM_BP_ALL	GO:0051281~positive regulation of release of sequestered calcium ion into cytosol	3	0.461538	0.400857	ASPH, THY1, SNCA	611	44	19554	2.18204	1	1	0.982528
GOTERM_BP_ALL	GO:0051282~regulation of sequestering of calcium ion	6	0.923077	0.456098	CAMK2D, ASPH, PLCH2, THY1, CHERP, SNCA	611	142	19554	1.35225	1	1	0.982528
GOTERM_BP_ALL	GO:0034762~regulation of transmembrane transport	17	2.61538	0.518068	OSBPL8, PRNP, CAMK2D, SPHK2, UBR3, AKAP7, THY1, ATP1B1, DLG1, CACNB3, CACNB4, STIM1, ASPH, PEA15, FXYD6, FGF13, SNCA	611	507	19554	1.07309	1	1	0.982528
GOTERM_BP_ALL	GO:0051279~regulation of release of sequestered calcium ion into cytosol	4	0.615385	0.520643	CAMK2D, ASPH, THY1, SNCA	611	88	19554	1.45469	1	1	0.982528
Annotation Cluster 155	Enrichment Score: 0.7667722005615872
Category	Term	Count	%	PValue	Genes	List Total	Pop Hits	Pop Total	Fold Enrichment	Bonferroni	Benjamini	FDR
REACTOME_PATHWAY	R-HSA-3700989~Transcriptional Regulation by TP53	24	3.69231	0.0180681	BNIP3L, SURF1, CCNH, RFC2, CHD3, TXN, COX6C, GTF2F1, GTF2H3, COX6A1, GATAD2B, CDK9, RBL2, PPP2R1B, ERCC3, KAT5, CNOT11, RPA3, POLR2D, CYCS, LAMTOR2, NELFCD, LAMTOR4, CNOT9	442	362	11091	1.66361	1	0.447599	0.445559
REACTOME_PATHWAY	R-HSA-73857~RNA Polymerase II Transcription	60	9.23077	0.281528	KDM5B, INTS14, LDB1, CCNH, GTF2B, CHD3, COX6A1, MED12, H2BC26, SIN3B, PPP2R1B, KAT5, TRIM28, SNAPC1, NAMPT, DGCR8, NELFCD, BNIP3L, RFC2, ACTL6A, GTF2F1, MED6, MED7, RBL2, H4C16, SRSF3, ZNF711, ITGA5, GTF2A1, CAMK2D, HDAC3, NOTCH1, TXN, ANAPC10, U2AF1L4, POLR2D, RPRD1B, CAMK2G, SMAD2, ZNF143, SURF1, CPSF7, CBX4, SMURF1, GAD1, GAD2, GTF2H3, COX6C, GATAD2B, CDK9, CDK6, ERCC3, CNOT11, H2AC20, RPA3, C…	442	1374	11091	1.09575	1	1	0.996198
REACTOME_PATHWAY	R-HSA-74160~Gene expression (Transcription)	66	10.1538	0.328627	KDM5B, INTS14, LDB1, CCNH, GTF2B, CHD3, COX6A1, MED12, H2BC26, SIN3B, PPP2R1B, KAT5, TRIM28, SNAPC1, NAMPT, DGCR8, NELFCD, KDM6A, BNIP3L, RFC2, ACTL6A, GTF2F1, MED6, MED7, HCFC1, RBL2, H4C16, POLR1D, SRSF3, ZNF711, ITGA5, GTF2A1, GTF3C2, CAMK2D, HDAC3, NOTCH1, TXN, ANAPC10, U2AF1L4, SAP30L, POLR2D, RPRD1B, CAMK2G, SMAD2, ZNF143, SURF1, CPSF7, CBX4, SMURF1, GAD1, GAD2, GTF2H3, COX6C, GATAD2B, CDK9…	442	1542	11091	1.07401	1	1	0.996198
REACTOME_PATHWAY	R-HSA-212436~Generic Transcription Pathway	51	7.84615	0.512595	KDM5B, LDB1, CCNH, CHD3, COX6A1, MED12, H2BC26, SIN3B, PPP2R1B, KAT5, TRIM28, NAMPT, DGCR8, NELFCD, BNIP3L, RFC2, ACTL6A, GTF2F1, MED6, MED7, RBL2, H4C16, ZNF711, ITGA5, CAMK2D, HDAC3, NOTCH1, TXN, ANAPC10, POLR2D, CAMK2G, SMAD2, SURF1, CBX4, SMURF1, GAD1, GAD2, GTF2H3, COX6C, GATAD2B, CDK9, CDK6, ERCC3, CNOT11, H2AC20, RPA3, CYCS, CTNNB1, LAMTOR2, LAMTOR4, CNOT9	442	1250	11091	1.02378	1	1	0.996198
Annotation Cluster 156	Enrichment Score: 0.7654888844737749
Category	Term	Count	%	PValue	Genes	List Total	Pop Hits	Pop Total	Fold Enrichment	Bonferroni	Benjamini	FDR
GOTERM_BP_ALL	GO:0007399~nervous system development	100	15.3846	0.000439315	EPHB6, GDA, PLOD3, IGF1R, PPP1CC, KAT5, FBXW11, METTL3, HDGFL3, AARS1, NOTCH1, CNP, TUBGCP2, PRKDC, NPR2, CEND1, THY1, ZNF24, SLC5A3, FXR1, EFNB1, SDCBP, FLRT2, BLOC1S3, B4GALNT1, MARK1, TOR1A, FZD7, TRAPPC4, LSM1, DCLK2, PTK2, CHERP, GFAP, DAB1, CDK6, LHX2, UQCRQ, IFT27, UNC119, DEGS1, FGF13, NRP1, WDR47, SETD2, DAGLA, LDB1, HEXB, AATK, CHD5, ECE1, VLDLR, MED12, ZIC2, BMERB1, SCYL2, BCAS1, BOK, …	611	2288	19554	1.39874	0.925038	0.0375392	0.036877
GOTERM_BP_ALL	GO:0022008~neurogenesis	60	9.23077	0.0153235	EPHB6, NRP1, WDR47, DAGLA, LDB1, HEXB, CHD5, ECE1, VLDLR, IGF1R, MED12, PPP1CC, KAT5, BMERB1, SCYL2, BOK, TRPC4, METTL3, NAV2, UGDH, PALLD, HDGFL3, NOTCH1, CNP, TUBGCP2, NPR2, ADAM22, CEND1, THY1, EFNB1, FLRT2, DZANK1, BLOC1S3, SLITRK3, IGF2BP1, MICALL2, APBB2, MARK1, TOR1A, FZD7, BNIP3, WNT7B, MBD1, TRAPPC4, LSM1, DCLK2, LAMB1, NMNAT2, PTK2, GFAP, DAB1, CDK6, ERCC3, LHX2, UQCRQ, NOVA2, IFT27, CD…	611	1421	19554	1.3513	1	0.385611	0.37881
GOTERM_BP_ALL	GO:0048699~generation of neurons	50	7.69231	0.0471175	EPHB6, NRP1, WDR47, DAGLA, LDB1, CHD5, ECE1, VLDLR, IGF1R, PPP1CC, SCYL2, METTL3, UGDH, PALLD, HDGFL3, NOTCH1, CNP, TUBGCP2, NPR2, CEND1, THY1, EFNB1, FLRT2, DZANK1, BLOC1S3, SLITRK3, IGF2BP1, MICALL2, APBB2, MARK1, TOR1A, FZD7, WNT7B, MBD1, TRAPPC4, LSM1, DCLK2, LAMB1, NMNAT2, PTK2, GFAP, DAB1, CDK6, ERCC3, LHX2, UQCRQ, NOVA2, IFT27, CTNNB1, FGF13	611	1231	19554	1.29989	1	0.738736	0.725705
GOTERM_BP_ALL	GO:0030182~neuron differentiation	44	6.76923	0.13166	EPHB6, NRP1, WDR47, NOTCH1, LDB1, CNP, NPR2, CEND1, CHD5, ECE1, VLDLR, THY1, IGF1R, EFNB1, PPP1CC, FLRT2, DZANK1, BLOC1S3, SLITRK3, IGF2BP1, MICALL2, APBB2, SCYL2, TOR1A, FZD7, TRAPPC4, WNT7B, MBD1, LSM1, DCLK2, LAMB1, NMNAT2, PTK2, GFAP, UGDH, DAB1, ERCC3, LHX2, UQCRQ, PALLD, NOVA2, IFT27, CTNNB1, HDGFL3	611	1155	19554	1.21917	1	1	0.982528
GOTERM_BP_ALL	GO:0048666~neuron development	36	5.53846	0.143864	EPHB6, NRP1, WDR47, NOTCH1, CNP, NPR2, ECE1, VLDLR, THY1, IGF1R, EFNB1, FLRT2, DZANK1, BLOC1S3, SLITRK3, IGF2BP1, MICALL2, APBB2, SCYL2, TOR1A, TRAPPC4, WNT7B, DCLK2, LAMB1, NMNAT2, PTK2, GFAP, UGDH, DAB1, LHX2, UQCRQ, PALLD, NOVA2, IFT27, CTNNB1, HDGFL3	611	930	19554	1.23884	1	1	0.982528
GOTERM_BP_ALL	GO:0031175~neuron projection development	29	4.46154	0.203028	EPHB6, NRP1, WDR47, NOTCH1, CNP, NPR2, ECE1, VLDLR, IGF1R, EFNB1, FLRT2, BLOC1S3, SLITRK3, IGF2BP1, MICALL2, APBB2, TOR1A, TRAPPC4, WNT7B, LAMB1, NMNAT2, PTK2, GFAP, DAB1, LHX2, PALLD, IFT27, CTNNB1, HDGFL3	611	758	19554	1.2244	1	1	0.982528
GOTERM_BP_ALL	GO:0007409~axonogenesis	17	2.61538	0.234129	EPHB6, NRP1, WDR47, NOTCH1, CNP, NPR2, WNT7B, ECE1, PTK2, IGF1R, EFNB1, DAB1, FLRT2, LHX2, PALLD, SLITRK3, APBB2	611	417	19554	1.30469	1	1	0.982528
GOTERM_BP_ALL	GO:0048667~cell morphogenesis involved in neuron differentiation	19	2.92308	0.306657	EPHB6, NRP1, WDR47, NOTCH1, CNP, NPR2, WNT7B, ECE1, VLDLR, PTK2, IGF1R, EFNB1, DAB1, FLRT2, LHX2, PALLD, SLITRK3, IGF2BP1, APBB2	611	502	19554	1.21128	1	1	0.982528
GOTERM_BP_ALL	GO:0061564~axon development	18	2.76923	0.306954	EPHB6, NRP1, WDR47, NOTCH1, CNP, NPR2, WNT7B, ECE1, NMNAT2, PTK2, IGF1R, EFNB1, DAB1, FLRT2, LHX2, PALLD, SLITRK3, APBB2	611	472	19554	1.22046	1	1	0.982528
GOTERM_BP_ALL	GO:0048812~neuron projection morphogenesis	20	3.07692	0.335286	EPHB6, NRP1, WDR47, NOTCH1, CNP, NPR2, WNT7B, ECE1, VLDLR, PTK2, IGF1R, EFNB1, DAB1, FLRT2, LHX2, PALLD, SLITRK3, IGF2BP1, CTNNB1, APBB2	611	542	19554	1.18093	1	1	0.982528
GOTERM_BP_ALL	GO:0097485~neuron projection guidance	11	1.69231	0.34185	EPHB6, EFNB1, NRP1, NOTCH1, FLRT2, LHX2, PALLD, WNT7B, ECE1, APBB2, PTK2	611	271	19554	1.29903	1	1	0.982528
GOTERM_BP_ALL	GO:0007411~axon guidance	11	1.69231	0.34185	EPHB6, EFNB1, NRP1, NOTCH1, FLRT2, LHX2, PALLD, WNT7B, ECE1, APBB2, PTK2	611	271	19554	1.29903	1	1	0.982528
GOTERM_BP_ALL	GO:0120039~plasma membrane bounded cell projection morphogenesis	20	3.07692	0.352064	EPHB6, NRP1, WDR47, NOTCH1, CNP, NPR2, WNT7B, ECE1, VLDLR, PTK2, IGF1R, EFNB1, DAB1, FLRT2, LHX2, PALLD, SLITRK3, IGF2BP1, CTNNB1, APBB2	611	547	19554	1.17014	1	1	0.982528
GOTERM_BP_ALL	GO:0048858~cell projection morphogenesis	20	3.07692	0.363229	EPHB6, NRP1, WDR47, NOTCH1, CNP, NPR2, WNT7B, ECE1, VLDLR, PTK2, IGF1R, EFNB1, DAB1, FLRT2, LHX2, PALLD, SLITRK3, IGF2BP1, CTNNB1, APBB2	611	553	19554	1.15744	1	1	0.982528
GOTERM_BP_ALL	GO:0000902~cell morphogenesis	26	4	0.406031	EPHB6, NRP1, WDR47, NOTCH1, ARHGEF26, CNP, NPR2, PLOD3, ECE1, VLDLR, IGF1R, EFNB1, FLRT2, SLITRK3, IGF2BP1, APBB2, CERT1, WNT7B, METTL3, PTK2, LATS1, DAB1, LHX2, PALLD, CDH10, CTNNB1	611	754	19554	1.10356	1	1	0.982528
GOTERM_BP_ALL	GO:0120036~plasma membrane bounded cell projection organization	38	5.84615	0.634202	EPHB6, NRP1, WDR47, NOTCH1, ARHGEF26, CNP, ARL6, NPR2, ECE1, VLDLR, IGF1R, EFNB1, SDCBP, CFAP298, ABLIM2, FLRT2, ABLIM3, BLOC1S3, SLITRK3, IGF2BP1, MICALL2, APBB2, PRNP, TOR1A, TRAPPC4, WNT7B, LAMB1, NMNAT2, CFAP410, PTK2, GFAP, DAB1, LHX2, PALLD, ITPKA, IFT27, CTNNB1, HDGFL3	611	1239	19554	0.981537	1	1	0.982528
GOTERM_BP_ALL	GO:0030030~cell projection organization	39	6	0.668712	EPHB6, NRP1, WDR47, NOTCH1, ARHGEF26, CNP, ARL6, NPR2, ECE1, VLDLR, IGF1R, EFNB1, SDCBP, CFAP298, ABLIM2, FLRT2, ABLIM3, BLOC1S3, SLITRK3, IGF2BP1, MICALL2, APBB2, CEP97, PRNP, TOR1A, TRAPPC4, WNT7B, LAMB1, NMNAT2, CFAP410, PTK2, GFAP, DAB1, LHX2, PALLD, ITPKA, IFT27, CTNNB1, HDGFL3	611	1290	19554	0.967541	1	1	0.982528
GOTERM_BP_ALL	GO:0048468~cell development	70	10.7692	0.7175	EPHB6, NRP1, SETD2, WDR47, HEXB, PLOD3, CHD5, ECE1, VLDLR, CTCF, IGF1R, MED12, FLCN, KAT5, TRIM28, SCYL2, TPD52, FBXW11, GLRX5, METTL3, UGDH, CACNB4, PALLD, GLCCI1, HDGFL3, NOTCH1, ARHGEF26, CNP, STAU1, PRKDC, NPR2, ADAM22, THY1, FXR1, EFNB1, TCOF1, FLRT2, DZANK1, BLOC1S3, SLITRK3, IGF2BP1, MICALL2, APBB2, PDLIM5, ST3GAL1, LYAR, JAM3, TOR1A, FZD7, WNT7B, TRAPPC4, PDE2A, DCLK2, TDRD7, LAMB1, NMNAT…	611	2344	19554	0.955729	1	1	0.982528
Annotation Cluster 157	Enrichment Score: 0.7602953831896478
Category	Term	Count	%	PValue	Genes	List Total	Pop Hits	Pop Total	Fold Enrichment	Bonferroni	Benjamini	FDR
UP_KW_BIOLOGICAL_PROCESS	KW-0662~Pyridine nucleotide biosynthesis	3	0.461538	0.0543567	NMNAT1, NAMPT, NMNAT2	401	11	11450	7.78735	0.999075	0.754954	0.754954
GOTERM_BP_ALL	GO:0019674~NAD metabolic process	5	0.769231	0.139042	NQO1, NMNAT1, NAMPT, NMNAT2, PCK2	611	64	19554	2.50026	1	1	0.982528
KEGG_PATHWAY	hsa00760:Nicotinate and nicotinamide metabolism	4	0.615385	0.160583	NMNAT1, NAMPT, NT5M, NMNAT2	324	38	8840	2.87199	1	1	0.996678
GOTERM_BP_ALL	GO:0009435~NAD biosynthetic process	3	0.461538	0.182645	NMNAT1, NAMPT, NMNAT2	611	25	19554	3.84039	1	1	0.982528
GOTERM_BP_ALL	GO:0019359~nicotinamide nucleotide biosynthetic process	3	0.461538	0.205482	NMNAT1, NAMPT, NMNAT2	611	27	19554	3.55592	1	1	0.982528
GOTERM_BP_ALL	GO:0019363~pyridine nucleotide biosynthetic process	3	0.461538	0.205482	NMNAT1, NAMPT, NMNAT2	611	27	19554	3.55592	1	1	0.982528
GOTERM_BP_ALL	GO:0072525~pyridine-containing compound biosynthetic process	3	0.461538	0.251883	NMNAT1, NAMPT, NMNAT2	611	31	19554	3.09709	1	1	0.982528
REACTOME_PATHWAY	R-HSA-196807~Nicotinate metabolism	3	0.461538	0.3509	NMNAT1, NAMPT, NMNAT2	442	31	11091	2.42833	1	1	0.996198
Annotation Cluster 158	Enrichment Score: 0.757101183934173
Category	Term	Count	%	PValue	Genes	List Total	Pop Hits	Pop Total	Fold Enrichment	Bonferroni	Benjamini	FDR
GOTERM_CC_ALL	GO:0098687~chromosomal region	21	3.23077	0.0360777	DCTN5, MCM7, PRKDC, FBXW11, GTF2B, ACTL6A, ZBTB10, NCAPG, TFIP11, CTCF, CENPA, GATAD2B, PPP1CC, H4C16, RASSF2, KAT5, APEX1, TERF2IP, MCM5, CHMP7, MAD2L1	638	421	20791	1.62552	1	0.251649	0.236145
GOTERM_CC_ALL	GO:0000779~condensed chromosome, centromeric region	11	1.69231	0.0843273	DCTN5, PPP1CC, RASSF2, KAT5, FBXW11, GTF2B, ACTL6A, NCAPG, CENPA, CHMP7, MAD2L1	638	198	20791	1.81043	1	0.428277	0.40189
GOTERM_CC_ALL	GO:0000775~chromosome, centromeric region	13	2	0.147416	DCTN5, FBXW11, GTF2B, ACTL6A, NCAPG, CTCF, CENPA, PPP1CC, H4C16, RASSF2, KAT5, CHMP7, MAD2L1	638	278	20791	1.52389	1	0.548101	0.514331
GOTERM_CC_ALL	GO:0000776~kinetochore	9	1.38462	0.212245	DCTN5, PPP1CC, RASSF2, KAT5, FBXW11, GTF2B, ACTL6A, CHMP7, MAD2L1	638	186	20791	1.57683	1	0.686339	0.644053
GOTERM_CC_ALL	GO:0000793~condensed chromosome	12	1.84615	0.325997	DCTN5, PPP1CC, RASSF2, KAT5, FBXW11, GTF2B, ACTL6A, NCAPG, CTCF, CENPA, CHMP7, MAD2L1	638	303	20791	1.2906	1	0.876246	0.822259
UP_KW_CELLULAR_COMPONENT	KW-0137~Centromere	7	1.07692	0.357198	DCTN5, PPP1CC, RASSF2, KAT5, CTCF, CENPA, MAD2L1	589	148	17942	1.44076	1	0.760988	0.652275
UP_KW_CELLULAR_COMPONENT	KW-0995~Kinetochore	5	0.769231	0.452461	DCTN5, PPP1CC, RASSF2, KAT5, MAD2L1	589	105	17942	1.45056	1	0.821134	0.703829
Annotation Cluster 159	Enrichment Score: 0.7554015968138307
Category	Term	Count	%	PValue	Genes	List Total	Pop Hits	Pop Total	Fold Enrichment	Bonferroni	Benjamini	FDR
GOTERM_MF_ALL	GO:0036094~small molecule binding	246	37.8462	0.00304136	EPHB6, SMARCAL1, PLEKHB2, CPNE5, OGFOD3, KAT5, TRIM28, LIPG, ENDOG, ENTPD4, METTL3, GTPBP4, THAP4, LARS1, ZNF711, TARS3, SF1, AARS1, TBC1D9B, TTYH3, SRCAP, PRKDC, ABCB8, ZNF24, SEC14L2, LYAR, RBM10, PCK2, ZNF143, TRAP1, CDK19, ZFR2, FZD7, ADHFE1, PDE2A, CYP4F3, DCLK2, ERAL1, PTK2, BHMT, UCK2, PPP5C, TRMT13, PLCH2, NRP1, MOCS2, SETD2, HIBADH, DIRAS1, AATK, PYGL, VLDLR, IDE, CTCF, CSAD, FARS2, GYS1…	620	6567	19144	1.15667	0.984069	0.217537	0.215456
GOTERM_MF_ALL	GO:0043167~ion binding	232	35.6923	0.0156811	EPHB6, SMARCAL1, PLEKHB2, CPNE5, OGFOD3, KAT5, TRIM28, LIPG, ENDOG, ENTPD4, METTL3, GTPBP4, THAP4, LARS1, ZNF711, TARS3, SF1, AARS1, TBC1D9B, TTYH3, SRCAP, PRKDC, ABCB8, ZNF24, LYAR, RBM10, PCK2, ZNF143, TRAP1, CDK19, ZFR2, FZD7, ADHFE1, PDE2A, CYP4F3, DCLK2, ERAL1, PTK2, BHMT, UCK2, PPP5C, TRMT13, PLCH2, NRP1, SETD2, DIRAS1, AATK, PYGL, VLDLR, IDE, CTCF, CSAD, FARS2, ACADS, SPHK2, ANXA4, ANXA5, …	620	6356	19144	1.12705	1	0.482275	0.477662
GOTERM_MF_ALL	GO:0046872~metal ion binding	149	22.9231	0.449359	CPNE5, GDA, GTF2B, OGFOD3, PLOD3, PPP1CC, KAT5, TRIM28, LIPG, PSPH, TPD52, ENDOG, LIG1, ANXA11, TRAFD1, LMO7, ZBTB33, MID2, MOB3A, THAP4, ACLY, STIM1, HGS, MATR3, ZNF711, FKBP9, STAMBP, NPTXR, SQSTM1, SF1, FTO, AARS1, TBC1D9B, TTYH3, NOTCH1, ARL6, MAZ, UBR3, ZNF24, RLF, LYAR, RBM10, MARK1, PCK2, SMAD2, ZNF143, PRNP, ZFR2, ADHFE1, PDE2A, CYP4F3, ZBTB10, BHMT, CNOT6, PPP5C, GCLC, BMP1, P4HA1, LHX2,…	620	4528	19144	1.01606	1	1	0.991163
UP_KW_DOMAIN	KW-0863~Zinc-finger	55	8.46154	0.493505	KDM5B, RBM26, GTF2B, CHD5, CTCF, CHD3, KAT5, TRIM28, ZIC2, RBM5, TRIM67, KLF13, PEG3, USP45, TRAFD1, ZBTB33, MID2, THAP4, HGS, ZNF711, MATR3, SQSTM1, SF1, ZNF518B, MAZ, UBR3, ZBTB44, ZNF24, RLF, U2AF1L4, DRP2, NSD3, DZANK1, SAP30L, CHN2, LYAR, RBM10, RUNX1T1, RNF20, ZNF462, ZNF143, ANKIB1, CNBP, MBD1, ZBTB10, PEX10, GTF2H3, TRIT1, GATAD2B, RNF146, RNF149, TRMT13, ZNF532, RNF185, ZNF652	423	1850	14597	1.02592	1	1	0.964286
GOTERM_MF_ALL	GO:0043169~cation binding	151	23.2308	0.495525	CPNE5, GDA, GTF2B, OGFOD3, PLOD3, PPP1CC, KAT5, TRIM28, LIPG, PSPH, TPD52, ENDOG, LIG1, METTL3, ANXA11, TRAFD1, LMO7, ZBTB33, MID2, MOB3A, THAP4, ACLY, STIM1, HGS, MATR3, ZNF711, FKBP9, STAMBP, NPTXR, SQSTM1, SF1, FTO, AARS1, TBC1D9B, TTYH3, NOTCH1, ARL6, MAZ, UBR3, ZNF24, RLF, LYAR, RBM10, MARK1, PCK2, SMAD2, ZNF143, PRNP, ZFR2, ADHFE1, PDE2A, CYP4F3, ZBTB10, BHMT, CNOT6, PPP5C, GCLC, BMP1, P4HA…	620	4629	19144	1.00723	1	1	0.991163
UP_KW_LIGAND	KW-0862~Zinc	82	12.6154	0.989592	KDM5B, SETD2, RBM26, GDA, GTF2B, CHD5, ECE1, CTCF, CHD3, IDE, ADAMTS3, KAT5, TRIM28, ZIC2, RBM5, TRIM67, KDM6A, KLF13, PEG3, USP45, TRAFD1, LMO7, ZBTB33, MID2, MOB3A, THAP4, HGS, MMP17, ZNF711, MATR3, STAMBP, SMPDL3A, SQSTM1, SF1, AARS1, ZNF518B, MAZ, PRICKLE2, UBR3, ZBTB44, ZNF24, RLF, U2AF1L4, DRP2, NSD3, ABLIM2, ABLIM3, DZANK1, SAP30L, CHN2, MICALL2, PDLIM5, LYAR, RBM10, RUNX1T1, RNF20, SMAD2,…	267	2563	6947	0.832437	1	1	1
UP_KW_LIGAND	KW-0479~Metal-binding	138	21.2308	0.993886	CPNE5, GDA, GTF2B, OGFOD3, PLOD3, PPP1CC, KAT5, TRIM28, LIPG, PSPH, ENDOG, LIG1, TRAFD1, LMO7, ZBTB33, MID2, MOB3A, THAP4, ACLY, STIM1, HGS, MATR3, ZNF711, FKBP9, STAMBP, NPTXR, SQSTM1, SF1, FTO, AARS1, TTYH3, NOTCH1, ARL6, MAZ, UBR3, ZNF24, RLF, LYAR, RBM10, MARK1, PCK2, SMAD2, ZNF143, PRNP, PDE2A, CYP4F3, ZBTB10, BHMT, CNOT6, PPP5C, BMP1, P4HA1, LHX2, CYCS, TRMT13, ALPL, PLCH2, RNF185, ZNF532, …	267	4083	6947	0.879399	1	1	1
Annotation Cluster 160	Enrichment Score: 0.7545976015621304
Category	Term	Count	%	PValue	Genes	List Total	Pop Hits	Pop Total	Fold Enrichment	Bonferroni	Benjamini	FDR
REACTOME_PATHWAY	R-HSA-69190~DNA strand elongation	7	1.07692	0.00143488	POLD3, MCM7, LIG1, RFC2, RPA3, POLD2, MCM5	442	32	11091	5.48904	0.848877	0.18883	0.187969
KEGG_PATHWAY	hsa03030:DNA replication	7	1.07692	0.00175018	POLD3, MCM7, LIG1, RFC2, RPA3, POLD2, MCM5	324	36	8840	5.30521	0.410817	0.132139	0.131264
GOTERM_MF_ALL	GO:0008094~ATP-dependent activity, acting on DNA	9	1.38462	0.0648341	SMARCAL1, MCM7, ERCC3, SRCAP, RFC2, CHD5, MCM5, CHD3, NAV2	620	132	19144	2.10528	1	1	0.991163
INTERPRO	IPR012340:NA-bd_OB-fold	7	1.07692	0.0754396	MCM7, LIG1, EIF1AX, RPA3, MCM5, EXOSC3, DIS3L2	648	94	20607	2.36815	1	1	1
GOTERM_MF_ALL	GO:0043138~3'-5' DNA helicase activity	3	0.461538	0.0830287	ERCC3, MCM5, NAV2	620	15	19144	6.17548	1	1	0.991163
UP_KW_BIOLOGICAL_PROCESS	KW-0235~DNA replication	7	1.07692	0.110665	POLD3, MCM7, LIG1, RFC2, RPA3, POLD2, MCM5	401	94	11450	2.12633	1	0.922211	0.922211
GOTERM_MF_ALL	GO:0003697~single-stranded DNA binding	8	1.23077	0.117919	SMARCAL1, MCM7, RPA3, TERF2IP, XPC, MCM5, WBP11, SSBP3	620	127	19144	1.94503	1	1	0.991163
GOTERM_MF_ALL	GO:0003678~DNA helicase activity	5	0.769231	0.14637	MCM7, ERCC3, RFC2, MCM5, NAV2	620	63	19144	2.45059	1	1	0.991163
REACTOME_PATHWAY	R-HSA-176187~Activation of ATR in response to replication stress	4	0.615385	0.180981	MCM7, RFC2, RPA3, MCM5	442	37	11091	2.71273	1	1	0.996198
GOTERM_MF_ALL	GO:0017116~single-stranded DNA helicase activity	3	0.461538	0.181187	MCM7, RFC2, MCM5	620	24	19144	3.85968	1	1	0.991163
GOTERM_BP_ALL	GO:0006261~DNA-templated DNA replication	8	1.23077	0.189017	CDK9, POLD3, SMARCAL1, MCM7, LIG1, RFC2, POLD2, MCM5	611	150	19554	1.70684	1	1	0.982528
REACTOME_PATHWAY	R-HSA-69239~Synthesis of DNA	8	1.23077	0.200738	POLD3, MCM7, LIG1, RFC2, RPA3, POLD2, MCM5, ANAPC10	442	120	11091	1.67285	1	1	0.996198
GOTERM_BP_ALL	GO:0090329~regulation of DNA-templated DNA replication	4	0.615385	0.204322	ENDOG, MCM7, RFC2, MCM5	611	50	19554	2.56026	1	1	0.982528
GOTERM_BP_ALL	GO:0006275~regulation of DNA replication	7	1.07692	0.210724	ENDOG, MCM7, RFC2, ACTL6A, MCM5, NFRKB, GTPBP4	611	128	19554	1.75018	1	1	0.982528
GOTERM_BP_ALL	GO:0032508~DNA duplex unwinding	5	0.769231	0.219428	MCM7, ERCC3, RFC2, MCM5, NAV2	611	77	19554	2.07813	1	1	0.982528
GOTERM_BP_ALL	GO:0032392~DNA geometric change	5	0.769231	0.260006	MCM7, ERCC3, RFC2, MCM5, NAV2	611	83	19554	1.92791	1	1	0.982528
INTERPRO	IPR003593:AAA+_ATPase	7	1.07692	0.27732	MCM7, NVL, RFC2, ABCB8, NAV2, ABCF2, ATAD2B	648	140	20607	1.59005	1	1	1
GOTERM_BP_ALL	GO:0006310~DNA recombination	11	1.69231	0.312535	ENDOG, MCM7, LIG1, KAT5, PRKDC, RPA3, APEX1, ACTL6A, MCM5, EXOSC3, NFRKB	611	264	19554	1.33347	1	1	0.982528
SMART	SM00382:AAA	7	1.07692	0.314153	MCM7, NVL, RFC2, ABCB8, NAV2, ABCF2, ATAD2B	353	140	10692	1.51445	1	1	1
GOTERM_BP_ALL	GO:0071103~DNA conformation change	5	0.769231	0.323101	MCM7, ERCC3, RFC2, MCM5, NAV2	611	92	19554	1.73931	1	1	0.982528
REACTOME_PATHWAY	R-HSA-68962~Activation of the pre-replicative complex	3	0.461538	0.37984	MCM7, RPA3, MCM5	442	33	11091	2.28116	1	1	0.996198
INTERPRO	IPR003959:ATPase_AAA_core	3	0.461538	0.489017	NVL, RFC2, ATAD2B	648	52	20607	1.83467	1	1	1
REACTOME_PATHWAY	R-HSA-453279~Mitotic G1 phase and G1/S transition	7	1.07692	0.546173	RBL2, CDK6, MCM7, PPP2R1B, CCNH, RPA3, MCM5	442	149	11091	1.17885	1	1	0.996198
GOTERM_BP_ALL	GO:0006302~double-strand break repair	8	1.23077	0.570463	SMARCAL1, PPP5C, HPF1, MCM7, KAT5, PRKDC, RPA3, MCM5	611	228	19554	1.12292	1	1	0.982528
REACTOME_PATHWAY	R-HSA-69206~G1/S Transition	6	0.923077	0.600663	RBL2, MCM7, PPP2R1B, CCNH, RPA3, MCM5	442	131	11091	1.14929	1	1	0.996198
REACTOME_PATHWAY	R-HSA-69481~G2/M Checkpoints	7	1.07692	0.657438	H4C16, H2BC26, MCM7, KAT5, RFC2, RPA3, MCM5	442	167	11091	1.05179	1	1	0.996198
GOTERM_BP_ALL	GO:0000724~double-strand break repair via homologous recombination	4	0.615385	0.775503	MCM7, KAT5, RPA3, MCM5	611	130	19554	0.984716	1	1	0.982528
GOTERM_BP_ALL	GO:0000725~recombinational repair	4	0.615385	0.800915	MCM7, KAT5, RPA3, MCM5	611	136	19554	0.941273	1	1	0.982528
Annotation Cluster 161	Enrichment Score: 0.7484048110145305
Category	Term	Count	%	PValue	Genes	List Total	Pop Hits	Pop Total	Fold Enrichment	Bonferroni	Benjamini	FDR
GOTERM_BP_ALL	GO:0099537~trans-synaptic signaling	20	3.07692	0.126419	NQO1, MPP2, DAGLA, CNP, GAD1, NPR2, GAD2, PLAT, SDCBP, DLG1, CACNB3, CACNB4, SLITRK3, EXOC4, UNC119, CTNNB1, SLC17A6, TAX1BP3, STX1A, SNCA	611	457	19554	1.40058	1	1	0.982528
GOTERM_BP_ALL	GO:0099536~synaptic signaling	21	3.23077	0.131845	NQO1, MPP2, DAGLA, CNP, GAD1, NPR2, GAD2, PLAT, DRP2, SDCBP, DLG1, CACNB3, CACNB4, SLITRK3, EXOC4, UNC119, CTNNB1, SLC17A6, TAX1BP3, STX1A, SNCA	611	487	19554	1.38002	1	1	0.982528
GOTERM_BP_ALL	GO:0098916~anterograde trans-synaptic signaling	18	2.76923	0.215021	NQO1, MPP2, CNP, GAD1, NPR2, GAD2, SDCBP, DLG1, CACNB3, CACNB4, SLITRK3, EXOC4, UNC119, CTNNB1, SLC17A6, TAX1BP3, STX1A, SNCA	611	439	19554	1.31221	1	1	0.982528
GOTERM_BP_ALL	GO:0007268~chemical synaptic transmission	18	2.76923	0.215021	NQO1, MPP2, CNP, GAD1, NPR2, GAD2, SDCBP, DLG1, CACNB3, CACNB4, SLITRK3, EXOC4, UNC119, CTNNB1, SLC17A6, TAX1BP3, STX1A, SNCA	611	439	19554	1.31221	1	1	0.982528
GOTERM_BP_ALL	GO:0007267~cell-cell signaling	32	4.92308	0.235038	NRP1, DAGLA, CNP, NPR2, ILDR2, PLAT, THY1, DRP2, EFNB1, SDCBP, SLITRK3, NAMPT, SLC17A6, RAB11FIP2, CAMK2G, SNCA, SMAD2, NQO1, MPP2, GAD1, GAD2, RAB11B, DLG1, CACNB3, CACNB4, EXOC4, UNC119, CTNNB1, TAX1BP3, FGF13, STX1A, HCN2	611	864	19554	1.18531	1	1	0.982528
Annotation Cluster 162	Enrichment Score: 0.7463061188449294
Category	Term	Count	%	PValue	Genes	List Total	Pop Hits	Pop Total	Fold Enrichment	Bonferroni	Benjamini	FDR
GOTERM_BP_ALL	GO:0021795~cerebral cortex cell migration	6	0.923077	0.019401	WDR47, DAB1, CTNNB1, BMERB1, LAMB1, FGF13	611	50	19554	3.84039	1	0.445091	0.43724
GOTERM_BP_ALL	GO:0022029~telencephalon cell migration	6	0.923077	0.0464935	WDR47, DAB1, CTNNB1, BMERB1, LAMB1, FGF13	611	63	19554	3.04793	1	0.735172	0.722204
GOTERM_BP_ALL	GO:0031111~negative regulation of microtubule polymerization or depolymerization	5	0.769231	0.054617	WDR47, BMERB1, FGF13, HDGFL3, SNCA	611	46	19554	3.47862	1	0.782183	0.768386
GOTERM_BP_ALL	GO:0021885~forebrain cell migration	6	0.923077	0.0548742	WDR47, DAB1, CTNNB1, BMERB1, LAMB1, FGF13	611	66	19554	2.90939	1	0.782183	0.768386
GOTERM_BP_ALL	GO:0007026~negative regulation of microtubule depolymerization	4	0.615385	0.0826899	WDR47, BMERB1, FGF13, HDGFL3	611	33	19554	3.87918	1	0.968713	0.951626
GOTERM_BP_ALL	GO:0031114~regulation of microtubule depolymerization	4	0.615385	0.107711	WDR47, BMERB1, FGF13, HDGFL3	611	37	19554	3.45981	1	1	0.982528
GOTERM_BP_ALL	GO:0031109~microtubule polymerization or depolymerization	5	0.769231	0.122486	TPPP3, TUBGCP2, BMERB1, FGF13, HDGFL3	611	61	19554	2.62322	1	1	0.982528
GOTERM_BP_ALL	GO:0070507~regulation of microtubule cytoskeleton organization	9	1.38462	0.166542	WDR47, DRG1, BMERB1, FGF13, CEP97, CHMP7, BICD2, HDGFL3, SNCA	611	171	19554	1.68438	1	1	0.982528
GOTERM_BP_ALL	GO:0031110~regulation of microtubule polymerization or depolymerization	6	0.923077	0.207868	WDR47, DRG1, BMERB1, FGF13, HDGFL3, SNCA	611	101	19554	1.90118	1	1	0.982528
GOTERM_BP_ALL	GO:0043244~regulation of protein-containing complex disassembly	7	1.07692	0.251378	WDR47, ASPH, BNIP3, BMERB1, FGF13, HDGFL3, IGF1R	611	136	19554	1.64723	1	1	0.982528
GOTERM_BP_ALL	GO:1901879~regulation of protein depolymerization	5	0.769231	0.372889	WDR47, ASPH, BMERB1, FGF13, HDGFL3	611	99	19554	1.61633	1	1	0.982528
GOTERM_BP_ALL	GO:1901880~negative regulation of protein depolymerization	4	0.615385	0.39921	WDR47, BMERB1, FGF13, HDGFL3	611	73	19554	1.7536	1	1	0.982528
GOTERM_BP_ALL	GO:0061351~neural precursor cell proliferation	5	0.769231	0.429386	WDR47, DAGLA, IGF2BP1, CTNNB1, FGF13	611	107	19554	1.49548	1	1	0.982528
GOTERM_BP_ALL	GO:0043242~negative regulation of protein-containing complex disassembly	4	0.615385	0.481518	WDR47, BMERB1, FGF13, HDGFL3	611	83	19554	1.54233	1	1	0.982528
GOTERM_BP_ALL	GO:0032886~regulation of microtubule-based process	10	1.53846	0.510173	CFAP298, WDR47, DRG1, BMERB1, FGF13, CEP97, CHMP7, BICD2, HDGFL3, SNCA	611	279	19554	1.14707	1	1	0.982528
GOTERM_BP_ALL	GO:1902904~negative regulation of supramolecular fiber organization	6	0.923077	0.64077	WDR47, BMERB1, FGF13, PFDN4, HDGFL3, SNCA	611	175	19554	1.09726	1	1	0.982528
GOTERM_BP_ALL	GO:0051494~negative regulation of cytoskeleton organization	5	0.769231	0.795762	WDR47, BMERB1, FGF13, HDGFL3, SNCA	611	174	19554	0.919634	1	1	0.982528
Annotation Cluster 163	Enrichment Score: 0.7462853459460689
Category	Term	Count	%	PValue	Genes	List Total	Pop Hits	Pop Total	Fold Enrichment	Bonferroni	Benjamini	FDR
[truncated: 3,041 more rows]
